# Supplementary material for: Spatial propagation of temperate phages within and among biofilms
Source: Proc Natl Acad Sci U S A. 2025 Feb 4;122(6):e2417058122. doi: 10.1073/pnas.2417058122 (PMC11831127; doi:10.1073/pnas.2417058122)
Supplement: Supplementary file 2 — Dataset S01 (ZIP) [file pnas.2417058122.sd01.zip]

Archive with 36 entries (35 files):
- Data for Lambda 1 - PNAS Revision/
- __MACOSX/._Data for Lambda 1 - PNAS Revision
- Data for Lambda 1 - PNAS Revision/SI Figure 2 PFU and Lysogen correlation.xlsx
- __MACOSX/Data for Lambda 1 - PNAS Revision/._SI Figure 2 PFU and Lysogen correlation.xlsx
- Data for Lambda 1 - PNAS Revision/SI Figure 5 Lambda Introduced at t=0.xlsx
- __MACOSX/Data for Lambda 1 - PNAS Revision/._SI Figure 5 Lambda Introduced at t=0.xlsx
- Data for Lambda 1 - PNAS Revision/SI Figure 4 de novo resistance mutations.xlsx
- __MACOSX/Data for Lambda 1 - PNAS Revision/._SI Figure 4 de novo resistance mutations.xlsx
- Data for Lambda 1 - PNAS Revision/SI Figure 11 Dispersal continuum.xlsx
- __MACOSX/Data for Lambda 1 - PNAS Revision/._SI Figure 11 Dispersal continuum.xlsx
- Data for Lambda 1 - PNAS Revision/.DS_Store
- __MACOSX/Data for Lambda 1 - PNAS Revision/._.DS_Store
- Data for Lambda 1 - PNAS Revision/Figure 1.xlsx
- __MACOSX/Data for Lambda 1 - PNAS Revision/._Figure 1.xlsx
- Data for Lambda 1 - PNAS Revision/SI Figure 3 Prephage heatmap.xlsx
- __MACOSX/Data for Lambda 1 - PNAS Revision/._SI Figure 3 Prephage heatmap.xlsx
- Data for Lambda 1 - PNAS Revision/SI Figure 8 Liquid vs Biofilm for delta curli.xlsx
- __MACOSX/Data for Lambda 1 - PNAS Revision/._SI Figure 8 Liquid vs Biofilm for delta curli.xlsx
- Data for Lambda 1 - PNAS Revision/SI Figure 7 Phages locally decrease cell packing.xlsx
- __MACOSX/Data for Lambda 1 - PNAS Revision/._SI Figure 7 Phages locally decrease cell packing.xlsx
- Data for Lambda 1 - PNAS Revision/SI Figure 6 Distance to outer surface.xlsx
- __MACOSX/Data for Lambda 1 - PNAS Revision/._SI Figure 6 Distance to outer surface.xlsx
- Data for Lambda 1 - PNAS Revision/Figure 4.xlsx
- __MACOSX/Data for Lambda 1 - PNAS Revision/._Figure 4.xlsx
- Data for Lambda 1 - PNAS Revision/SI Figure 12 Dispersal Controls.xlsx
- __MACOSX/Data for Lambda 1 - PNAS Revision/._SI Figure 12 Dispersal Controls.xlsx
- Data for Lambda 1 - PNAS Revision/SI Figure 9 Curli Transcription.Immunostaining.xlsx
- __MACOSX/Data for Lambda 1 - PNAS Revision/._SI Figure 9 Curli Transcription.Immunostaining.xlsx
- Data for Lambda 1 - PNAS Revision/Figure 2.xlsx
- __MACOSX/Data for Lambda 1 - PNAS Revision/._Figure 2.xlsx
- Data for Lambda 1 - PNAS Revision/SI Figure 13 Lambda vir lambda liquid culture.xlsx
- __MACOSX/Data for Lambda 1 - PNAS Revision/._SI Figure 13 Lambda vir lambda liquid culture.xlsx
- Data for Lambda 1 - PNAS Revision/Si Figure 10 manders' overlap lamB and Lyso.xlsx
- __MACOSX/Data for Lambda 1 - PNAS Revision/._Si Figure 10 manders' overlap lamB and Lyso.xlsx
- Data for Lambda 1 - PNAS Revision/Figure 3.xlsx
- __MACOSX/Data for Lambda 1 - PNAS Revision/._Figure 3.xlsx
