# Supplementary material for: Spatial propagation of temperate phages within and among biofilms
Source: Proc Natl Acad Sci U S A. 2025 Feb 4;122(6):e2417058122. doi: 10.1073/pnas.2417058122 (PMC11831127; doi:10.1073/pnas.2417058122)
Supplement: Supplementary file 2 — Dataset S01 (ZIP) [file pnas.2417058122.sd01.zip › Data for Lambda 1 - PNAS Revision/SI Figure 2 PFU and Lysogen correlation.xlsx]

## Sheet: Panel A
CFU	Paired timepoints in biofilm	Equivalent timepoint in biofilm
0.444444	0.638721	0.830396
0.761904	0.744657	0.720121
0.631579	0.621235	0.839832
0.733333	0.685636	0.876991
		0.900325
		0.903092
		0.881605
		0.866394
		0.638721
		0.744657
		0.614305
		0.621235
		0.420091
		0.790083
		0.685636
		0.575911
		0.744292
		0.647288
		0.727569
		0.548394

## Sheet: Panel B
λ PFU (μL-1)	Fluoresence
116666	1.20567e+06
110000	985277
106666	1.24717e+06
9666	162891
10666	168672
10000	153519
833	9503.52
766	12774.3
666	3445.56
