# Supplementary material for: Spatial propagation of temperate phages within and among biofilms
Source: Proc Natl Acad Sci U S A. 2025 Feb 4;122(6):e2417058122. doi: 10.1073/pnas.2417058122 (PMC11831127; doi:10.1073/pnas.2417058122)
Supplement: Supplementary file 2 — Dataset S01 (ZIP) [file pnas.2417058122.sd01.zip › Data for Lambda 1 - PNAS Revision/SI Figure 5 Lambda Introduced at t=0.xlsx]

## Sheet: Panel B
WT Naive mean density phage added t=0, 72 h total	WT Lyso mean density phage added t=0
0.0774244	0.0923062
0.0957261	0.11673
0.0632396	0.0589815
0.0852485	0.055284
0.0436929	0.042226
0.0426633	0.0596098
0.0631317	0.0577705
0.0938381	0.0964254

## Sheet: Panel C
WT Naive std dev phage added t=0	WT lyso std dev phage added t=0
0.0438054	0.0496086
0.0372431	0.0362677
0.0450943	0.02966
0.0676501	0.043724
0.0189324	0.0160642
0.0173256	0.0281919
0.0621952	0.0499287
0.0422906	0.0407057
