# Supplementary material for: Spatial propagation of temperate phages within and among biofilms
Source: Proc Natl Acad Sci U S A. 2025 Feb 4;122(6):e2417058122. doi: 10.1073/pnas.2417058122 (PMC11831127; doi:10.1073/pnas.2417058122)
Supplement: Supplementary file 2 — Dataset S01 (ZIP) [file pnas.2417058122.sd01.zip › Data for Lambda 1 - PNAS Revision/SI Figure 4 de novo resistance mutations.xlsx]

## Sheet: Sheet1
Overnight Liquid Culture	Biofilms treated with phages
1.16522e-05	6.42857e-06
1.05753e-05	4.61538e-06
1.23243e-05	6.92307e-06
8.62686e-06	1e-05
