# Supplementary material for: Spatial propagation of temperate phages within and among biofilms
Source: Proc Natl Acad Sci U S A. 2025 Feb 4;122(6):e2417058122. doi: 10.1073/pnas.2417058122 (PMC11831127; doi:10.1073/pnas.2417058122)
Supplement: Supplementary file 2 — Dataset S01 (ZIP) [file pnas.2417058122.sd01.zip › Data for Lambda 1 - PNAS Revision/SI Figure 11 Dispersal continuum.xlsx]

## Sheet: Panel B
NaN	NaN	NaN	NaN	NaN	NaN	NaN	NaN	0.0320122	NaN	0.0126464	0.0226968	0.0268595	0.0212492	NaN	NaN	0.0422532	0.00781091	NaN	NaN	NaN	NaN	NaN	NaN	0.0145738	NaN	NaN	0.0165534	NaN	0.0229367	NaN	0.33713	0.287925	0.306613	0.307921	0.28939	0.276024	NaN	NaN	NaN	NaN	NaN	NaN	0.095997	0.267011	0.0945076	NaN	NaN	0.121243	0.201406
NaN	NaN	NaN	NaN	NaN	NaN	NaN	NaN	0.0317947	0.034656	0.035437	0.0231183	0.0213914	0.0202797	0.0214685	NaN	NaN	NaN	NaN	0.00889218	NaN	NaN	NaN	NaN	NaN	NaN	NaN	NaN	NaN	NaN	0.306319	0.292699	0.280392	0.2839	0.355869	0.312915	0.262927	0.197409	NaN	NaN	NaN	NaN	NaN	0.022637	0.0229911	NaN	NaN	NaN	0.279351	0.263301
NaN	NaN	NaN	NaN	NaN	NaN	NaN	NaN	NaN	NaN	0.0332028	0.0364572	NaN	0.0206538	0.0226781	NaN	NaN	NaN	NaN	NaN	NaN	NaN	NaN	0.146766	0.167417	0.115219	0.219291	0.272342	0.302519	0.327662	0.300871	0.287547	0.289485	0.283695	0.292671	0.287368	0.322243	0.271722	0.376808	0.395506	0.376985	0.283897	0.230618	NaN	NaN	NaN	NaN	0.263278	0.275777	0.288647
NaN	0.0295424	NaN	NaN	0.0258696	0.0260763	NaN	NaN	NaN	NaN	NaN	NaN	NaN	NaN	NaN	NaN	NaN	NaN	NaN	NaN	NaN	NaN	NaN	0.159	0.170927	0.0799608	0.0737363	0.1672	NaN	NaN	0.332272	0.340607	0.312092	0.318636	0.30513	0.308316	0.350577	0.269764	0.34953	0.406575	0.328558	0.289448	0.226592	NaN	NaN	0.368187	0.302854	0.279735	0.280466	0.272768
NaN	0.0280212	NaN	NaN	0.025656	0.0245266	NaN	NaN	NaN	NaN	NaN	NaN	NaN	NaN	NaN	NaN	NaN	NaN	NaN	NaN	NaN	NaN	NaN	0.164827	0.189849	NaN	0.196377	0.038319	NaN	NaN	0.341777	0.35156	0.357477	0.360346	0.358323	0.311733	0.293623	0.433814	0.410363	0.410008	0.370734	0.34993	NaN	0.394399	0.384753	0.362328	0.270471	0.242757	0.250006	0.25495
NaN	NaN	NaN	NaN	NaN	NaN	NaN	NaN	NaN	NaN	NaN	NaN	NaN	NaN	NaN	NaN	NaN	NaN	NaN	NaN	NaN	NaN	NaN	0.198209	0.235109	NaN	0.211135	NaN	NaN	0.381023	0.360139	0.333116	0.373093	0.36726	0.37974	0.36733	0.370864	0.44282	0.422227	0.419581	0.384294	0.23935	0.422324	0.394732	0.380216	0.301531	0.26212	0.277638	0.280016	0.238136
NaN	0.0158541	0.0178628	NaN	NaN	NaN	NaN	NaN	NaN	NaN	NaN	NaN	NaN	NaN	NaN	NaN	NaN	0.101009	0.122851	NaN	NaN	NaN	NaN	0.216903	0.275914	0.32112	0.190371	NaN	0.433781	0.439739	0.424974	0.309695	0.406819	0.41107	0.413199	0.3453	0.372829	0.408671	0.442438	0.383478	0.296441	0.425802	0.425061	0.412641	0.39475	0.379249	0.334884	0.267679	0.231261	0.186587
NaN	0.0159339	0.017141	0.018465	NaN	NaN	NaN	NaN	NaN	0.0216499	0.0239277	NaN	NaN	NaN	NaN	NaN	0.0823831	0.100248	0.126353	0.147192	0.165098	0.174819	0.198258	0.216207	0.281341	0.342949	NaN	NaN	0.471098	0.463638	0.457025	0.359173	0.408969	0.501322	0.515346	0.394127	0.350479	0.42462	0.46198	0.412686	0.395094	0.440301	0.443991	0.431897	0.424796	0.416759	0.339907	0.287013	0.292005	0.269506
NaN	0.0160132	0.0161096	NaN	NaN	NaN	NaN	NaN	NaN	0.0191072	0.0219811	NaN	NaN	NaN	NaN	NaN	NaN	0.108687	0.13589	0.156242	0.178625	0.199515	0.217681	0.256395	0.279073	NaN	NaN	0.466513	0.48007	0.501717	0.389509	0.443626	0.444315	0.378362	0.453268	0.443428	0.411944	0.433222	0.495791	0.466075	0.38934	0.418182	0.476249	0.459047	0.447313	0.405614	0.33764	0.329095	0.340207	0.322141
NaN	NaN	NaN	NaN	NaN	NaN	NaN	NaN	NaN	NaN	NaN	NaN	NaN	NaN	NaN	0.0864783	NaN	NaN	0.137752	0.158218	0.191315	0.225644	0.248688	0.290898	0.249359	0.121337	NaN	0.467788	0.41765	0.467991	0.473518	0.478232	0.474808	NaN	0.415713	0.447903	0.505856	0.529487	0.539035	0.523299	0.423088	0.521632	0.519384	0.501274	0.467609	0.409797	0.358533	0.371573	0.369479	0.346875
NaN	NaN	NaN	NaN	NaN	NaN	NaN	0.0108784	0.0095307	NaN	NaN	NaN	NaN	0.0247806	NaN	0.0893612	0.0933482	NaN	0.172225	0.0936327	0.212622	NaN	0.279694	0.297051	0.4042	0.42808	0.398834	0.396294	0.451366	0.453516	0.472147	0.478678	0.537644	0.468513	0.503011	0.580548	0.551063	0.568891	0.568498	0.559136	0.573827	0.404616	0.548525	0.507024	0.453866	0.374987	0.390075	0.392931	0.449802	0.221897
NaN	NaN	NaN	NaN	NaN	NaN	NaN	NaN	NaN	NaN	NaN	NaN	NaN	0.0212945	NaN	NaN	NaN	0.148998	0.143137	0.134285	NaN	NaN	0.277212	0.295181	0.355529	0.418998	0.403264	0.427013	0.411528	0.4623	0.404829	0.398929	0.526546	0.440193	0.548328	0.603326	0.589096	0.563167	0.567642	0.573358	0.608859	0.307431	0.553017	0.487254	0.41073	0.38887	0.360464	0.384979	0.464595	0.460833
NaN	0.0102425	0.00754117	NaN	NaN	NaN	NaN	NaN	NaN	NaN	NaN	NaN	NaN	NaN	NaN	NaN	NaN	NaN	0.186563	0.0936867	NaN	0.30568	0.314526	0.260034	0.307529	0.391727	0.377585	0.440793	0.405708	0.365621	0.420514	0.493197	0.474344	0.567707	0.590037	0.549585	0.517597	0.527777	0.55658	0.573993	0.590594	0.548261	0.548036	0.501375	0.443049	0.427984	0.429207	0.489614	0.473389	0.458892
NaN	NaN	NaN	NaN	NaN	NaN	NaN	NaN	NaN	NaN	NaN	NaN	NaN	NaN	NaN	0.0810845	0.0800489	NaN	NaN	NaN	NaN	0.19445	0.326372	0.346808	0.372295	0.365157	0.400471	0.419188	0.437785	0.460228	0.457508	0.539286	0.563753	0.638046	0.565652	0.461225	0.513722	0.530615	0.530854	0.558009	0.563581	0.604447	0.5439	0.428147	0.404627	0.530092	0.463472	0.437943	0.461318	0.445593
NaN	NaN	NaN	NaN	NaN	NaN	NaN	NaN	NaN	NaN	NaN	NaN	NaN	NaN	NaN	NaN	0.0711045	0.0651359	0.0594404	0.203137	0.222318	0.229775	0.317189	NaN	0.439081	0.452394	0.452793	0.422429	0.402	0.437026	0.483356	0.559033	0.626634	0.599287	0.572758	0.545719	0.624036	0.471868	0.497665	0.598261	0.587842	0.522194	0.533066	0.523833	0.54186	0.536933	0.390234	0.385622	0.439378	0.45829
NaN	NaN	NaN	NaN	NaN	NaN	NaN	NaN	NaN	NaN	NaN	NaN	NaN	NaN	NaN	NaN	NaN	NaN	0.0831973	0.116372	0.21396	0.267879	0.210765	0.343338	0.441433	0.432292	0.436341	0.437458	0.376065	0.370308	0.487612	0.564728	0.608136	0.632278	0.539176	0.545302	0.579765	0.51007	0.557157	0.534299	0.527595	0.621703	0.6251	0.603103	0.425716	0.544499	0.526657	0.522487	0.460915	0.370243
NaN	NaN	NaN	NaN	NaN	NaN	NaN	NaN	NaN	NaN	NaN	NaN	NaN	0.0417663	NaN	NaN	NaN	NaN	NaN	NaN	0.213776	0.232267	0.249028	0.333088	0.388938	0.420275	0.458796	0.453314	0.520666	0.545147	0.46228	0.457069	0.561538	0.604634	0.632614	0.627442	0.542342	0.490236	0.571354	0.492378	0.527086	0.617669	0.594256	0.623091	0.549742	0.476628	0.400261	NaN	0.392741	0.238071
NaN	NaN	NaN	NaN	NaN	0.00878096	NaN	NaN	NaN	NaN	NaN	NaN	NaN	0.0380634	0.0448332	NaN	NaN	NaN	NaN	0.0179455	NaN	0.0336053	0.268459	0.260067	NaN	0.413087	0.393542	NaN	0.503688	0.491111	0.49561	0.452066	0.492367	0.632134	0.641358	0.576984	0.505166	0.520775	0.545639	0.566275	0.588137	0.546941	0.506055	0.523689	0.609787	0.542672	0.559592	NaN	0.261286	0.312621
NaN	NaN	NaN	NaN	NaN	0.00803689	0.00768925	NaN	NaN	NaN	NaN	NaN	NaN	NaN	0.0466385	NaN	NaN	NaN	NaN	0.147906	0.0737563	NaN	0.235624	0.250232	NaN	NaN	0.425268	0.460586	0.431001	0.408646	0.473048	0.531154	0.554583	0.566401	0.65112	0.615421	0.519373	0.504279	0.460118	0.647902	0.621823	0.600439	0.631907	0.58856	0.475219	0.593415	0.630502	0.551878	0.525024	0.532547
NaN	0.0162889	NaN	NaN	NaN	NaN	NaN	NaN	NaN	NaN	NaN	NaN	NaN	NaN	NaN	NaN	NaN	NaN	0.115524	0.128824	0.149066	NaN	0.0192376	0.271265	NaN	0.409863	0.419311	0.38815	0.392209	0.464054	0.5209	0.531269	0.563962	0.529958	0.558827	0.695307	0.653822	0.594029	0.636674	0.644585	0.612789	0.587435	0.672002	0.654961	0.655878	0.641962	0.655077	0.656502	0.588744	0.49789
NaN	0.01675	0.0156507	NaN	NaN	NaN	NaN	0.00777653	NaN	NaN	NaN	NaN	NaN	NaN	NaN	NaN	NaN	NaN	0.118674	0.136045	0.123826	0.202142	NaN	NaN	NaN	NaN	NaN	0.412021	0.422611	0.463215	0.519974	0.53555	0.545278	0.589464	0.632604	0.718612	0.698085	0.613147	0.606892	0.687	0.658145	0.616722	0.63241	0.626158	0.692248	0.686768	0.688596	0.63492	0.558943	0.625005
NaN	0.0190431	NaN	NaN	NaN	NaN	NaN	0.00862964	0.00980485	NaN	NaN	NaN	NaN	0.0233951	0.0284603	0.0403169	0.0637924	NaN	NaN	NaN	NaN	NaN	NaN	NaN	NaN	NaN	NaN	0.453092	0.47234	0.510355	0.530582	0.49941	0.562171	0.60485	0.634807	0.620175	0.620167	0.636519	0.651563	0.681535	0.629505	0.626609	0.642019	0.599395	0.691457	0.613121	0.711504	0.702529	0.661218	0.643678
NaN	0.0195659	0.019196	NaN	NaN	NaN	NaN	NaN	NaN	NaN	NaN	NaN	NaN	NaN	NaN	NaN	NaN	NaN	NaN	NaN	NaN	NaN	0.108329	NaN	0.049732	NaN	0.178426	0.321785	NaN	NaN	NaN	0.563802	0.576932	0.605322	0.537334	0.576292	0.766018	0.672371	0.706535	0.733388	0.741203	0.719518	0.657552	0.623528	0.579227	0.711104	0.76452	0.758668	0.583131	0.543041
NaN	NaN	NaN	NaN	NaN	NaN	NaN	NaN	NaN	NaN	NaN	NaN	NaN	NaN	NaN	NaN	NaN	NaN	NaN	NaN	0.17118	0.200234	0.132667	0.224461	0.194935	0.332884	0.376322	0.371175	0.480289	0.488653	0.57195	0.595164	0.609852	0.652463	0.626277	0.672097	0.551203	0.645131	0.590935	0.578297	0.663031	0.662089	0.708103	0.69466	0.690014	0.617726	0.618002	0.704367	0.648136	0.579689
NaN	NaN	NaN	NaN	NaN	NaN	0.0103804	NaN	NaN	NaN	NaN	NaN	NaN	NaN	NaN	NaN	NaN	NaN	NaN	NaN	0.162469	0.195434	0.233785	0.224111	0.207214	0.314146	0.431281	0.487603	0.420371	0.483745	0.595842	0.550414	0.652606	0.666248	0.550583	0.615428	0.629354	0.685292	0.711589	0.706432	0.686831	0.694517	0.704353	0.746957	0.818136	0.796248	0.75214	0.756196	0.773585	0.72175
NaN	NaN	NaN	NaN	NaN	0.0106916	0.0112236	NaN	NaN	NaN	NaN	NaN	0.0171901	NaN	NaN	NaN	NaN	NaN	NaN	0.0868598	0.145637	0.134585	0.214721	NaN	NaN	NaN	0.408836	0.422309	0.413751	0.505284	0.613424	0.68381	0.654858	0.704488	0.710961	0.711387	0.76025	0.765034	0.747125	0.736891	0.714358	0.742215	0.807085	0.74793	0.781645	0.808555	0.811554	0.748875	0.733992	0.749466
NaN	NaN	NaN	NaN	NaN	NaN	0.0107125	NaN	NaN	NaN	NaN	NaN	0.0172474	NaN	NaN	NaN	NaN	0.0763317	0.0989936	0.10737	NaN	NaN	0.28609	0.322701	0.366868	0.442314	0.486622	0.469383	0.494468	0.52379	0.613496	0.675514	0.580219	0.706735	0.649454	0.759113	0.77879	0.800863	0.836072	0.821132	0.770187	0.814893	0.785395	0.843063	0.814623	0.732099	0.745031	0.775998	0.7263	0.746546
NaN	NaN	NaN	NaN	NaN	0.0117285	0.0114321	NaN	NaN	NaN	NaN	NaN	NaN	NaN	NaN	NaN	NaN	NaN	NaN	0.118419	0.124103	0.203079	0.290174	0.360931	0.43474	0.47671	0.508273	0.551229	0.535762	0.526661	0.577211	0.550969	0.668693	0.715554	0.77102	0.696564	0.734332	0.749629	0.815353	0.840092	0.815175	0.837221	0.812428	0.816127	0.850126	0.840309	0.837246	0.818231	0.812985	0.825601
NaN	NaN	NaN	NaN	NaN	0.00296067	0.00834426	0.013278	NaN	NaN	NaN	NaN	NaN	NaN	NaN	NaN	NaN	NaN	0.167547	0.13808	0.15966	NaN	0.346175	0.405895	0.460039	0.454426	0.502477	0.60436	0.554578	0.50371	0.602988	0.603217	0.68214	0.629335	0.723097	0.702847	0.714755	0.81426	0.826992	0.87917	0.86486	0.872352	0.872101	0.877819	0.799515	0.786028	0.796866	0.780869	0.780866	0.767636
NaN	NaN	NaN	NaN	NaN	NaN	NaN	0.0136274	NaN	NaN	NaN	NaN	NaN	NaN	NaN	NaN	NaN	0.168703	0.164647	0.205588	0.224774	NaN	NaN	0.430171	NaN	0.407953	0.497155	NaN	0.473201	0.534198	0.570025	0.64117	0.696527	0.796389	0.804197	0.754679	0.771765	0.77101	0.799713	0.900673	0.873694	0.85892	0.855086	0.864111	0.840648	0.811949	0.806827	0.866285	0.895983	0.853432
NaN	0.0109145	NaN	NaN	0.0156944	0.015958	NaN	NaN	NaN	NaN	NaN	NaN	NaN	NaN	NaN	NaN	0.138113	0.159886	0.182886	0.20242	0.249336	0.327608	0.396415	NaN	NaN	0.462919	0.498207	0.494463	0.563158	0.658652	0.696661	0.695608	0.708734	0.704347	0.787858	0.813561	0.783586	0.810147	0.830554	0.846964	0.844122	0.872858	0.926994	0.896089	0.832946	0.835583	0.807172	0.809446	0.881201	0.882898
NaN	0.0120916	NaN	NaN	NaN	NaN	NaN	NaN	NaN	NaN	NaN	NaN	NaN	NaN	NaN	NaN	NaN	0.173247	NaN	NaN	0.282391	0.359994	0.432944	NaN	0.510976	0.542313	0.509607	0.60681	0.61106	0.623224	0.76797	0.691032	0.694379	0.778099	0.752048	0.827788	0.799977	0.821412	0.856782	0.875136	0.861502	0.867089	0.911576	0.868691	0.845785	0.834137	0.828977	0.876629	0.878598	0.838691
NaN	NaN	NaN	NaN	NaN	NaN	NaN	NaN	NaN	NaN	NaN	NaN	NaN	NaN	NaN	NaN	NaN	0.213437	0.251378	NaN	0.356028	0.394037	NaN	0.441104	0.531306	0.549881	0.535196	0.703586	0.723322	0.673623	0.708368	0.853246	0.784291	0.764857	0.766896	0.788725	0.809626	0.835479	0.853512	0.90004	0.868104	0.915605	0.881212	0.867201	0.85138	0.84439	0.825145	0.823736	0.868182	0.901224
NaN	NaN	NaN	NaN	NaN	NaN	0.00727022	0.0140569	0.0145859	NaN	NaN	NaN	NaN	NaN	NaN	NaN	0.200269	0.227277	0.269622	0.302257	0.352373	0.400452	0.455148	0.52751	0.60704	0.593841	0.647374	0.676482	0.665307	0.707228	0.803365	0.879633	0.881495	0.828054	0.762975	0.806098	0.821767	0.840065	0.88907	0.873888	0.879099	0.866518	0.890241	0.888991	0.874883	0.85737	0.86414	0.844506	0.82357	0.82886
NaN	NaN	NaN	NaN	NaN	NaN	NaN	0.00968458	0.0104972	0.0142893	NaN	NaN	NaN	NaN	NaN	0.179695	0.2383	0.248669	0.279472	0.33417	0.357154	0.409347	0.501161	0.428271	0.69174	0.592738	0.705928	0.671508	0.741521	0.696517	0.681287	0.865243	0.768424	0.854665	0.819525	0.835903	0.821529	0.843863	0.855828	0.868623	0.908534	0.881591	0.892794	0.92207	0.900995	0.853183	0.834054	0.832041	0.826431	0.827886
NaN	NaN	NaN	NaN	NaN	NaN	NaN	NaN	0.00935985	0.0141774	NaN	NaN	NaN	0.121174	0.151871	NaN	0.270079	0.158538	0.326396	0.380874	0.359087	0.46436	0.509909	0.487164	0.522689	0.700338	0.722524	0.693312	0.772611	0.734194	0.715142	0.759241	0.797046	0.871228	0.841585	0.820185	0.835211	0.849876	0.877274	0.885394	0.929209	0.919114	0.919765	0.913361	0.891542	0.879253	0.853321	0.85478	0.854139	0.871092
NaN	NaN	NaN	NaN	NaN	NaN	NaN	NaN	NaN	0.0169019	NaN	NaN	0.0148395	0.131164	0.179304	0.218176	0.279315	0.289922	NaN	0.444496	0.402949	0.49705	0.425064	0.58076	0.497855	0.656736	0.755074	0.7216	0.815525	0.80232	0.799344	0.822679	0.810779	0.87399	0.857262	0.816066	0.843413	0.866356	0.875862	0.887317	0.897188	0.895042	0.903705	0.918849	0.922235	0.897885	0.901611	0.883021	0.853104	0.849482
NaN	NaN	NaN	NaN	NaN	NaN	NaN	NaN	NaN	NaN	NaN	NaN	NaN	NaN	0.184814	0.239205	NaN	0.237622	0.154443	NaN	0.482445	0.489355	0.53439	0.592515	0.621355	0.639942	0.754815	0.725651	0.814411	0.812293	0.824613	0.870264	0.834847	0.888532	0.896014	0.847748	0.857534	0.881859	0.890629	0.897867	0.908037	0.909658	0.899655	0.9139	0.89403	0.890938	0.90005	0.921467	0.876131	0.862505
NaN	NaN	NaN	NaN	NaN	NaN	NaN	NaN	NaN	0.0511301	0.0607618	NaN	NaN	NaN	0.19252	0.244273	0.28484	0.312266	0.38952	0.370286	0.507465	0.421914	0.598652	0.666952	0.689111	0.685996	0.689007	0.701512	0.826327	0.841975	0.844618	0.848169	0.797644	0.819538	0.83591	0.860343	0.876172	0.88831	0.902693	0.905298	0.909849	0.926579	0.903463	0.930672	0.906013	0.895325	0.894107	0.888376	0.893247	0.918745
NaN	NaN	NaN	NaN	NaN	NaN	NaN	NaN	NaN	0.0530294	0.0604487	NaN	NaN	0.163992	0.201366	0.257997	0.314519	0.389031	0.426857	0.366554	0.391546	0.491807	0.5268	0.744241	0.725262	0.716436	0.761647	0.782736	0.746174	0.872493	0.786898	0.801094	0.830787	0.823011	0.850214	0.864238	0.86811	0.886919	0.908667	0.902528	0.906866	0.919788	0.918887	0.902505	0.923744	0.896557	0.895119	0.889123	0.887936	0.879773
NaN	NaN	NaN	NaN	NaN	NaN	NaN	NaN	NaN	0.0608241	NaN	NaN	NaN	NaN	0.153544	0.265915	0.322848	0.371973	0.418104	0.476209	0.514651	0.542373	0.510091	0.708427	0.69596	0.672851	0.829367	0.869629	0.782417	0.768696	0.815715	0.865182	0.871786	0.837692	0.864171	0.863849	0.889008	0.917895	0.928754	0.908607	0.910718	0.917841	0.911503	0.912463	0.910275	0.901605	0.901201	0.900511	0.895426	0.89529
NaN	NaN	NaN	NaN	NaN	NaN	NaN	NaN	NaN	0.0626575	0.074992	NaN	0.14815	0.178568	0.187736	NaN	0.370694	0.384416	0.412816	0.478048	0.529716	0.527486	0.5034	0.634948	0.724268	0.690627	0.738119	0.841106	0.854814	0.807046	0.831593	0.848165	0.886321	0.84313	0.89183	0.879183	0.913836	0.944737	0.937319	0.908022	0.925713	0.916977	0.910702	0.922717	0.925652	0.909779	0.903726	0.908826	0.905316	0.908318
NaN	NaN	NaN	NaN	NaN	NaN	NaN	NaN	0.0391708	NaN	NaN	NaN	NaN	0.204292	0.231195	0.290523	0.364785	0.423403	0.474829	0.495245	0.555593	0.619919	0.666997	0.67428	0.812024	0.790489	0.733872	0.790753	0.791609	0.871842	0.838405	0.833182	0.921385	0.851717	0.907827	0.870236	0.883274	0.922789	0.928909	0.910359	0.925189	0.913995	0.909796	0.916465	0.907183	0.908751	0.910384	0.913321	0.906794	0.915762
NaN	NaN	NaN	NaN	NaN	NaN	NaN	NaN	NaN	NaN	NaN	NaN	NaN	0.230299	0.267145	0.323911	NaN	0.429554	0.472539	0.536533	0.582796	0.619396	0.621088	0.672772	0.660434	0.690815	0.873983	0.725636	0.80173	0.872777	0.829392	0.877597	0.863111	0.845914	0.866743	0.879317	0.888359	0.902058	0.905524	0.907066	0.909534	0.911898	0.913149	0.91705	0.912672	0.913	0.920119	0.917439	0.909967	0.909492
NaN	NaN	NaN	NaN	NaN	NaN	NaN	NaN	NaN	NaN	NaN	NaN	NaN	NaN	0.324238	0.34902	0.389589	0.429074	0.471825	0.537467	0.581779	0.622049	0.63195	0.702633	0.633846	0.848997	0.730573	0.770477	0.822844	0.83654	0.875879	0.906802	0.854556	0.837018	0.863415	0.881454	0.887291	0.894136	0.897987	0.905605	0.908915	0.913455	0.91826	0.917039	0.917076	0.918175	0.92066	0.918497	0.916148	0.915003
NaN	NaN	NaN	NaN	NaN	NaN	NaN	NaN	NaN	NaN	NaN	NaN	NaN	0.291711	0.339316	0.40004	0.423492	0.414193	0.467084	0.544812	0.629311	0.684015	0.69704	0.699574	0.715522	0.749565	0.778056	0.801577	0.744947	0.791566	0.854282	0.905342	0.906142	0.831566	0.882675	0.886512	0.880493	0.88762	0.894313	0.901438	0.908579	0.911799	0.918559	0.919969	0.924666	0.924794	0.929175	0.923557	0.920031	0.915794
NaN	NaN	NaN	NaN	NaN	NaN	NaN	NaN	0.0966854	0.118399	0.161356	0.204574	0.276238	NaN	0.377475	0.40154	0.435425	0.463096	0.51321	0.573461	0.657284	0.701734	0.717912	0.675751	0.64853	0.786494	0.734797	0.799248	0.769222	0.799563	0.800556	0.862944	0.85925	0.861158	0.889811	0.887168	0.864903	0.883727	0.887826	0.895564	0.90179	0.90902	0.916501	0.920069	0.925636	0.942783	0.933703	0.935978	0.923449	0.917969
NaN	NaN	NaN	NaN	NaN	NaN	NaN	0.0741797	0.0963065	0.136425	0.178358	0.219652	0.277494	0.328166	0.398182	0.419556	0.453189	0.464582	0.531537	0.576002	0.602186	0.662539	0.734616	0.663063	0.626594	0.730611	0.847493	0.882134	0.754559	0.78986	0.832057	0.855809	0.840044	0.873675	0.916651	0.875747	0.864371	0.892957	0.9104	0.888184	0.895439	0.902801	0.914209	0.917696	0.922845	0.944339	0.934128	0.924557	0.922035	0.920519
NaN	NaN	NaN	NaN	NaN	NaN	NaN	0.0832389	0.0984748	0.140206	NaN	0.243268	0.273426	0.327952	0.375888	0.408092	0.427147	0.44897	0.516975	0.5105	0.552253	0.672477	0.700705	0.728875	0.740439	0.655968	0.741159	0.809796	0.821035	0.786331	0.843791	0.83733	0.844039	0.903028	0.920632	0.867941	0.862617	0.873358	0.880218	0.884321	0.894708	0.899217	0.91297	0.940468	0.932219	0.940857	0.929755	0.921178	0.918145	0.920446
NaN	NaN	NaN	NaN	NaN	NaN	NaN	0.0982875	0.120898	NaN	NaN	0.219682	0.287425	0.293469	0.349318	0.373219	0.390258	0.393435	0.408521	0.51416	0.621146	0.657025	0.670233	0.674168	0.701813	0.790397	0.649698	0.776187	0.815442	0.835785	0.857234	0.867357	0.867876	0.880223	0.893914	0.828889	0.848674	0.856423	0.873012	0.875805	0.881929	0.889213	0.91133	0.953031	0.941127	0.92259	0.917501	0.926953	0.924131	0.913934
NaN	NaN	NaN	NaN	NaN	NaN	0.0908715	0.100215	0.117988	0.126514	NaN	0.220369	0.266988	0.282468	0.319	0.351401	0.37504	0.402727	0.416342	0.533249	0.618832	0.689877	0.600474	0.607239	0.642267	0.773883	0.718284	0.793969	0.789174	0.80765	0.929457	0.925053	0.894036	0.895948	0.903213	0.820083	0.856047	0.862151	0.864126	0.87287	0.876042	0.884926	0.909332	0.919534	0.913805	0.905711	0.914254	0.926651	0.910441	0.910105
NaN	NaN	NaN	NaN	NaN	NaN	0.0904597	0.106795	NaN	0.131416	NaN	0.249884	0.25662	0.261054	0.343681	0.359826	0.342092	0.40257	0.41994	0.523413	0.558178	0.640844	0.621526	0.683033	0.689944	0.768157	0.810238	0.806874	0.717903	0.801408	0.899442	0.924774	0.863473	0.881308	0.842193	0.847402	0.863622	0.85406	0.86297	0.888617	0.890444	0.885053	0.903862	0.887702	0.893744	0.901599	0.901223	0.910545	0.905288	0.902532
NaN	NaN	NaN	NaN	NaN	NaN	0.0965527	0.1112	0.125884	NaN	0.139704	0.197763	0.202041	0.277408	0.312188	0.309937	0.278208	0.420161	0.469277	0.547736	0.649286	0.672293	0.579093	0.677394	0.705178	0.779626	0.78078	0.798257	0.726741	0.775286	0.834194	0.878588	0.820215	0.844657	0.859183	0.857535	0.886514	0.849776	0.871122	0.849548	0.853867	0.86131	0.887265	0.890481	0.910186	0.914426	0.889994	0.893718	0.899743	0.899566
NaN	NaN	NaN	NaN	NaN	NaN	0.0965407	0.114368	0.132607	NaN	0.142738	0.18404	0.214482	0.291705	0.310317	0.360876	0.401464	0.416794	0.512185	0.591274	0.648267	0.586715	0.61457	0.567223	0.650428	0.72759	0.734264	0.770033	0.821856	0.811263	0.848738	0.794503	0.790665	0.815614	0.820954	0.85686	0.908799	0.878959	0.840352	0.835342	0.840916	0.849553	0.904445	0.912333	0.882208	0.881251	0.883464	0.894162	0.891518	0.906495
NaN	NaN	NaN	NaN	NaN	NaN	NaN	NaN	0.0875105	0.110482	0.139143	0.179715	0.216128	0.267683	0.308655	0.339254	0.420457	0.438921	0.51336	0.575408	0.623367	0.637361	0.702105	0.598079	0.674697	0.719667	0.747839	0.80936	0.766946	0.836381	0.811885	0.764844	0.754782	0.784967	0.81071	0.811023	0.816574	0.838623	0.852225	0.825007	0.829189	0.845957	0.882392	0.900817	0.858257	0.861369	0.886748	0.895288	0.876991	0.885343
NaN	NaN	NaN	NaN	NaN	NaN	NaN	NaN	0.0763406	0.0982571	0.180888	0.16996	0.232567	0.259408	0.293569	0.310705	0.365521	0.456774	0.507332	0.530745	0.567687	0.628868	0.686263	0.687853	0.625283	0.716354	0.755388	0.802625	0.672305	0.768905	0.776712	0.786766	0.741814	0.812647	0.821595	0.800598	0.844393	0.853339	0.867354	0.824603	0.835081	0.87704	0.877515	0.862858	0.840033	0.855552	0.879947	0.903646	0.887978	0.8726
NaN	NaN	NaN	NaN	0.0299932	0.0401369	NaN	NaN	NaN	NaN	0.176	NaN	0.242594	NaN	0.287375	0.32649	0.330766	0.419735	0.424074	0.474163	0.487409	0.542292	0.630988	0.683272	0.598524	0.704318	0.781898	0.710278	0.751225	0.780113	0.760798	0.769342	0.815738	0.851971	0.847492	0.848131	0.872647	0.85008	0.849866	0.862565	0.805431	0.856687	0.87677	0.840592	0.827113	0.837067	0.852103	0.873517	0.882527	0.866801
NaN	NaN	NaN	NaN	NaN	0.039458	NaN	NaN	NaN	NaN	NaN	NaN	0.19926	0.22159	0.237618	NaN	0.342007	0.367148	0.360349	0.429832	0.418211	0.463231	0.577373	0.637129	0.596459	0.728242	0.73855	0.764286	0.736612	0.784341	0.785525	0.795666	0.856764	0.851685	0.834963	0.831101	0.82275	0.838275	0.834213	0.840351	0.839744	0.866175	0.850909	0.811248	0.810551	0.842271	0.867167	0.856841	0.878899	0.883921
NaN	NaN	NaN	NaN	NaN	NaN	NaN	NaN	NaN	NaN	NaN	NaN	0.179374	0.201046	0.230697	0.206614	0.313951	0.328187	0.306335	0.321822	0.346638	0.466509	0.542647	0.611446	0.592693	0.675408	0.740838	0.730467	0.74496	0.798565	0.778069	0.792739	0.833057	0.796174	0.747562	0.782959	0.830351	0.8171	0.804358	0.782798	0.838066	0.798212	0.80784	0.811579	0.824926	0.870142	0.862003	0.827752	0.841852	0.883023
NaN	NaN	NaN	NaN	NaN	NaN	NaN	NaN	NaN	NaN	NaN	NaN	NaN	NaN	0.20625	0.224764	NaN	0.305313	0.323908	0.246396	0.255799	0.425576	0.476828	0.601005	0.620041	0.589725	0.674396	0.696325	0.732399	0.719031	0.714749	0.773692	0.880028	0.792904	0.739548	0.770697	0.869207	0.819943	0.818336	0.817256	0.801786	0.762605	0.794034	0.815162	0.816965	0.835907	0.856553	0.820108	0.823475	0.837898
NaN	NaN	NaN	NaN	NaN	NaN	NaN	NaN	NaN	NaN	NaN	NaN	NaN	NaN	NaN	0.198136	0.254546	NaN	0.190793	0.252792	0.325797	0.402453	0.468019	0.59426	0.528016	0.507791	0.654352	0.686809	0.746832	0.662078	0.703026	0.774733	0.828266	0.796245	0.727788	0.756451	0.781663	0.793391	0.864608	0.877707	0.759087	0.742908	0.795098	0.805673	0.78334	0.834076	0.851624	0.805595	0.815067	0.830443
NaN	NaN	NaN	NaN	NaN	NaN	NaN	NaN	NaN	NaN	NaN	NaN	NaN	0.111619	NaN	NaN	NaN	0.25724	0.20095	0.268672	0.338335	0.394857	0.415235	0.564275	0.590945	0.523359	0.623243	0.686469	0.657719	0.777947	0.787216	0.757595	0.705165	0.733011	0.726787	0.725707	0.790317	0.758009	0.874096	0.842549	0.713492	0.718621	0.757174	0.810719	0.797285	0.802582	0.83937	0.777766	0.810579	0.85032
NaN	NaN	NaN	NaN	NaN	NaN	NaN	NaN	NaN	NaN	NaN	NaN	NaN	0.094871	NaN	0.157091	NaN	NaN	NaN	NaN	0.320367	0.367474	0.422495	0.542022	0.575621	0.604974	0.639472	0.5882	0.68353	0.674875	0.665599	0.682099	0.686469	0.744846	0.783788	0.758135	0.768067	0.746596	0.830698	0.750109	0.696187	0.715857	0.774056	0.818387	0.803401	0.792107	0.783499	0.775655	0.793776	0.875053
NaN	NaN	NaN	NaN	NaN	NaN	NaN	NaN	NaN	NaN	NaN	NaN	NaN	0.0837411	NaN	NaN	NaN	NaN	0.20893	NaN	NaN	0.345466	NaN	0.51281	0.515239	0.546012	0.607744	0.557278	0.636834	0.601351	0.620442	0.665475	0.651936	0.682959	0.76557	0.78706	0.765411	0.738619	0.820336	0.754702	0.704757	0.699934	0.718673	0.802974	0.805885	0.792878	0.764615	0.787786	0.835041	0.893496
NaN	NaN	NaN	NaN	NaN	NaN	NaN	NaN	NaN	NaN	NaN	NaN	NaN	NaN	0.0589908	NaN	NaN	NaN	0.192627	NaN	NaN	0.330487	0.378352	0.439334	0.457621	0.516282	0.547662	0.561298	0.669979	0.64596	0.650974	0.633756	0.709616	0.704391	0.693661	0.70907	0.762278	0.716903	0.707213	0.798786	0.769722	0.688045	0.710051	0.777005	0.786788	0.794102	0.7946	0.847188	0.84166	0.810331
NaN	NaN	NaN	NaN	NaN	NaN	NaN	NaN	NaN	NaN	NaN	NaN	NaN	NaN	0.0492414	0.0544821	NaN	NaN	0.150194	0.184762	NaN	0.316546	NaN	0.389093	0.3721	0.478999	0.489061	0.490135	0.637994	0.55714	0.638628	0.688387	0.746476	0.744889	0.630991	0.589163	0.695935	0.694688	0.655115	0.735249	0.746766	0.740802	0.653404	0.795204	0.80699	0.782577	0.77808	0.758203	0.753303	0.75267
NaN	NaN	NaN	NaN	0.000710432	NaN	NaN	NaN	NaN	NaN	NaN	NaN	NaN	NaN	0.0371516	0.0407942	NaN	NaN	0.11646	0.141826	0.152702	0.295565	NaN	0.355549	0.306817	0.39117	0.435136	0.512277	0.583262	0.450679	0.520566	0.646205	0.580682	0.671997	0.56633	0.548287	0.688094	0.671171	0.665574	0.720265	0.790507	0.765272	0.775811	0.813243	0.77187	0.761601	0.758462	0.732577	0.730109	0.76683
NaN	NaN	NaN	NaN	0.000681619	NaN	NaN	NaN	NaN	NaN	NaN	NaN	NaN	NaN	NaN	0.0301493	0.0371983	NaN	0.0935772	0.120652	0.121618	NaN	NaN	NaN	0.299246	0.298517	0.360869	0.478406	0.541027	0.529018	0.55691	0.632107	0.488635	0.61994	0.544094	0.594175	0.665209	0.568806	0.662297	0.725542	0.795071	0.746881	0.777243	0.767607	0.725681	0.689932	0.715014	0.742739	0.7185	0.760408
NaN	NaN	NaN	NaN	NaN	NaN	NaN	NaN	NaN	NaN	NaN	NaN	NaN	NaN	NaN	0.0219625	0.0270884	NaN	NaN	NaN	NaN	NaN	0.218497	NaN	NaN	0.261262	0.379089	0.419202	0.487135	0.512513	0.510512	0.582537	0.457866	0.541453	0.578916	0.6143	0.60734	0.637313	0.642304	0.666381	0.689294	0.648919	0.728129	0.767309	0.705652	0.728878	0.69471	0.726296	0.698333	0.731346
NaN	NaN	NaN	NaN	NaN	NaN	NaN	NaN	NaN	NaN	NaN	NaN	NaN	NaN	NaN	NaN	NaN	NaN	NaN	0.068569	NaN	NaN	0.198317	NaN	0.176576	0.133726	0.325006	0.339935	0.430197	0.422096	0.452583	0.524729	0.30289	0.545063	0.508492	0.598616	0.659972	0.600341	0.603251	0.660402	0.655652	0.616378	0.711767	0.718173	0.671593	0.678888	0.706437	0.669648	0.7051	0.693825
NaN	0.000923862	NaN	NaN	NaN	NaN	NaN	NaN	NaN	NaN	NaN	NaN	NaN	NaN	NaN	NaN	NaN	NaN	NaN	0.0571643	NaN	NaN	NaN	NaN	0.211088	NaN	0.290215	0.284707	0.366342	0.37759	0.344938	NaN	0.428813	0.523105	0.451385	0.43426	0.528798	0.496592	0.495289	0.567615	0.623087	0.586751	0.586566	0.649092	0.683063	0.636821	0.653833	0.692258	0.659722	0.659562
NaN	0.000981607	0.000872184	NaN	NaN	NaN	NaN	NaN	NaN	NaN	NaN	NaN	NaN	NaN	NaN	NaN	NaN	NaN	NaN	NaN	NaN	NaN	NaN	NaN	0.183979	NaN	0.252263	0.245136	0.289936	NaN	0.174704	NaN	0.381767	0.407776	0.417952	0.379125	0.386198	0.349857	0.525469	0.559577	0.584602	0.559114	0.595018	0.650322	0.632511	0.624444	0.585652	0.635368	0.646632	0.631346
NaN	NaN	NaN	NaN	NaN	NaN	NaN	NaN	NaN	NaN	NaN	NaN	NaN	NaN	NaN	NaN	NaN	NaN	NaN	NaN	NaN	NaN	NaN	NaN	NaN	NaN	NaN	0.210169	0.228721	0.263558	NaN	0.336821	0.360474	0.34658	0.415104	0.452469	0.492907	0.483012	0.536024	0.504782	0.571154	0.601298	0.575624	0.609793	0.559022	0.612607	0.547349	0.554867	0.638253	0.630487
NaN	NaN	NaN	NaN	NaN	NaN	NaN	NaN	NaN	NaN	NaN	NaN	NaN	NaN	0.00876755	NaN	NaN	NaN	NaN	NaN	NaN	NaN	NaN	NaN	NaN	NaN	NaN	NaN	NaN	0.216776	NaN	0.286008	0.3146	0.301118	0.313771	0.391849	0.414276	0.456155	0.473167	0.512918	0.511216	0.518141	0.514357	0.469299	0.562784	0.565784	0.623214	0.612842	0.647653	0.68628
NaN	NaN	NaN	NaN	NaN	NaN	NaN	NaN	NaN	NaN	NaN	NaN	0.00473922	NaN	NaN	NaN	NaN	NaN	NaN	NaN	NaN	NaN	NaN	NaN	NaN	NaN	NaN	NaN	NaN	0.172091	NaN	0.233591	0.258639	0.290636	0.277013	0.306586	0.337251	0.390301	0.424502	0.468256	0.387429	0.401357	0.451949	0.448379	0.4864	0.4665	0.626465	0.638615	0.601804	0.623686
NaN	NaN	NaN	NaN	NaN	NaN	NaN	NaN	NaN	NaN	NaN	0.00352128	0.00363807	NaN	NaN	NaN	NaN	NaN	NaN	NaN	NaN	NaN	NaN	NaN	NaN	NaN	NaN	NaN	NaN	NaN	NaN	0.192035	0.195544	0.221252	0.234551	0.258846	0.172477	0.332888	0.375861	0.408158	0.354531	0.357968	0.414227	0.403667	0.413454	0.423484	0.388934	0.551822	0.541711	0.577009
NaN	NaN	NaN	NaN	NaN	NaN	NaN	NaN	NaN	NaN	NaN	NaN	0.00327912	0.00528668	NaN	NaN	NaN	NaN	NaN	NaN	NaN	NaN	NaN	NaN	NaN	NaN	NaN	NaN	NaN	NaN	NaN	0.157317	0.174453	NaN	NaN	NaN	0.15258	0.284515	0.305675	NaN	0.346094	0.342996	0.367226	0.415408	0.398334	0.42142	0.423337	0.441967	0.445648	0.508413
NaN	NaN	NaN	NaN	NaN	NaN	NaN	NaN	NaN	NaN	NaN	NaN	0.00443885	0.00604053	NaN	NaN	NaN	NaN	NaN	NaN	NaN	NaN	NaN	NaN	NaN	NaN	NaN	NaN	NaN	NaN	0.0960835	0.105577	NaN	NaN	NaN	NaN	NaN	NaN	0.269596	0.258277	NaN	0.302016	0.303572	0.273389	0.382196	0.396003	0.349611	0.324689	0.204115	0.413148
NaN	NaN	NaN	NaN	NaN	NaN	NaN	NaN	NaN	NaN	NaN	NaN	NaN	NaN	NaN	NaN	NaN	NaN	NaN	NaN	NaN	NaN	NaN	NaN	NaN	NaN	NaN	NaN	NaN	NaN	NaN	0.0830075	NaN	NaN	NaN	NaN	NaN	NaN	NaN	NaN	NaN	0.247871	0.258523	0.255164	0.325284	0.324937	0.336131	0.222636	0.278283	0.30901
NaN	NaN	NaN	NaN	NaN	NaN	NaN	NaN	NaN	NaN	NaN	NaN	NaN	NaN	NaN	NaN	NaN	NaN	NaN	NaN	NaN	NaN	NaN	NaN	NaN	NaN	NaN	NaN	NaN	NaN	NaN	0.0649776	0.0656452	NaN	NaN	NaN	NaN	NaN	NaN	NaN	NaN	0.199836	0.219416	0.231994	NaN	NaN	NaN	NaN	0.0901212	0.307838
NaN	NaN	NaN	NaN	NaN	NaN	NaN	NaN	NaN	NaN	NaN	NaN	NaN	NaN	NaN	NaN	NaN	NaN	NaN	NaN	NaN	0.00915598	0.00923606	NaN	NaN	NaN	NaN	NaN	NaN	NaN	NaN	0.0488488	0.0550986	0.0532311	NaN	NaN	0.0831858	NaN	NaN	NaN	NaN	0.159509	0.0147199	NaN	NaN	NaN	NaN	NaN	0.226002	0.243109
NaN	0.00222206	NaN	NaN	NaN	NaN	NaN	NaN	NaN	NaN	NaN	NaN	NaN	NaN	NaN	NaN	NaN	NaN	0.0100836	0.00988644	NaN	NaN	0.00849379	NaN	NaN	NaN	NaN	NaN	NaN	NaN	NaN	0.0346992	0.0358429	0.0465057	NaN	NaN	NaN	NaN	NaN	NaN	NaN	NaN	NaN	NaN	NaN	NaN	NaN	NaN	0.172408	0.180231
0.00210012	0.00227941	NaN	NaN	NaN	NaN	NaN	NaN	NaN	NaN	NaN	NaN	NaN	NaN	NaN	NaN	NaN	NaN	0.00930257	0.00921475	NaN	NaN	0.00869136	0.00940361	NaN	NaN	NaN	NaN	0.0203444	NaN	NaN	NaN	NaN	NaN	NaN	NaN	NaN	NaN	NaN	NaN	NaN	NaN	NaN	NaN	NaN	NaN	NaN	NaN	NaN	0.0519984
NaN	NaN	NaN	NaN	NaN	NaN	NaN	NaN	NaN	NaN	NaN	NaN	NaN	NaN	NaN	NaN	NaN	NaN	NaN	NaN	NaN	NaN	NaN	NaN	NaN	NaN	NaN	NaN	NaN	NaN	NaN	NaN	NaN	NaN	NaN	NaN	NaN	NaN	NaN	NaN	NaN	NaN	0.0307766	0.0420185	NaN	NaN	NaN	NaN	NaN	0.0557232
NaN	NaN	NaN	NaN	NaN	NaN	NaN	NaN	NaN	NaN	NaN	NaN	NaN	NaN	NaN	NaN	NaN	NaN	NaN	NaN	NaN	NaN	NaN	NaN	NaN	NaN	NaN	NaN	NaN	NaN	NaN	NaN	NaN	NaN	NaN	NaN	0.0227601	0.0227472	NaN	NaN	NaN	NaN	NaN	0.0296112	0.0286817	0.0286118	0.0285403	NaN	NaN	NaN
NaN	NaN	NaN	NaN	NaN	NaN	NaN	NaN	NaN	NaN	NaN	NaN	NaN	NaN	NaN	NaN	NaN	NaN	NaN	NaN	NaN	NaN	NaN	NaN	NaN	NaN	NaN	NaN	NaN	0.0195386	NaN	NaN	NaN	NaN	NaN	NaN	0.0201685	NaN	NaN	NaN	NaN	NaN	NaN	NaN	NaN	NaN	NaN	NaN	NaN	NaN
NaN	NaN	NaN	NaN	NaN	NaN	NaN	NaN	NaN	NaN	NaN	NaN	NaN	NaN	NaN	NaN	NaN	NaN	NaN	NaN	NaN	NaN	NaN	NaN	NaN	NaN	NaN	NaN	NaN	NaN	NaN	NaN	NaN	NaN	NaN	NaN	NaN	NaN	NaN	NaN	NaN	NaN	NaN	NaN	NaN	NaN	NaN	NaN	NaN	NaN
NaN	NaN	NaN	NaN	NaN	NaN	NaN	NaN	NaN	NaN	NaN	NaN	NaN	NaN	NaN	NaN	NaN	NaN	NaN	NaN	NaN	NaN	NaN	NaN	NaN	NaN	NaN	NaN	NaN	NaN	NaN	NaN	NaN	NaN	NaN	NaN	NaN	NaN	0.00889422	NaN	NaN	NaN	NaN	NaN	NaN	0.0158117	0.0164657	NaN	NaN	NaN
NaN	NaN	NaN	NaN	NaN	NaN	0.00129139	NaN	NaN	NaN	NaN	NaN	NaN	NaN	NaN	NaN	NaN	NaN	NaN	NaN	NaN	NaN	NaN	NaN	NaN	NaN	NaN	NaN	NaN	NaN	NaN	NaN	NaN	NaN	NaN	NaN	NaN	NaN	0.00918413	0.00970214	NaN	NaN	NaN	NaN	NaN	0.0139396	0.0133048	0.0145558	0.0173356	NaN
NaN	NaN	NaN	NaN	NaN	NaN	NaN	NaN	NaN	NaN	NaN	NaN	NaN	NaN	NaN	NaN	NaN	NaN	NaN	NaN	NaN	NaN	NaN	NaN	NaN	NaN	NaN	NaN	NaN	NaN	NaN	NaN	NaN	NaN	NaN	NaN	NaN	NaN	NaN	NaN	NaN	NaN	NaN	NaN	NaN	NaN	NaN	NaN	NaN	NaN
NaN	NaN	NaN	NaN	NaN	NaN	NaN	NaN	NaN	NaN	NaN	NaN	NaN	NaN	NaN	NaN	NaN	NaN	NaN	NaN	NaN	NaN	NaN	NaN	NaN	NaN	NaN	NaN	NaN	NaN	NaN	NaN	NaN	NaN	NaN	NaN	NaN	NaN	NaN	NaN	NaN	NaN	NaN	NaN	NaN	NaN	NaN	NaN	NaN	NaN
NaN	NaN	NaN	NaN	NaN	NaN	NaN	NaN	NaN	NaN	NaN	NaN	NaN	NaN	NaN	NaN	NaN	NaN	NaN	NaN	NaN	NaN	NaN	NaN	NaN	NaN	NaN	NaN	NaN	NaN	NaN	NaN	NaN	NaN	NaN	NaN	NaN	NaN	NaN	NaN	NaN	NaN	NaN	NaN	NaN	NaN	NaN	NaN	NaN	NaN
NaN	NaN	NaN	NaN	NaN	NaN	NaN	NaN	NaN	NaN	NaN	NaN	NaN	NaN	NaN	NaN	NaN	NaN	NaN	NaN	NaN	NaN	NaN	NaN	NaN	NaN	NaN	NaN	NaN	NaN	NaN	NaN	NaN	0.00625502	NaN	NaN	NaN	NaN	NaN	NaN	NaN	NaN	NaN	NaN	NaN	NaN	NaN	NaN	NaN	NaN
NaN	NaN	NaN	NaN	NaN	NaN	NaN	NaN	NaN	NaN	NaN	NaN	NaN	NaN	NaN	NaN	NaN	NaN	NaN	NaN	NaN	NaN	NaN	NaN	NaN	NaN	NaN	NaN	NaN	NaN	NaN	NaN	NaN	NaN	NaN	NaN	NaN	NaN	NaN	NaN	NaN	NaN	NaN	NaN	NaN	NaN	NaN	NaN	NaN	NaN
NaN	NaN	NaN	NaN	NaN	NaN	NaN	NaN	NaN	NaN	NaN	NaN	NaN	NaN	NaN	NaN	NaN	NaN	NaN	NaN	NaN	NaN	NaN	NaN	NaN	NaN	NaN	NaN	NaN	NaN	NaN	NaN	NaN	NaN	NaN	NaN	NaN	NaN	NaN	NaN	NaN	NaN	NaN	NaN	NaN	NaN	NaN	NaN	NaN	NaN
NaN	NaN	NaN	NaN	NaN	NaN	NaN	NaN	NaN	NaN	NaN	NaN	NaN	0.00502813	0.00606246	NaN	NaN	NaN	NaN	NaN	NaN	0.00673927	NaN	NaN	NaN	NaN	NaN	NaN	NaN	NaN	NaN	NaN	NaN	NaN	NaN	NaN	NaN	NaN	NaN	NaN	NaN	NaN	NaN	NaN	NaN	NaN	NaN	NaN	NaN	NaN
NaN	NaN	NaN	NaN	NaN	NaN	NaN	NaN	NaN	NaN	NaN	NaN	NaN	NaN	NaN	NaN	NaN	NaN	NaN	NaN	NaN	0.00754652	NaN	NaN	NaN	NaN	NaN	NaN	NaN	NaN	NaN	NaN	NaN	NaN	NaN	NaN	0.0109713	0.0111727	NaN	NaN	NaN	NaN	NaN	NaN	NaN	NaN	NaN	NaN	NaN	NaN
NaN	NaN	NaN	NaN	NaN	NaN	NaN	NaN	NaN	NaN	NaN	NaN	NaN	NaN	NaN	NaN	NaN	NaN	0.00595898	NaN	0.00759177	0.00693774	0.00718274	NaN	NaN	NaN	NaN	NaN	NaN	NaN	NaN	NaN	NaN	NaN	NaN	NaN	0.0119475	0.012078	NaN	NaN	NaN	NaN	NaN	NaN	NaN	NaN	NaN	NaN	NaN	0.00396611
NaN	NaN	NaN	NaN	NaN	NaN	NaN	NaN	NaN	NaN	NaN	NaN	NaN	NaN	NaN	NaN	NaN	NaN	NaN	NaN	NaN	NaN	NaN	NaN	NaN	NaN	NaN	NaN	NaN	NaN	NaN	NaN	0.0126552	0.0117967	NaN	NaN	0.011407	0.0111336	NaN	NaN	NaN	NaN	NaN	NaN	NaN	0.00371286	0.00318518	NaN	NaN	NaN
NaN	NaN	NaN	NaN	NaN	NaN	NaN	NaN	NaN	NaN	NaN	NaN	NaN	NaN	NaN	NaN	NaN	NaN	NaN	NaN	NaN	NaN	NaN	NaN	NaN	NaN	NaN	NaN	NaN	0.0121299	NaN	NaN	NaN	NaN	NaN	NaN	NaN	NaN	NaN	NaN	NaN	NaN	NaN	NaN	NaN	NaN	NaN	NaN	NaN	NaN
0	0	0	0	0	0	0	0	0	0	0	0	0	0	0	0	0	0	0	0	0	0	0	0	0	0	0	0	0	0	0	0	0	0	0	0	0	0	0	0	0	0	0	0	0	0	0	0	0	0
[truncated: 51 more columns]

## Sheet: Panel C
NaN	NaN	NaN	NaN	NaN	NaN	NaN	NaN	0.0320122	NaN	0.0126464	0.0226968	0.0268595	0.0212492	NaN	NaN	0.0422532	0.00781091	NaN	NaN	NaN	NaN	NaN	NaN	0.0145738	NaN	NaN	0.0165534	NaN	0.0229367	NaN	0.33713	0.287925	0.306613	0.307921	0.28939	0.276024	NaN	NaN	NaN	NaN	NaN	NaN	0.095997	0.267011	0.0945076	NaN	NaN	0.121243	0.201406
NaN	NaN	NaN	NaN	NaN	NaN	NaN	NaN	0.0317947	0.034656	0.035437	0.0231183	0.0213914	0.0202797	0.0214685	NaN	NaN	NaN	NaN	0.00889218	NaN	NaN	NaN	NaN	NaN	NaN	NaN	NaN	NaN	NaN	0.306319	0.292699	0.280392	0.2839	0.355869	0.312915	0.262927	0.197409	NaN	NaN	NaN	NaN	NaN	0.022637	0.0229911	NaN	NaN	NaN	0.279351	0.263301
NaN	NaN	NaN	NaN	NaN	NaN	NaN	NaN	NaN	NaN	0.0332028	0.0364572	NaN	0.0206538	0.0226781	NaN	NaN	NaN	NaN	NaN	NaN	NaN	NaN	0.146766	0.167417	0.115219	0.219291	0.272342	0.302519	0.327662	0.300871	0.287547	0.289485	0.283695	0.292671	0.287368	0.301237	0.23942	0.354747	0.395506	0.376985	0.283897	0.230618	NaN	NaN	NaN	NaN	0.263278	0.275777	0.288647
NaN	0.0295424	NaN	NaN	0.0258696	0.0260763	NaN	NaN	NaN	NaN	NaN	NaN	NaN	NaN	NaN	NaN	NaN	NaN	NaN	NaN	NaN	NaN	NaN	0.159	0.170927	0.0799608	0.0737363	0.1672	NaN	NaN	0.332272	0.340607	0.299927	0.309338	0.30513	0.308316	0.316788	0.256469	0.335139	NaN	0.328558	0.289448	0.226592	NaN	NaN	0.368187	0.302854	0.279735	0.280466	0.272768
NaN	0.0280212	NaN	NaN	0.025656	0.0245266	NaN	NaN	NaN	NaN	NaN	NaN	NaN	NaN	NaN	NaN	NaN	NaN	NaN	NaN	NaN	NaN	NaN	0.164827	0.189849	NaN	0.196377	0.038319	NaN	NaN	0.341777	0.334704	0.342888	0.350142	0.345148	0.311733	0.293623	NaN	0.395536	NaN	0.370734	0.34993	NaN	0.394399	0.384753	0.362328	0.270471	0.242757	0.250006	0.25495
NaN	NaN	NaN	NaN	NaN	NaN	NaN	NaN	NaN	NaN	NaN	NaN	NaN	NaN	NaN	NaN	NaN	NaN	NaN	NaN	NaN	NaN	NaN	0.198209	0.235109	NaN	0.211135	NaN	NaN	0.379684	0.334235	0.300682	0.339568	0.335081	0.347875	0.341057	0.326613	NaN	0.325766	NaN	0.377232	0.23935	NaN	0.384456	0.369646	0.284962	0.250164	0.274781	0.280016	0.238136
NaN	0.0158541	0.0178628	NaN	NaN	NaN	NaN	NaN	NaN	NaN	NaN	NaN	NaN	NaN	NaN	NaN	NaN	0.101009	0.122851	NaN	NaN	NaN	NaN	0.216903	0.275914	0.32112	0.190371	NaN	NaN	NaN	0.383556	0.247939	0.3694	0.35648	0.356676	0.296844	0.311374	0.320098	0.38774	0.290167	0.281739	0.257111	0.384353	0.386245	0.363325	0.364742	0.322198	0.267679	0.231261	0.186587
NaN	0.0159339	0.017141	0.018465	NaN	NaN	NaN	NaN	NaN	0.0216499	0.0239277	NaN	NaN	NaN	NaN	NaN	0.0823831	0.100248	0.126353	0.147192	0.165098	0.174819	0.198258	0.216207	0.281341	0.342949	NaN	NaN	NaN	NaN	0.396127	0.310961	0.347502	NaN	NaN	0.322979	0.275798	0.321575	0.399464	0.351432	0.352106	0.352706	0.397404	0.38033	0.389505	0.377901	0.302712	0.287013	0.292005	0.260272
NaN	0.0160132	0.0161096	NaN	NaN	NaN	NaN	NaN	NaN	0.0191072	0.0219811	NaN	NaN	NaN	NaN	NaN	NaN	0.108687	0.13589	0.156242	0.178625	0.199515	0.217681	0.256395	0.279073	NaN	NaN	NaN	NaN	0.398287	0.285573	0.360454	0.368256	0.358471	0.36266	0.362096	0.31868	0.361584	NaN	NaN	0.322795	0.340442	NaN	NaN	0.3855	0.29877	0.28573	0.322852	0.31595	0.308203
NaN	NaN	NaN	NaN	NaN	NaN	NaN	NaN	NaN	NaN	NaN	NaN	NaN	NaN	NaN	0.0864783	NaN	NaN	0.137752	0.158218	0.191315	0.225644	0.248688	0.290898	0.249359	0.121337	NaN	NaN	0.364397	0.379287	0.38677	0.366506	NaN	NaN	0.214486	0.302986	0.398039	NaN	NaN	NaN	0.304313	NaN	NaN	NaN	0.375549	0.344593	0.306118	0.324005	0.340233	0.306265
NaN	NaN	NaN	NaN	NaN	NaN	NaN	0.0108784	0.0095307	NaN	NaN	NaN	NaN	0.0247806	NaN	0.0893612	0.0933482	NaN	0.172225	0.0936327	0.212622	NaN	0.279694	0.297051	0.38555	0.363904	0.379558	0.335907	0.36511	0.364979	0.361864	0.315564	NaN	0.324002	0.285618	NaN	NaN	NaN	NaN	NaN	NaN	0.261724	NaN	NaN	0.33268	0.297616	0.337304	0.334711	NaN	0.050669
NaN	NaN	NaN	NaN	NaN	NaN	NaN	NaN	NaN	NaN	NaN	NaN	NaN	0.0212945	NaN	NaN	NaN	0.148998	0.143137	0.134285	NaN	NaN	0.277212	0.295181	0.310482	0.372069	0.354561	0.360731	0.312819	0.369659	0.285156	0.266272	NaN	0.308253	0.368035	NaN	NaN	NaN	NaN	NaN	NaN	0.224632	NaN	0.3643	0.3142	0.31453	0.293733	0.296	0.0704959	NaN
NaN	0.0102425	0.00754117	NaN	NaN	NaN	NaN	NaN	NaN	NaN	NaN	NaN	NaN	NaN	NaN	NaN	NaN	NaN	0.186563	0.0936867	NaN	0.30568	0.314526	0.253734	0.275451	0.330656	0.319419	0.353453	0.320085	0.258364	0.303478	0.374916	0.0707861	NaN	NaN	0.396394	0.369307	0.379609	NaN	NaN	NaN	0.0501679	NaN	0.393201	0.345215	0.33113	0.35188	0.329179	NaN	NaN
NaN	NaN	NaN	NaN	NaN	NaN	NaN	NaN	NaN	NaN	NaN	NaN	NaN	NaN	NaN	0.0810845	0.0800489	NaN	NaN	NaN	NaN	0.19445	0.326372	0.336228	0.346517	0.311615	0.336422	0.336331	0.348539	0.347391	0.319434	0.396257	0.0540581	NaN	NaN	0.0816128	0.0668219	0.338906	0.334415	0.351391	NaN	NaN	NaN	0.313772	0.30848	NaN	0.3262	0.355673	0.326937	0.395237
NaN	NaN	NaN	NaN	NaN	NaN	NaN	NaN	NaN	NaN	NaN	NaN	NaN	NaN	NaN	NaN	0.0711045	0.0651359	0.0594404	0.203137	0.222318	0.229775	0.317189	NaN	NaN	NaN	0.375455	0.335331	0.322608	0.327304	0.35081	NaN	NaN	NaN	NaN	0.298904	NaN	0.321343	0.314017	NaN	NaN	0.345585	0.312938	0.382031	NaN	NaN	0.0642393	0.202396	0.362155	0.363131
NaN	NaN	NaN	NaN	NaN	NaN	NaN	NaN	NaN	NaN	NaN	NaN	NaN	NaN	NaN	NaN	NaN	NaN	0.0831973	0.116372	0.21396	0.267879	0.210765	0.343338	NaN	NaN	0.384486	0.387254	0.320332	0.297933	0.358354	NaN	NaN	NaN	0.355008	0.344998	NaN	0.338314	0.357334	0.316917	0.19391	0.358167	NaN	NaN	0.127713	0.0791895	0.306761	NaN	0.366142	0.339086
NaN	NaN	NaN	NaN	NaN	NaN	NaN	NaN	NaN	NaN	NaN	NaN	NaN	0.0417663	NaN	NaN	NaN	NaN	NaN	NaN	0.213776	0.232267	0.249028	0.333088	0.380077	0.381942	NaN	0.399767	NaN	NaN	0.355013	0.305214	NaN	NaN	NaN	NaN	0.355581	0.314903	0.382378	0.328007	0.348684	NaN	0.193761	NaN	0.102761	0.297879	0.302997	NaN	0.323071	0.238071
NaN	NaN	NaN	NaN	NaN	0.00878096	NaN	NaN	NaN	NaN	NaN	NaN	NaN	0.0380634	0.0448332	NaN	NaN	NaN	NaN	0.0179455	NaN	0.0336053	0.268459	0.260067	NaN	NaN	0.30924	NaN	NaN	NaN	NaN	0.349641	0.353489	NaN	NaN	NaN	0.352261	0.313331	0.339199	0.179244	0.171678	0.151671	0.333328	0.292229	0.272267	0.187534	NaN	NaN	0.261286	0.251188
NaN	NaN	NaN	NaN	NaN	0.00803689	0.00768925	NaN	NaN	NaN	NaN	NaN	NaN	NaN	0.0466385	NaN	NaN	NaN	NaN	0.147906	0.0737563	NaN	0.235624	0.250232	NaN	NaN	NaN	NaN	0.380113	0.340797	0.37445	NaN	NaN	NaN	NaN	NaN	0.329038	0.33425	0.278435	NaN	NaN	NaN	NaN	0.207257	0.187192	0.207108	NaN	NaN	NaN	NaN
NaN	0.0162889	NaN	NaN	NaN	NaN	NaN	NaN	NaN	NaN	NaN	NaN	NaN	NaN	NaN	NaN	NaN	NaN	0.115524	0.128824	0.149066	NaN	0.0192376	0.271265	NaN	0.379549	0.394461	0.344737	0.345832	NaN	NaN	NaN	NaN	0.377726	0.348782	NaN	NaN	NaN	NaN	NaN	NaN	0.380165	0.386751	NaN	NaN	NaN	NaN	NaN	0.282632	0.278877
NaN	0.01675	0.0156507	NaN	NaN	NaN	NaN	0.00777653	NaN	NaN	NaN	NaN	NaN	NaN	NaN	NaN	NaN	NaN	0.118674	0.136045	0.123826	0.202142	NaN	NaN	NaN	NaN	NaN	0.378623	0.383114	NaN	NaN	NaN	NaN	NaN	NaN	NaN	NaN	NaN	0.369668	NaN	NaN	0.349645	NaN	0.331109	NaN	0.382735	NaN	0.337894	0.304843	NaN
NaN	0.0190431	NaN	NaN	NaN	NaN	NaN	0.00862964	0.00980485	NaN	NaN	NaN	NaN	0.0233951	0.0284603	0.0403169	0.0637924	NaN	NaN	NaN	NaN	NaN	NaN	NaN	NaN	NaN	NaN	NaN	NaN	NaN	NaN	NaN	NaN	NaN	NaN	0.386283	NaN	0.367466	0.358855	NaN	NaN	0.374799	NaN	0.34679	NaN	NaN	NaN	NaN	0.325795	0.324207
NaN	0.0195659	0.019196	NaN	NaN	NaN	NaN	NaN	NaN	NaN	NaN	NaN	NaN	NaN	NaN	NaN	NaN	NaN	NaN	NaN	NaN	NaN	0.108329	NaN	0.049732	NaN	0.178426	0.321785	NaN	NaN	NaN	NaN	NaN	NaN	0.279814	0.304337	NaN	0.281932	NaN	NaN	NaN	NaN	0.347043	0.354996	0.36424	0.354752	NaN	NaN	0.379203	0.372641
NaN	NaN	NaN	NaN	NaN	NaN	NaN	NaN	NaN	NaN	NaN	NaN	NaN	NaN	NaN	NaN	NaN	NaN	NaN	NaN	0.17118	0.200234	0.132667	0.224461	0.194935	0.332884	0.373494	0.326983	NaN	NaN	NaN	NaN	NaN	NaN	0.208373	NaN	0.390296	NaN	0.365687	0.3809	0.385742	0.376684	0.391435	NaN	NaN	0.393843	NaN	NaN	NaN	0.37907
NaN	NaN	NaN	NaN	NaN	NaN	0.0103804	NaN	NaN	NaN	NaN	NaN	NaN	NaN	NaN	NaN	NaN	NaN	NaN	NaN	0.162469	0.195434	0.233785	0.224111	0.207214	0.314146	NaN	NaN	0.365731	NaN	NaN	0.330903	0.265937	0.249275	0.346702	0.380914	0.384476	0.378874	NaN	NaN	NaN	NaN	NaN	NaN	NaN	NaN	NaN	NaN	NaN	NaN
NaN	NaN	NaN	NaN	NaN	0.0106916	0.0112236	NaN	NaN	NaN	NaN	NaN	0.0171901	NaN	NaN	NaN	NaN	NaN	NaN	0.0868598	0.145637	0.134585	0.214721	NaN	NaN	NaN	0.37822	0.370285	0.335018	0.380869	NaN	NaN	NaN	NaN	NaN	NaN	NaN	NaN	NaN	NaN	NaN	NaN	NaN	NaN	NaN	NaN	NaN	NaN	NaN	NaN
NaN	NaN	NaN	NaN	NaN	NaN	0.0107125	NaN	NaN	NaN	NaN	NaN	0.0172474	NaN	NaN	NaN	NaN	0.0763317	0.0989936	0.10737	NaN	NaN	0.28609	0.322701	0.359786	NaN	NaN	0.38753	0.373936	0.320231	NaN	NaN	0.358874	NaN	0.38262	NaN	NaN	NaN	NaN	NaN	NaN	NaN	NaN	NaN	NaN	NaN	NaN	NaN	NaN	NaN
NaN	NaN	NaN	NaN	NaN	0.0117285	0.0114321	NaN	NaN	NaN	NaN	NaN	NaN	NaN	NaN	NaN	NaN	NaN	NaN	0.118419	0.124103	0.203079	0.290174	0.348649	NaN	NaN	NaN	NaN	NaN	0.393665	NaN	0.353584	0.302728	NaN	NaN	NaN	NaN	NaN	NaN	NaN	NaN	NaN	NaN	NaN	NaN	NaN	NaN	NaN	NaN	NaN
NaN	NaN	NaN	NaN	NaN	0.00296067	0.00834426	0.013278	NaN	NaN	NaN	NaN	NaN	NaN	NaN	NaN	NaN	NaN	0.167547	0.13808	0.15966	NaN	0.346175	0.398308	NaN	0.392309	0.375716	NaN	NaN	0.366543	NaN	0.323596	NaN	0.38891	NaN	NaN	NaN	NaN	NaN	NaN	NaN	NaN	NaN	NaN	NaN	NaN	NaN	NaN	NaN	NaN
NaN	NaN	NaN	NaN	NaN	NaN	NaN	0.0136274	NaN	NaN	NaN	NaN	NaN	NaN	NaN	NaN	NaN	0.168703	0.164647	0.205588	0.224774	NaN	NaN	NaN	NaN	0.30644	0.360227	NaN	0.243646	0.33197	0.322459	0.341469	NaN	NaN	NaN	NaN	NaN	NaN	NaN	NaN	NaN	NaN	NaN	NaN	NaN	NaN	NaN	NaN	NaN	NaN
NaN	0.0109145	NaN	NaN	0.0156944	0.015958	NaN	NaN	NaN	NaN	NaN	NaN	NaN	NaN	NaN	NaN	0.138113	0.159886	0.182886	0.20242	0.249336	0.327608	0.39013	NaN	NaN	0.360203	NaN	0.358056	0.279132	NaN	NaN	0.333156	0.382993	NaN	NaN	NaN	NaN	NaN	NaN	NaN	NaN	NaN	NaN	NaN	NaN	NaN	NaN	NaN	NaN	NaN
NaN	0.0120916	NaN	NaN	NaN	NaN	NaN	NaN	NaN	NaN	NaN	NaN	NaN	NaN	NaN	NaN	NaN	0.173247	NaN	NaN	0.282391	0.359994	NaN	NaN	0.214827	NaN	0.380202	0.363102	NaN	0.352553	NaN	0.37195	NaN	NaN	NaN	NaN	NaN	NaN	NaN	NaN	NaN	NaN	NaN	NaN	NaN	NaN	NaN	NaN	NaN	NaN
NaN	NaN	NaN	NaN	NaN	NaN	NaN	NaN	NaN	NaN	NaN	NaN	NaN	NaN	NaN	NaN	NaN	0.213437	0.251378	NaN	0.356028	0.294848	NaN	0.138735	NaN	NaN	0.360626	NaN	NaN	0.367678	0.36746	NaN	NaN	NaN	NaN	NaN	NaN	NaN	NaN	NaN	NaN	NaN	NaN	NaN	NaN	NaN	NaN	NaN	NaN	NaN
NaN	NaN	NaN	NaN	NaN	NaN	0.00727022	0.0140569	0.0145859	NaN	NaN	NaN	NaN	NaN	NaN	NaN	0.200269	0.227277	0.269622	0.302257	0.349399	0.370193	NaN	0.173585	0.252432	NaN	NaN	NaN	0.336148	NaN	0.382881	NaN	NaN	NaN	NaN	NaN	NaN	NaN	NaN	NaN	NaN	NaN	NaN	NaN	NaN	NaN	NaN	NaN	NaN	NaN
NaN	NaN	NaN	NaN	NaN	NaN	NaN	0.00968458	0.0104972	0.0142893	NaN	NaN	NaN	NaN	NaN	0.179695	0.2383	0.248669	0.279472	0.33417	0.340689	0.360032	NaN	0.24552	NaN	0.358917	0.251621	0.239831	NaN	NaN	NaN	NaN	NaN	NaN	NaN	NaN	NaN	NaN	NaN	NaN	NaN	NaN	NaN	NaN	NaN	NaN	NaN	NaN	NaN	NaN
NaN	NaN	NaN	NaN	NaN	NaN	NaN	NaN	0.00935985	0.0141774	NaN	NaN	NaN	0.121174	0.151871	NaN	0.270079	0.158538	0.326396	0.368791	0.32469	NaN	0.183355	0.260887	0.325879	NaN	0.353131	NaN	NaN	NaN	NaN	NaN	NaN	NaN	NaN	NaN	NaN	NaN	NaN	NaN	NaN	NaN	NaN	NaN	NaN	NaN	NaN	NaN	NaN	NaN
NaN	NaN	NaN	NaN	NaN	NaN	NaN	NaN	NaN	0.0169019	NaN	NaN	0.0148395	0.131164	0.179304	0.218176	0.279315	0.289922	NaN	NaN	0.315073	NaN	0.240831	0.337988	0.320454	NaN	NaN	0.298397	NaN	NaN	NaN	NaN	NaN	NaN	NaN	NaN	NaN	NaN	NaN	NaN	NaN	NaN	NaN	NaN	NaN	NaN	NaN	NaN	NaN	NaN
NaN	NaN	NaN	NaN	NaN	NaN	NaN	NaN	NaN	NaN	NaN	NaN	NaN	NaN	0.184814	0.239205	NaN	0.237622	0.154443	NaN	NaN	0.371365	0.337403	0.380489	0.290611	NaN	NaN	NaN	NaN	NaN	NaN	NaN	NaN	NaN	NaN	NaN	NaN	NaN	NaN	NaN	NaN	NaN	NaN	NaN	NaN	NaN	NaN	NaN	NaN	NaN
NaN	NaN	NaN	NaN	NaN	NaN	NaN	NaN	NaN	0.0511301	0.0607618	NaN	NaN	NaN	0.19252	0.244273	0.28484	0.307868	0.342425	0.337877	NaN	0.29201	NaN	NaN	NaN	0.391297	NaN	0.393726	NaN	NaN	NaN	NaN	NaN	NaN	NaN	NaN	NaN	NaN	NaN	NaN	NaN	NaN	NaN	NaN	NaN	NaN	NaN	NaN	NaN	NaN
NaN	NaN	NaN	NaN	NaN	NaN	NaN	NaN	NaN	0.0530294	0.0604487	NaN	NaN	0.163992	0.201366	0.257997	0.314519	0.3778	0.377713	0.353957	0.238201	0.340717	0.29365	NaN	NaN	NaN	NaN	NaN	NaN	NaN	NaN	NaN	NaN	NaN	NaN	NaN	NaN	NaN	NaN	NaN	NaN	NaN	NaN	NaN	NaN	NaN	NaN	NaN	NaN	NaN
NaN	NaN	NaN	NaN	NaN	NaN	NaN	NaN	NaN	0.0608241	NaN	NaN	NaN	NaN	0.153544	0.265915	0.322848	0.362109	0.363827	0.379324	0.377983	0.317815	0.333943	0.301841	NaN	0.380681	NaN	NaN	NaN	NaN	NaN	NaN	NaN	NaN	NaN	NaN	NaN	NaN	NaN	NaN	NaN	NaN	NaN	NaN	NaN	NaN	NaN	NaN	NaN	NaN
NaN	NaN	NaN	NaN	NaN	NaN	NaN	NaN	NaN	0.0626575	0.074992	NaN	0.14815	0.178568	0.187736	NaN	0.370694	0.353557	0.359013	0.38725	0.35686	0.288434	0.344937	0.30806	NaN	0.384982	NaN	NaN	NaN	NaN	NaN	NaN	NaN	NaN	NaN	NaN	NaN	NaN	NaN	NaN	NaN	NaN	NaN	NaN	NaN	NaN	NaN	NaN	NaN	NaN
NaN	NaN	NaN	NaN	NaN	NaN	NaN	NaN	0.0391708	NaN	NaN	NaN	NaN	0.204292	0.231195	0.290523	0.364785	NaN	NaN	0.386056	0.218613	0.2337	NaN	0.369499	NaN	NaN	NaN	NaN	NaN	NaN	NaN	NaN	NaN	NaN	NaN	NaN	NaN	NaN	NaN	NaN	NaN	NaN	NaN	NaN	NaN	NaN	NaN	NaN	NaN	NaN
NaN	NaN	NaN	NaN	NaN	NaN	NaN	NaN	NaN	NaN	NaN	NaN	NaN	0.230299	0.267145	0.323911	NaN	0.389403	NaN	NaN	NaN	NaN	0.378855	0.371611	0.36899	NaN	NaN	NaN	NaN	NaN	NaN	NaN	NaN	NaN	NaN	NaN	NaN	NaN	NaN	NaN	NaN	NaN	NaN	NaN	NaN	NaN	NaN	NaN	NaN	NaN
NaN	NaN	NaN	NaN	NaN	NaN	NaN	NaN	NaN	NaN	NaN	NaN	NaN	NaN	0.324238	0.34902	0.378186	0.387861	0.393911	NaN	NaN	NaN	0.355088	NaN	0.37926	NaN	NaN	NaN	NaN	NaN	NaN	NaN	NaN	NaN	NaN	NaN	NaN	NaN	NaN	NaN	NaN	NaN	NaN	NaN	NaN	NaN	NaN	NaN	NaN	NaN
NaN	NaN	NaN	NaN	NaN	NaN	NaN	NaN	NaN	NaN	NaN	NaN	NaN	0.291711	0.339316	NaN	0.365987	0.356064	0.366709	NaN	NaN	NaN	NaN	0.33401	0.336035	NaN	NaN	NaN	NaN	NaN	NaN	NaN	NaN	NaN	NaN	NaN	NaN	NaN	NaN	NaN	NaN	NaN	NaN	NaN	NaN	NaN	NaN	NaN	NaN	NaN
NaN	NaN	NaN	NaN	NaN	NaN	NaN	NaN	0.0966854	0.118399	0.161356	0.204574	0.276238	NaN	0.377475	0.386333	NaN	0.384265	NaN	NaN	NaN	NaN	NaN	0.351556	0.338371	NaN	NaN	NaN	NaN	NaN	NaN	NaN	NaN	NaN	NaN	NaN	NaN	NaN	NaN	NaN	NaN	NaN	NaN	NaN	NaN	NaN	NaN	NaN	NaN	NaN
NaN	NaN	NaN	NaN	NaN	NaN	NaN	0.0741797	0.0963065	0.136425	0.178358	0.219652	0.277494	0.328166	0.398182	0.395804	0.389207	0.389761	NaN	NaN	NaN	NaN	NaN	0.328719	0.371121	0.362294	NaN	NaN	NaN	NaN	NaN	NaN	NaN	NaN	NaN	NaN	NaN	NaN	NaN	NaN	NaN	NaN	NaN	NaN	NaN	NaN	NaN	NaN	NaN	NaN
NaN	NaN	NaN	NaN	NaN	NaN	NaN	0.0832389	0.0984748	0.140206	NaN	0.243268	0.273426	0.327952	0.375888	0.355302	0.369164	0.37686	NaN	0.352184	NaN	NaN	0.316109	0.372345	0.329161	0.380308	NaN	NaN	NaN	NaN	NaN	NaN	NaN	NaN	NaN	NaN	NaN	NaN	NaN	NaN	NaN	NaN	NaN	NaN	NaN	NaN	NaN	NaN	NaN	NaN
NaN	NaN	NaN	NaN	NaN	NaN	NaN	0.0982875	0.120898	NaN	NaN	0.219682	0.287425	0.293469	0.333937	0.332284	0.331551	0.316706	0.316633	0.366625	NaN	NaN	0.389976	0.352182	0.32074	NaN	0.372933	NaN	NaN	NaN	NaN	NaN	NaN	NaN	NaN	NaN	NaN	NaN	NaN	NaN	NaN	NaN	NaN	NaN	NaN	NaN	NaN	NaN	NaN	NaN
NaN	NaN	NaN	NaN	NaN	NaN	0.0908715	0.100215	0.117988	0.126514	NaN	0.220369	0.266988	0.282468	0.303287	0.312305	0.318822	0.327215	0.323566	0.392385	NaN	NaN	0.317903	0.352944	0.302897	0.284093	0.379214	0.396789	NaN	NaN	NaN	NaN	NaN	NaN	NaN	NaN	NaN	NaN	NaN	NaN	NaN	NaN	NaN	NaN	NaN	NaN	NaN	NaN	NaN	NaN
NaN	NaN	NaN	NaN	NaN	NaN	0.0904597	0.106795	NaN	0.131416	NaN	0.249884	0.25662	0.261054	0.343681	0.316416	0.250124	0.325591	0.333991	0.320501	0.383868	0.193109	0.378586	0.348677	NaN	NaN	NaN	NaN	0.373264	NaN	NaN	NaN	NaN	NaN	NaN	NaN	NaN	NaN	NaN	NaN	NaN	NaN	NaN	NaN	NaN	NaN	NaN	NaN	NaN	NaN
NaN	NaN	NaN	NaN	NaN	NaN	0.0965527	0.1112	0.125884	NaN	0.139704	0.197763	0.202041	0.277408	0.312188	0.293115	0.244429	0.347645	0.354661	0.127406	NaN	NaN	0.349856	0.362213	NaN	0.289831	NaN	NaN	NaN	0.385662	NaN	NaN	NaN	NaN	NaN	NaN	NaN	NaN	NaN	NaN	NaN	NaN	NaN	NaN	NaN	NaN	NaN	NaN	NaN	NaN
NaN	NaN	NaN	NaN	NaN	NaN	0.0965407	0.114368	0.132607	NaN	0.142738	0.18404	0.214482	0.291705	0.310317	0.34599	0.367283	0.354065	NaN	NaN	NaN	0.393198	NaN	0.276954	0.274537	0.389533	0.347016	NaN	NaN	0.383846	NaN	NaN	NaN	NaN	NaN	NaN	NaN	NaN	NaN	NaN	NaN	NaN	NaN	NaN	NaN	NaN	NaN	NaN	NaN	NaN
NaN	NaN	NaN	NaN	NaN	NaN	NaN	NaN	0.0875105	0.110482	0.139143	0.179715	0.216128	0.267683	0.308655	0.339254	0.386001	0.338781	NaN	NaN	NaN	NaN	NaN	0.338168	0.369971	0.283362	0.292515	NaN	0.3967	0.364398	NaN	NaN	NaN	NaN	NaN	NaN	NaN	NaN	NaN	NaN	NaN	NaN	NaN	NaN	NaN	NaN	NaN	NaN	NaN	NaN
NaN	NaN	NaN	NaN	NaN	NaN	NaN	NaN	0.0763406	0.0982571	0.180888	0.16996	0.232567	0.259408	0.293569	0.310705	0.353647	NaN	NaN	NaN	NaN	NaN	NaN	0.387273	NaN	NaN	NaN	NaN	0.385531	0.38512	NaN	NaN	NaN	NaN	NaN	NaN	NaN	NaN	NaN	NaN	NaN	NaN	NaN	NaN	NaN	NaN	NaN	NaN	NaN	NaN
NaN	NaN	NaN	NaN	0.0299932	0.0401369	NaN	NaN	NaN	NaN	0.176	NaN	0.242594	NaN	0.287375	0.32649	0.330766	NaN	0.368544	NaN	0.165954	0.391114	NaN	NaN	0.362419	NaN	NaN	NaN	NaN	0.385551	NaN	NaN	NaN	NaN	NaN	NaN	NaN	NaN	NaN	NaN	NaN	NaN	NaN	NaN	NaN	NaN	NaN	NaN	NaN	NaN
NaN	NaN	NaN	NaN	NaN	0.039458	NaN	NaN	NaN	NaN	NaN	NaN	0.19926	0.22159	0.237618	NaN	0.342007	0.367148	0.336234	0.390413	0.313012	0.321844	NaN	NaN	0.355745	NaN	NaN	NaN	NaN	NaN	NaN	NaN	NaN	NaN	NaN	NaN	NaN	NaN	NaN	NaN	NaN	NaN	NaN	NaN	NaN	NaN	NaN	NaN	NaN	NaN
NaN	NaN	NaN	NaN	NaN	NaN	NaN	NaN	NaN	NaN	NaN	NaN	0.179374	0.201046	0.230697	0.206614	0.313951	0.328187	0.306335	0.299529	0.305169	0.0577684	NaN	NaN	0.391194	0.398103	NaN	NaN	NaN	NaN	NaN	NaN	NaN	NaN	NaN	NaN	NaN	NaN	NaN	NaN	NaN	NaN	NaN	NaN	NaN	NaN	NaN	NaN	NaN	NaN
NaN	NaN	NaN	NaN	NaN	NaN	NaN	NaN	NaN	NaN	NaN	NaN	NaN	NaN	0.20625	0.224764	NaN	0.305313	0.323908	0.246396	0.230474	0.371684	0.364327	NaN	0.341126	0.388514	NaN	NaN	NaN	NaN	0.39066	NaN	NaN	NaN	NaN	NaN	NaN	NaN	NaN	NaN	NaN	NaN	NaN	NaN	NaN	NaN	NaN	NaN	NaN	NaN
NaN	NaN	NaN	NaN	NaN	NaN	NaN	NaN	NaN	NaN	NaN	NaN	NaN	NaN	NaN	0.198136	0.254546	NaN	0.190793	0.252792	0.325797	0.35621	0.390192	NaN	0.30191	0.29491	0.230569	0.38544	NaN	0.375007	0.388352	NaN	NaN	NaN	NaN	NaN	NaN	NaN	NaN	NaN	NaN	NaN	NaN	NaN	NaN	NaN	NaN	NaN	NaN	NaN
NaN	NaN	NaN	NaN	NaN	NaN	NaN	NaN	NaN	NaN	NaN	NaN	NaN	0.111619	NaN	NaN	NaN	0.25724	0.20095	0.268672	0.338335	0.365316	0.361259	NaN	0.275256	0.314681	0.206913	0.319791	0.380898	NaN	NaN	NaN	0.397817	NaN	NaN	NaN	NaN	NaN	NaN	NaN	NaN	NaN	NaN	NaN	NaN	NaN	NaN	NaN	NaN	NaN
NaN	NaN	NaN	NaN	NaN	NaN	NaN	NaN	NaN	NaN	NaN	NaN	NaN	0.094871	NaN	0.157091	NaN	NaN	NaN	NaN	0.320367	0.361992	0.325709	0.0904586	NaN	NaN	0.219864	0.381229	0.368054	0.383025	0.35604	0.388704	0.385573	NaN	NaN	0.396215	NaN	0.394275	0.392714	NaN	NaN	NaN	NaN	NaN	NaN	NaN	NaN	NaN	NaN	NaN
NaN	NaN	NaN	NaN	NaN	NaN	NaN	NaN	NaN	NaN	NaN	NaN	NaN	0.0837411	NaN	NaN	NaN	NaN	0.20893	NaN	NaN	0.337368	NaN	NaN	0.37679	0.398559	NaN	0.355748	NaN	0.368507	0.359345	NaN	0.370349	0.376112	NaN	NaN	0.38027	0.382935	0.379814	NaN	0.38446	NaN	NaN	NaN	NaN	NaN	NaN	NaN	NaN	NaN
NaN	NaN	NaN	NaN	NaN	NaN	NaN	NaN	NaN	NaN	NaN	NaN	NaN	NaN	0.0589908	NaN	NaN	NaN	0.192627	NaN	NaN	0.330487	0.378352	0.378134	0.381013	0.370265	NaN	0.319708	NaN	NaN	0.35307	0.333549	NaN	0.372093	0.370516	0.36253	NaN	0.369848	0.365864	NaN	0.387324	NaN	NaN	NaN	NaN	NaN	NaN	NaN	NaN	NaN
NaN	NaN	NaN	NaN	NaN	NaN	NaN	NaN	NaN	NaN	NaN	NaN	NaN	NaN	0.0492414	0.0544821	NaN	NaN	0.150194	0.184762	NaN	0.316546	NaN	0.368746	0.295842	0.366826	0.337135	0.351903	NaN	0.301761	0.387892	0.279743	NaN	NaN	0.382937	0.348661	NaN	0.323372	0.380608	0.387948	NaN	NaN	0.38342	NaN	NaN	NaN	NaN	NaN	NaN	NaN
NaN	NaN	NaN	NaN	0.000710432	NaN	NaN	NaN	NaN	NaN	NaN	NaN	NaN	NaN	0.0371516	0.0407942	NaN	NaN	0.11646	0.141826	0.152702	0.295565	NaN	0.355549	0.29486	0.341585	0.337778	0.189174	NaN	0.29913	0.304752	NaN	0.348324	NaN	0.343485	0.331127	NaN	0.373704	0.381775	0.370504	NaN	NaN	0.368308	NaN	NaN	NaN	NaN	NaN	NaN	NaN
NaN	NaN	NaN	NaN	0.000681619	NaN	NaN	NaN	NaN	NaN	NaN	NaN	NaN	NaN	NaN	0.0301493	0.0371983	NaN	0.0935772	0.120652	0.121618	NaN	NaN	NaN	0.299246	0.286426	0.253166	0.134674	NaN	NaN	NaN	NaN	0.321135	NaN	0.35689	0.322278	NaN	0.340898	NaN	NaN	NaN	0.357968	0.370379	NaN	NaN	0.398894	NaN	NaN	NaN	NaN
NaN	NaN	NaN	NaN	NaN	NaN	NaN	NaN	NaN	NaN	NaN	NaN	NaN	NaN	NaN	0.0219625	0.0270884	NaN	NaN	NaN	NaN	NaN	0.218497	NaN	NaN	0.261262	0.371285	0.338571	NaN	NaN	NaN	NaN	0.324015	0.379607	0.314331	NaN	NaN	0.215543	NaN	NaN	NaN	0.345611	0.353264	0.379757	0.363707	NaN	NaN	NaN	NaN	NaN
NaN	NaN	NaN	NaN	NaN	NaN	NaN	NaN	NaN	NaN	NaN	NaN	NaN	NaN	NaN	NaN	NaN	NaN	NaN	0.068569	NaN	NaN	0.198317	NaN	0.176576	0.133726	0.325006	0.325794	NaN	0.323368	0.386575	NaN	0.30289	0.311519	0.37214	NaN	NaN	0.210379	0.383667	0.299952	NaN	0.397043	NaN	0.380222	0.372548	0.39057	0.381621	0.378621	0.390013	0.392105
NaN	0.000923862	NaN	NaN	NaN	NaN	NaN	NaN	NaN	NaN	NaN	NaN	NaN	NaN	NaN	NaN	NaN	NaN	NaN	0.0571643	NaN	NaN	NaN	NaN	0.211088	NaN	0.290215	0.284707	0.366342	0.353383	0.30529	NaN	0.399459	NaN	0.359232	0.296963	0.362963	0.376684	0.341385	0.323945	NaN	0.373389	0.301039	0.285122	0.367334	0.372533	0.366173	0.362376	0.366534	0.37583
NaN	0.000981607	0.000872184	NaN	NaN	NaN	NaN	NaN	NaN	NaN	NaN	NaN	NaN	NaN	NaN	NaN	NaN	NaN	NaN	NaN	NaN	NaN	NaN	NaN	0.183979	NaN	0.252263	0.245136	0.289936	NaN	0.174704	NaN	0.364481	0.347233	0.335281	0.269501	0.336539	0.302712	0.37066	NaN	NaN	NaN	0.276644	NaN	0.375112	0.360739	0.345333	0.354354	0.382044	0.370484
NaN	NaN	NaN	NaN	NaN	NaN	NaN	NaN	NaN	NaN	NaN	NaN	NaN	NaN	NaN	NaN	NaN	NaN	NaN	NaN	NaN	NaN	NaN	NaN	NaN	NaN	NaN	0.210169	0.228721	0.263558	NaN	0.336821	0.360474	0.33717	0.379053	NaN	NaN	0.106974	NaN	0.370232	NaN	NaN	NaN	NaN	0.359852	0.35123	0.328725	0.340411	0.291441	0.370007
NaN	NaN	NaN	NaN	NaN	NaN	NaN	NaN	NaN	NaN	NaN	NaN	NaN	NaN	0.00876755	NaN	NaN	NaN	NaN	NaN	NaN	NaN	NaN	NaN	NaN	NaN	NaN	NaN	NaN	0.216776	NaN	0.286008	0.3146	0.301118	0.313771	0.387134	0.389556	NaN	0.395142	NaN	NaN	0.391992	NaN	0.327736	NaN	0.258297	0.274936	0.27896	NaN	NaN
NaN	NaN	NaN	NaN	NaN	NaN	NaN	NaN	NaN	NaN	NaN	NaN	0.00473922	NaN	NaN	NaN	NaN	NaN	NaN	NaN	NaN	NaN	NaN	NaN	NaN	NaN	NaN	NaN	NaN	0.172091	NaN	0.233591	0.258639	0.290636	0.277013	0.306586	0.337251	0.375133	0.39867	NaN	0.320144	0.324158	0.366102	0.350445	0.36106	0.294019	NaN	NaN	NaN	NaN
NaN	NaN	NaN	NaN	NaN	NaN	NaN	NaN	NaN	NaN	NaN	0.00352128	0.00363807	NaN	NaN	NaN	NaN	NaN	NaN	NaN	NaN	NaN	NaN	NaN	NaN	NaN	NaN	NaN	NaN	NaN	NaN	0.192035	0.195544	0.221252	0.234551	0.258846	0.172477	0.332888	0.375861	0.379162	0.326699	0.320711	0.369491	0.346156	0.345103	0.303398	0.225959	0.258283	0.177784	0.185193
NaN	NaN	NaN	NaN	NaN	NaN	NaN	NaN	NaN	NaN	NaN	NaN	0.00327912	0.00528668	NaN	NaN	NaN	NaN	NaN	NaN	NaN	NaN	NaN	NaN	NaN	NaN	NaN	NaN	NaN	NaN	NaN	0.157317	0.174453	NaN	NaN	NaN	0.15258	0.284515	0.305675	NaN	0.346094	0.342996	0.359571	0.389199	0.329253	0.360825	0.205261	0.209415	0.253897	NaN
NaN	NaN	NaN	NaN	NaN	NaN	NaN	NaN	NaN	NaN	NaN	NaN	0.00443885	0.00604053	NaN	NaN	NaN	NaN	NaN	NaN	NaN	NaN	NaN	NaN	NaN	NaN	NaN	NaN	NaN	NaN	0.0960835	0.105577	NaN	NaN	NaN	NaN	NaN	NaN	0.269596	0.258277	NaN	0.302016	0.303572	0.273389	0.382196	0.388545	0.316778	0.23197	0.204115	0.348022
NaN	NaN	NaN	NaN	NaN	NaN	NaN	NaN	NaN	NaN	NaN	NaN	NaN	NaN	NaN	NaN	NaN	NaN	NaN	NaN	NaN	NaN	NaN	NaN	NaN	NaN	NaN	NaN	NaN	NaN	NaN	0.0830075	NaN	NaN	NaN	NaN	NaN	NaN	NaN	NaN	NaN	0.247871	0.258523	0.255164	0.325284	0.324937	0.336131	0.222636	0.278283	0.30901
NaN	NaN	NaN	NaN	NaN	NaN	NaN	NaN	NaN	NaN	NaN	NaN	NaN	NaN	NaN	NaN	NaN	NaN	NaN	NaN	NaN	NaN	NaN	NaN	NaN	NaN	NaN	NaN	NaN	NaN	NaN	0.0649776	0.0656452	NaN	NaN	NaN	NaN	NaN	NaN	NaN	NaN	0.199836	0.219416	0.231994	NaN	NaN	NaN	NaN	0.0901212	0.307838
NaN	NaN	NaN	NaN	NaN	NaN	NaN	NaN	NaN	NaN	NaN	NaN	NaN	NaN	NaN	NaN	NaN	NaN	NaN	NaN	NaN	0.00915598	0.00923606	NaN	NaN	NaN	NaN	NaN	NaN	NaN	NaN	0.0488488	0.0550986	0.0532311	NaN	NaN	0.0831858	NaN	NaN	NaN	NaN	0.159509	0.0147199	NaN	NaN	NaN	NaN	NaN	0.226002	0.243109
NaN	0.00222206	NaN	NaN	NaN	NaN	NaN	NaN	NaN	NaN	NaN	NaN	NaN	NaN	NaN	NaN	NaN	NaN	0.0100836	0.00988644	NaN	NaN	0.00849379	NaN	NaN	NaN	NaN	NaN	NaN	NaN	NaN	0.0346992	0.0358429	0.0465057	NaN	NaN	NaN	NaN	NaN	NaN	NaN	NaN	NaN	NaN	NaN	NaN	NaN	NaN	0.172408	0.180231
0.00210012	0.00227941	NaN	NaN	NaN	NaN	NaN	NaN	NaN	NaN	NaN	NaN	NaN	NaN	NaN	NaN	NaN	NaN	0.00930257	0.00921475	NaN	NaN	0.00869136	0.00940361	NaN	NaN	NaN	NaN	0.0203444	NaN	NaN	NaN	NaN	NaN	NaN	NaN	NaN	NaN	NaN	NaN	NaN	NaN	NaN	NaN	NaN	NaN	NaN	NaN	NaN	0.0519984
NaN	NaN	NaN	NaN	NaN	NaN	NaN	NaN	NaN	NaN	NaN	NaN	NaN	NaN	NaN	NaN	NaN	NaN	NaN	NaN	NaN	NaN	NaN	NaN	NaN	NaN	NaN	NaN	NaN	NaN	NaN	NaN	NaN	NaN	NaN	NaN	NaN	NaN	NaN	NaN	NaN	NaN	0.0307766	0.0420185	NaN	NaN	NaN	NaN	NaN	0.0557232
NaN	NaN	NaN	NaN	NaN	NaN	NaN	NaN	NaN	NaN	NaN	NaN	NaN	NaN	NaN	NaN	NaN	NaN	NaN	NaN	NaN	NaN	NaN	NaN	NaN	NaN	NaN	NaN	NaN	NaN	NaN	NaN	NaN	NaN	NaN	NaN	0.0227601	0.0227472	NaN	NaN	NaN	NaN	NaN	0.0296112	0.0286817	0.0286118	0.0285403	NaN	NaN	NaN
NaN	NaN	NaN	NaN	NaN	NaN	NaN	NaN	NaN	NaN	NaN	NaN	NaN	NaN	NaN	NaN	NaN	NaN	NaN	NaN	NaN	NaN	NaN	NaN	NaN	NaN	NaN	NaN	NaN	0.0195386	NaN	NaN	NaN	NaN	NaN	NaN	0.0201685	NaN	NaN	NaN	NaN	NaN	NaN	NaN	NaN	NaN	NaN	NaN	NaN	NaN
NaN	NaN	NaN	NaN	NaN	NaN	NaN	NaN	NaN	NaN	NaN	NaN	NaN	NaN	NaN	NaN	NaN	NaN	NaN	NaN	NaN	NaN	NaN	NaN	NaN	NaN	NaN	NaN	NaN	NaN	NaN	NaN	NaN	NaN	NaN	NaN	NaN	NaN	NaN	NaN	NaN	NaN	NaN	NaN	NaN	NaN	NaN	NaN	NaN	NaN
NaN	NaN	NaN	NaN	NaN	NaN	NaN	NaN	NaN	NaN	NaN	NaN	NaN	NaN	NaN	NaN	NaN	NaN	NaN	NaN	NaN	NaN	NaN	NaN	NaN	NaN	NaN	NaN	NaN	NaN	NaN	NaN	NaN	NaN	NaN	NaN	NaN	NaN	0.00889422	NaN	NaN	NaN	NaN	NaN	NaN	0.0158117	0.0164657	NaN	NaN	NaN
NaN	NaN	NaN	NaN	NaN	NaN	0.00129139	NaN	NaN	NaN	NaN	NaN	NaN	NaN	NaN	NaN	NaN	NaN	NaN	NaN	NaN	NaN	NaN	NaN	NaN	NaN	NaN	NaN	NaN	NaN	NaN	NaN	NaN	NaN	NaN	NaN	NaN	NaN	0.00918413	0.00970214	NaN	NaN	NaN	NaN	NaN	0.0139396	0.0133048	0.0145558	0.0173356	NaN
NaN	NaN	NaN	NaN	NaN	NaN	NaN	NaN	NaN	NaN	NaN	NaN	NaN	NaN	NaN	NaN	NaN	NaN	NaN	NaN	NaN	NaN	NaN	NaN	NaN	NaN	NaN	NaN	NaN	NaN	NaN	NaN	NaN	NaN	NaN	NaN	NaN	NaN	NaN	NaN	NaN	NaN	NaN	NaN	NaN	NaN	NaN	NaN	NaN	NaN
NaN	NaN	NaN	NaN	NaN	NaN	NaN	NaN	NaN	NaN	NaN	NaN	NaN	NaN	NaN	NaN	NaN	NaN	NaN	NaN	NaN	NaN	NaN	NaN	NaN	NaN	NaN	NaN	NaN	NaN	NaN	NaN	NaN	NaN	NaN	NaN	NaN	NaN	NaN	NaN	NaN	NaN	NaN	NaN	NaN	NaN	NaN	NaN	NaN	NaN
NaN	NaN	NaN	NaN	NaN	NaN	NaN	NaN	NaN	NaN	NaN	NaN	NaN	NaN	NaN	NaN	NaN	NaN	NaN	NaN	NaN	NaN	NaN	NaN	NaN	NaN	NaN	NaN	NaN	NaN	NaN	NaN	NaN	NaN	NaN	NaN	NaN	NaN	NaN	NaN	NaN	NaN	NaN	NaN	NaN	NaN	NaN	NaN	NaN	NaN
NaN	NaN	NaN	NaN	NaN	NaN	NaN	NaN	NaN	NaN	NaN	NaN	NaN	NaN	NaN	NaN	NaN	NaN	NaN	NaN	NaN	NaN	NaN	NaN	NaN	NaN	NaN	NaN	NaN	NaN	NaN	NaN	NaN	0.00625502	NaN	NaN	NaN	NaN	NaN	NaN	NaN	NaN	NaN	NaN	NaN	NaN	NaN	NaN	NaN	NaN
NaN	NaN	NaN	NaN	NaN	NaN	NaN	NaN	NaN	NaN	NaN	NaN	NaN	NaN	NaN	NaN	NaN	NaN	NaN	NaN	NaN	NaN	NaN	NaN	NaN	NaN	NaN	NaN	NaN	NaN	NaN	NaN	NaN	NaN	NaN	NaN	NaN	NaN	NaN	NaN	NaN	NaN	NaN	NaN	NaN	NaN	NaN	NaN	NaN	NaN
NaN	NaN	NaN	NaN	NaN	NaN	NaN	NaN	NaN	NaN	NaN	NaN	NaN	NaN	NaN	NaN	NaN	NaN	NaN	NaN	NaN	NaN	NaN	NaN	NaN	NaN	NaN	NaN	NaN	NaN	NaN	NaN	NaN	NaN	NaN	NaN	NaN	NaN	NaN	NaN	NaN	NaN	NaN	NaN	NaN	NaN	NaN	NaN	NaN	NaN
NaN	NaN	NaN	NaN	NaN	NaN	NaN	NaN	NaN	NaN	NaN	NaN	NaN	0.00502813	0.00606246	NaN	NaN	NaN	NaN	NaN	NaN	0.00673927	NaN	NaN	NaN	NaN	NaN	NaN	NaN	NaN	NaN	NaN	NaN	NaN	NaN	NaN	NaN	NaN	NaN	NaN	NaN	NaN	NaN	NaN	NaN	NaN	NaN	NaN	NaN	NaN
NaN	NaN	NaN	NaN	NaN	NaN	NaN	NaN	NaN	NaN	NaN	NaN	NaN	NaN	NaN	NaN	NaN	NaN	NaN	NaN	NaN	0.00754652	NaN	NaN	NaN	NaN	NaN	NaN	NaN	NaN	NaN	NaN	NaN	NaN	NaN	NaN	0.0109713	0.0111727	NaN	NaN	NaN	NaN	NaN	NaN	NaN	NaN	NaN	NaN	NaN	NaN
NaN	NaN	NaN	NaN	NaN	NaN	NaN	NaN	NaN	NaN	NaN	NaN	NaN	NaN	NaN	NaN	NaN	NaN	0.00595898	NaN	0.00759177	0.00693774	0.00718274	NaN	NaN	NaN	NaN	NaN	NaN	NaN	NaN	NaN	NaN	NaN	NaN	NaN	0.0119475	0.012078	NaN	NaN	NaN	NaN	NaN	NaN	NaN	NaN	NaN	NaN	NaN	0.00396611
NaN	NaN	NaN	NaN	NaN	NaN	NaN	NaN	NaN	NaN	NaN	NaN	NaN	NaN	NaN	NaN	NaN	NaN	NaN	NaN	NaN	NaN	NaN	NaN	NaN	NaN	NaN	NaN	NaN	NaN	NaN	NaN	0.0126552	0.0117967	NaN	NaN	0.011407	0.0111336	NaN	NaN	NaN	NaN	NaN	NaN	NaN	0.00371286	0.00318518	NaN	NaN	NaN
NaN	NaN	NaN	NaN	NaN	NaN	NaN	NaN	NaN	NaN	NaN	NaN	NaN	NaN	NaN	NaN	NaN	NaN	NaN	NaN	NaN	NaN	NaN	NaN	NaN	NaN	NaN	NaN	NaN	0.0121299	NaN	NaN	NaN	NaN	NaN	NaN	NaN	NaN	NaN	NaN	NaN	NaN	NaN	NaN	NaN	NaN	NaN	NaN	NaN	NaN
0	0	0	0	0	0	0	0	0	0	0	0	0	0	0	0	0	0	0	0	0	0	0	0	0	0	0	0	0	0	0	0	0	0	0	0	0	0	0	0	0	0	0	0	0	0	0	0	0	0
[truncated: 51 more columns]

## Sheet: Panel D
In chamber, all cells	In chamber, <.9 cells	In chamber, <.8 cells	In chamber, <.7 cells	In chamber, <.6 cells	In chamber, <.5 cells	In chamber, <.4 cells	In chamber, <.3 cells	In chamber, <.2 cells	In chamber, <.1 cells	Effluent
0.00316107	0.00316195	0.00322702	0.00342734	0.00375949	0.00438069	0.00548611	0.00796614	0.0146959	0.0421107	0.00076241
8.02364e-05	8.02364e-05	8.02364e-05	8.02799e-05	8.23098e-05	9.21081e-05	0.000114728	0.000166976	0.000305743	0.000937248	0.00133748
0.0018896	0.0018896	0.00192626	0.00245438	0.00337638	0.00479483	0.00728619	0.0124134	0.0236161	0.0645548	0.00239024
0.00080653	0.00080653	0.000807546	0.000861638	0.00108229	0.00157612	0.00279655	0.00662818	0.0216418	0.151345	0.00247573
0.000421281	0.000421281	0.000421281	0.000421282	0.000423917	0.000456674	0.000666571	0.00171383	0.0081738	0.0813483	0.00440509
0.000156316	0.000156316	0.000156657	0.000160033	0.000167827	0.000184545	0.000219385	0.000288025	0.000453863	0.0014839	0.0535193
0.00108726	0.00108726	0.00121297	0.00174851	0.00253232	0.00396925	0.00713638	0.0145062	0.0295861	0.0853814	0.0129095
0.0110928	0.0110928	0.0110928	0.0110928	0.0110928	0.0110928	0.0110928	0.0111238	0.0118777	0.0143517	0.0249178
0.000498852	0.000498852	0.000498852	0.000498852	0.000498852	0.000498852	0.000498852	0.000500348	0.00051015	0.000628734	0.0477599
0.00744496	0.00744496	0.00744496	0.00744496	0.00744496	0.00744496	0.00744496	0.00745666	0.00787627	0.0104804	0.00168643
0.000727777	0.000727777	0.000727777	0.000727777	0.000727777	0.000727777	0.000727777	0.000727777	0.000728171	0.000801239	0.0076581
0.00393461	0.00393536	0.004224	0.00466218	0.00530786	0.00659195	0.00877609	0.0129757	0.0199542	0.0288224	0.0594041
0.000607418	0.000607418	0.000624915	0.000702842	0.00085927	0.00120518	0.00205947	0.0045014	0.0127689	0.032465	0.0107197
0.00417067	0.00417067	0.00417067	0.00417067	0.00417158	0.0042042	0.0043157	0.00473774	0.0066831	0.012527	0.0171317
0.0217148	0.0217148	0.0217148	0.0217148	0.0217148	0.0217148	0.0217148	0.0217148	0.0226031	0.0275188	0.00128442
0.00178618	0.00178618	0.00184239	0.00213379	0.00264899	0.00356761	0.00523796	0.00881971	0.0186199	0.035381	0.00983751
0.00629239	0.00629632	0.00674181	0.0079822	0.00978248	0.0126303	0.0168605	0.0234371	0.0381147	0.124871	0.0107724
0.00158817	0.00158817	0.00159271	0.00166211	0.0018541	0.00225341	0.00309413	0.00505639	0.0111464	0.0304362	0.0207546
0.000700674	0.000700674	0.000707882	0.000733521	0.000779545	0.000863749	0.0010248	0.00135296	0.00240872	0.00746248	0.0162881
0.00775356	0.00775356	0.00775356	0.00775356	0.00775356	0.00775356	0.00775356	0.00810608	0.0105673	0.020376	0.00885218
0.00276407	0.00276407	0.00276407	0.00276407	0.00276407	0.00277452	0.00292216	0.00322285	0.00427446	0.00635854	0.00825538
0.00397703	0.00397703	0.00400744	0.00412307	0.0044308	0.00512516	0.00659598	0.0102729	0.0231097	0.0836879	0.00379609
0.00285918	0.00285918	0.00286056	0.002875	0.00292854	0.00308089	0.003494	0.00465583	0.00817455	0.0275306	0.0307946
0.000476156	0.000476156	0.000476156	0.000476685	0.000488068	0.000516587	0.000556225	0.000624415	0.000777164	0.00121284	0.0344331
0.0168172	0.0168172	0.0168172	0.0168172	0.0168172	0.0168891	0.017786	0.0202706	0.0286805	0.0567476
0.00705227	0.00705227	0.00705227	0.00705227	0.00705227	0.00705227	0.00705227	0.00705227	0.00753226	0.00989785
