# Supplementary material for: Spatial propagation of temperate phages within and among biofilms
Source: Proc Natl Acad Sci U S A. 2025 Feb 4;122(6):e2417058122. doi: 10.1073/pnas.2417058122 (PMC11831127; doi:10.1073/pnas.2417058122)
Supplement: Supplementary file 2 — Dataset S01 (ZIP) [file pnas.2417058122.sd01.zip › Data for Lambda 1 - PNAS Revision/Figure 1.xlsx]

## Sheet: Panel C
Cell packing (shared x-axis)	Total Population	Lysogen Population	Normalized λ Population around total population
0	0.004586	0.004604	0.001787
0.010101	0.008926	0.010147	0.00492
0.020202	0.009424	0.007328	0.006031
0.030303	0.011145	0.017099	0.009006
0.040404	0.011452	0.01926	0.010636
0.050505	0.013122	0.03307	0.011705
0.060606	0.013739	0.031473	0.012817
0.070707	0.013221	0.030909	0.013585
0.080808	0.012516	0.027339	0.013612
0.090909	0.012727	0.02546	0.01379
0.10101	0.0136	0.025179	0.015731
0.111111	0.01348	0.035701	0.015364
0.121212	0.01397	0.034949	0.016302
0.131313	0.014437	0.034667	0.017809
0.141414	0.014955	0.031097	0.018667
0.151515	0.015034	0.03711	0.019387
0.161616	0.01568	0.038238	0.020348
0.171717	0.01525	0.038519	0.021008
0.181818	0.014676	0.033352	0.020683
0.191919	0.01415	0.034104	0.020316
0.20202	0.014062	0.030158	0.021289
0.212121	0.013707	0.027433	0.019981
0.222222	0.012966	0.025554	0.018508
0.232323	0.012643	0.021702	0.018135
0.242424	0.012249	0.01832	0.01794
0.252525	0.011643	0.018696	0.016388
0.262626	0.011926	0.015126	0.016285
0.272727	0.011878	0.015596	0.016746
0.282828	0.012078	0.015032	0.018161
0.292929	0.011273	0.014562	0.016028
0.30303	0.011791	0.01879	0.016831
0.313131	0.011942	0.019072	0.016842
0.323232	0.012189	0.018414	0.017798
0.333333	0.011309	0.015408	0.016271
0.343434	0.011711	0.016253	0.017289
0.353535	0.011548	0.014186	0.016456
0.363636	0.011548	0.016065	0.015176
0.373737	0.011356	0.016347	0.015384
0.383838	0.011137	0.013059	0.014934
0.393939	0.011058	0.010428	0.014292
0.40404	0.010735	0.008174	0.01431
0.414141	0.010651	0.007986	0.014233
0.424242	0.010639	0.006295	0.01435
0.434343	0.010253	0.006389	0.013452
0.444444	0.010332	0.004697	0.013758
0.454545	0.009954	0.00404	0.012735
0.464646	0.010093	0.003758	0.013143
0.474747	0.009723	0.003664	0.012965
0.484848	0.009619	0.004416	0.012281
0.494949	0.009623	0.002818	0.011856
0.505051	0.009504	0.002818	0.011836
0.515152	0.009599	0.002818	0.011724
0.525253	0.00932	0.001973	0.010823
0.535354	0.009356	0.002349	0.011067
0.545455	0.009388	0.001973	0.011129
0.555556	0.009623	0.002255	0.01015
0.565657	0.009631	0.001785	0.010308
0.575758	0.009276	0.001409	0.00928
0.585859	0.009093	0.001409	0.009115
0.59596	0.009101	0.001127	0.008791
0.606061	0.009009	0.001221	0.00768
0.616162	0.009069	0.001503	0.007406
0.626263	0.008432	0.000282	0.007069
0.636364	0.00846	0.000752	0.006744
0.646465	0.008635	0.00047	0.006765
0.656566	0.009464	0.000376	0.007215
0.666667	0.00936	0.000752	0.006738
0.676768	0.010089	0.000564	0.006932
0.686869	0.010125	0.000658	0.006406
0.69697	0.010866	0.001033	0.007056
0.707071	0.010667	0.001597	0.005717
0.717172	0.011667	0.001033	0.005901
0.727273	0.011552	0.001409	0.005639
0.737374	0.011651	0.001503	0.005238
0.747475	0.011512	0.001409	0.004957
0.757576	0.011695	0.000282	0.004511
0.767677	0.011281	0.000282	0.003935
0.777778	0.011137	0.000282	0.003955
0.787879	0.011321	0.000282	0.003602
0.79798	0.011611	0.000564	0.003578
0.808081	0.011412	0.000376	0.0031
0.818182	0.011002	0.00047	0.002899
0.828283	0.010902	0.000564	0.002787
0.838384	0.010886	0.000188	0.002682
0.848485	0.010304	0.000188	0.002387
0.858586	0.009966	0	0.001968
0.868687	0.009488	0	0.001712
0.878788	0.008348	0	0.001246
0.888889	0.006475	0	0.000889
0.89899	0.005045	0	0.000706
0.909091	0.003762	0	0.000613
0.919192	0.00196	0	0.000259
0.929293	0.000916	0	0.000114
0.939394	0.000255	0	4e-05
0.949495	5.18e-05	0	1.01e-05
0.959596	3.98e-06	0	9.35e-07
0.969697	0	0	0
0.979798	0	0	0
0.989899	0	0	0
1	0	0	0

## Sheet: Panel D
Neighborhood cell packing (shared x-axis)	Total Population	Lysogen Population	Normalized λ Population around total population
0	0.000745	0	0.000255
0.010101	0.00163	0	0.000622
0.020202	0.003983	0	0.002104
0.030303	0.005105	0	0.002943
0.040404	0.005926	0.00235	0.00338
0.050505	0.00775	0.001175	0.005025
0.060606	0.010621	0	0.007293
0.070707	0.014085	0.005875	0.009452
0.080808	0.016017	0.005875	0.011357
0.090909	0.018413	0.019976	0.013698
0.10101	0.02082	0.014101	0.016239
0.111111	0.025148	0.021152	0.020119
0.121212	0.029066	0.007051	0.024148
0.131313	0.030448	0.005875	0.024434
0.141414	0.031689	0.034078	0.026601
0.151515	0.032812	0.028202	0.027587
0.161616	0.032898	0.032902	0.02837
0.171717	0.032995	0.041128	0.028685
0.181818	0.033567	0.034078	0.029968
0.191919	0.033815	0.041128	0.030794
0.20202	0.03538	0.041128	0.033897
0.212121	0.037345	0.051704	0.036374
0.222222	0.038014	0.065805	0.039125
0.232323	0.039601	0.068155	0.041416
0.242424	0.040756	0.063455	0.043337
0.252525	0.039665	0.059929	0.043194
0.262626	0.040302	0.051704	0.044345
0.272727	0.037539	0.054054	0.042025
0.282828	0.036643	0.032902	0.041451
0.292929	0.034161	0.023502	0.040321
0.30303	0.030556	0.023502	0.036033
0.313131	0.029541	0.025852	0.034994
0.323232	0.025569	0.022327	0.03039
0.333333	0.02204	0.028202	0.026389
0.343434	0.018791	0.029377	0.023754
0.353535	0.016697	0.031727	0.021762
0.363636	0.014334	0.011751	0.018428
0.373737	0.013675	0.007051	0.017062
0.383838	0.01143	0.008226	0.013512
0.393939	0.009487	0	0.011589
0.40404	0.008386	0.001175	0.010151
0.414141	0.006627	0	0.008004
0.424242	0.00572	0.001175	0.00666
0.434343	0.004835	0.001175	0.005551
0.444444	0.003551	0	0.003853
0.454545	0.002947	0.001175	0.003194
0.464646	0.002375	0	0.00271
0.474747	0.001565	0	0.001705
0.484848	0.000982	0	0.001082
0.494949	0.000928	0	0.001152
0.505051	0.000734	0	0.000947
0.515152	0.000594	0	0.000727
0.525253	0.000453	0	0.000558
0.535354	0.000356	0	0.000427
0.545455	0.000378	0	0.000387
0.555556	0.000259	0	0.000215
0.565657	0.000108	0	8.64e-05
0.575758	8.63e-05	0	6.9e-05
0.585859	5.4e-05	0	5.12e-05
0.59596	0	0	0
0.606061	0	0	0
0.616162	0	0	0
0.626263	0	0	0
0.636364	0	0	0
0.646465	0	0	0
0.656566	0	0	0
0.666667	0	0	0
0.676768	0	0	0
0.686869	0	0	0
0.69697	0	0	0
0.707071	0	0	0
0.717172	0	0	0
0.727273	0	0	0
0.737374	0	0	0
0.747475	0	0	0
0.757576	0	0	0
0.767677	0	0	0
0.777778	0	0	0
0.787879	0	0	0
0.79798	0	0	0
0.808081	0	0	0
0.818182	0	0	0
0.828283	0	0	0
0.838384	0	0	0
0.848485	0	0	0
0.858586	0	0	0
0.868687	0	0	0
0.878788	0	0	0
0.888889	0	0	0
0.89899	0	0	0
0.909091	0	0	0
0.919192	0	0	0
0.929293	0	0	0
0.939394	0	0	0
0.949495	0	0	0
0.959596	0	0	0
0.969697	0	0	0
0.979798	0	0	0
0.989899	0	0	0
1	0	0	0

## Sheet: Panel E
Total (WT) Population	Lysogen Population	Total (ΔcsgBA) Population	Lysogen Population
0.0744745	0.0758566	0.247194	0.256399
0.0751334	0.0755049	0.168151	0.150213
0.0811978	0.0700105	0.168458	0.147159
0.0612388	0.0599391	0.245412	0.249938
0.428794	0.0165752	0.221025	0.225747
0.495549	0.104889	0.199524	0.193344
0.170545	0.103024	0.13999	0.136238
0.0591785	0.0354779	0.177862	0.188377
0.482812	0.0417807	0.284009	0.312584
0.477333	0.153097	0.284844	0.283382
0.396212	0.15404	0.246924	0.271636
0.325382	0.13597	0.248587	0.24187
0.138408	0.089301	0.173028	0.165192
0.155544	0.0705535	0.352107	0.390578
0.3658	0.21821	0.387729	0.415734
0.272015	0.205299	0.385495	0.345155
0.194641	0.164219	0.290025	0.355561
0.182707	0.26331	0.161212	0.160864
0.0783902	0.0633371	0.466153	0.365461
0.347963	0.233805	0.448757	0.486535
0.312805	0.512398	0.435023	0.511645
0.567035	0.159594	0.46668	0.48459
0.523829	0.438449
0.485309	0.421634
0.364865	0.371159
0.304187	0.0837403
0.599846	0.525023
0.532733	0.223421
0.103584	0.106802
0.190872	0.232894
0.726753	0.529193
0.680608	0.364439
0.651923	0.317932
0.566915	0.312697
0.281322	0.257532
0.1592	0.179762

## Sheet: Panel F
Total (WT) Population	Lysogen Population	Total (ΔcsgBA) Population	Lysogen Population
0.0694076	0.0566962	0.0694076	0.0566962
0.0608417	0.0423496	0.0608417	0.0423496
0.0663854	0.0930778	0.0663854	0.0930778
0.0955957	0.0716915	0.0955957	0.0716915
0.0472563	0.0490086	0.0472563	0.0490086
0.0987253	0.0785363	0.0987253	0.0785363
0.0975895	0.0717625	0.0975895	0.0717625
0.114892	0.123324	0.114892	0.123324
0.0863871	0.0480407	0.0863871	0.0480407
0.0936813	0.0964284	0.0936813	0.0964284
0.0815659	0.0797497	0.0815659	0.0797497
0.0459364	0.0432919	0.0459364	0.0432919
0.0645126	0.0539213	0.0645126	0.0539213
0.0747459	0.0807174	0.0747459	0.0807174
0.0729819	0.086703	0.0729819	0.086703
0.0917297	0.0925783	0.0917297	0.0925783
0.0428046	0.0300662	0.0428046	0.0300662
0.0746131	0.0565522	0.0746131	0.0565522
0.266621	0.0969517	0.106311	0.0926035
0.272015	0.0410658	0.111376	0.0938139
0.381739	0.141052	0.0941545	0.0683875
0.343084	0.143889	0.0536569	0.0506619
0.387846	0.0748404
0.300452	0.0873221
0.176395	0.00607261
0.191142	0.0661123
0.132209	0.0215218
0.182923	0.0291129
0.109258	0.0375751
0.669818	0.0217198
0.411205	0.140816
0.259828	0.0682339
0.163946	0.0144584
0.459547	0.0295608
0.46079	0.104947
0.438761	0.0820631
0.465701	0.0933086
0.199906	0.0688449
0.15139	0.230608
0.195609	0.0411973
0.197155	0.177218
0.149753	0.150758
0.0976273	0.0526418
0.17583	0.0969049
0.183151	0.11606

## Sheet: Panel I
Time (h)	csgBA Lyosgen population																																			WT Lysogen proportion
0		0	0	0	0	0	0	0	0	0	0	0	0	0	0	0	0	0	0	0	0	0	0	0	0	0	0	0	0	0	0	0	0			0	0	0	0	0	0	0	0	0	0	0	0	0	0
24	0.001572	0.00836	0.01107	0.007283	0.016595	0.011154	0.000832	0.001394	0.000491817	0.00930202	0.00728149	0.000434813	0.00236351	0.000720048	0.000516109	0.00094883	0.000246824	0.000103552	0.000260451	0.000280289	NA	NA	NA	NA	NA	NA	NA	NA	NA	NA	NA	NA	NA			0.006261	8.02e-05	0.000239	0.00354	0.000807	0.000421	0.000156	0.001409	NA	NA	NA	NA	NA	0.000127
48	0.238237	0.277608	0.318699	0.330377	0.194594	0.361043	0.151161	0.301925	0.212692	0.33348	0.340076	0.562606	0.116671	0.228689	0.11296	0.163222	NA	NA	NA	NA	NA	NA	NA	NA	NA	NA	NA	NA	NA	NA	NA	NA	NA			NA	NA	NA	NA	NA	NA	NA	NA	NA	NA	NA	NA	NA	0.021965
72	0.830396	0.720121	0.839832	0.876991	0.900325	0.903092	0.881605	0.866394	0.638721	0.744657	0.614305	0.621235	0.420091	0.790083	0.685636	0.575911	0.744292	0.647288	0.727569	0.548394	NA	NA	NA	NA	NA	NA	NA	NA	NA	NA	NA	NA	NA			NA	NA	NA	NA	NA	NA	NA	NA	NA	NA	NA	NA	NA	NA
96	NA	NA	NA	NA	NA	NA	NA	NA	0.759522	0.844747	0.815364	0.799453	NA	NA	NA	NA	NA	NA	NA	NA	0.792749	0.941074	0.513368	1	0.839137	0.945847	0.551856	0.711955	0.824977	0.67843	0.63173	0.563029	0.986966			NA	NA	NA	NA	NA	NA	NA	NA	NA	NA	NA	NA	NA	0.219609
120	NA	NA	NA	NA	NA	NA	NA	NA	NA	NA	NA	NA	NA	NA	NA	NA	NA	NA	NA	NA	NA	NA	NA	NA	NA	0.735564	0.822594	0.990812	0.918522	0.875403	0.699646	0.810502	0.830052			0.007048	0.057719	0.01044	0.114847	0.162747	0.000518	0.088903	0.061525	0.07717	0.025439	0.214297	0.006243	0.228765	0.053714
[truncated: 20 more columns]

## Sheet: Panel J
Time (min)	No Bacteria			Lysogen E. coli			Naïve E. coli			ΔlamBE. coli
0	4800	4200	4200	3333	5000	4333	4333	4000	2333	4333	6000	5666
25	3000	4200	4200	66	60	56	266	333	200	5333	7000	4333
50	4600	6000	4200	23	13	20	36	40	53	4333	4333	6000
75	4200	3800	3800	6	10	6	56	60	63	5333	7000	5666
100	4000	5400	6000	b.d.	b.d.	b.d.	2000	1333	2000	5000	3333	4666
125	NA	NA	NA	b.d.	b.d.	b.d.	6666	4666	4000	1666	2333	3333
150	4333	7000	9000	b.d.	6	13	2333	3000	4000	3666	3333	4000
175	5333	5000	5000	6	3	10	3333	2333	1666	4333	4333	5333
200	5333	5000	5000	b.d.	b.d.	b.d.	3000	2000	2000	6000	5666	5000
225	4000	4333	5000	b.d.	b.d.	b.d.	13333	10000	10000	5000	5666	3666
250	5666	5000	6000	b.d.	b.d.	b.d.	2666	4000	2333	4333	4666	5666
300	6000	6000	4333	b.d.	b.d.	b.d.	1033	700	666	6000	6333	5666

## Sheet: Panel K
Time (min)	CFU All E. coli			CFU Lysogen E. coli			CFU Uninfected E. coli			CFU No Phage
0	9200	13200	12800	b.d.	b.d.	b.d.	9200	13200	12800	13200	10000	16000
25	12800	14000	14000	232	180	172	12568	13820	13828	44000	42000	44000
50	32800	19600	23600	660	488	520	32140	19112	23080	54000	56000	58000
75	59600	55600	22400	852	588	556	58748	55012	21844	100000	140000	100000
100	27200	28000	21200	864	588	636	26336	27412	20564	180000	220000	200000
125	14800	15600	32000	6400	6520	9360	8400	9080	22640	160000	140000	200000
150	73200	77200	99600	36800	46800	58400	36400	30400	41200	180000	280000	260000
175	70800	75200	124800	60400	48800	77200	10400	26400	47600	460000	320000	280000
200	74000	94000	NA	65600	78000	81200	8400	16000	NA	400000	400000	1000000
225	85600	95600	84800	60800	79200	74800	24800	16400	10000	1600000	1200000	1400000
250	102400	89600	155600	85200	83600	111600	17200	6000	44000	2000000	1200000	600000
300	216000	192000	147600	160000	124000	124400	56000	68000	23200	2400000	1400000	800000
