# Supplementary material for: Spatial propagation of temperate phages within and among biofilms
Source: Proc Natl Acad Sci U S A. 2025 Feb 4;122(6):e2417058122. doi: 10.1073/pnas.2417058122 (PMC11831127; doi:10.1073/pnas.2417058122)
Supplement: Supplementary file 2 — Dataset S01 (ZIP) [file pnas.2417058122.sd01.zip › Data for Lambda 1 - PNAS Revision/SI Figure 3 Prephage heatmap.xlsx]

## Sheet: Panel B
0.702891	0.826627	0.78449	0.791397	0.806094	0.780585	0.762509	0.755658	0.779164	0.759951	0.751475	0.800271	0.807898	0.832802	0.805485	0.7476	0.772079	0.770961	0.790504	0.800782	0.75413	0.773236	0.78446	0.7913	0.780093	0.797268	0.825436	0.816057	0.813076	0.80806	0.807734	0.811889	0.831509	0.844951	0.79416	0.789186	0.790514	0.801111	0.807951	0.841865	0.835917	0.783834	0.793797	0.802063	0.802488	0.783241	0.78666	0.801252	0.756364	0.751488
0.509046	0.806823	0.776249	0.749253	0.790205	0.745341	0.762591	0.789487	0.794303	0.776222	0.790823	0.753377	0.77661	0.792692	0.786113	0.798551	0.797116	0.790477	0.815595	0.777241	0.765345	0.775475	0.80554	0.805676	0.787647	0.788412	0.8063	0.805097	0.792764	0.812765	0.826089	0.819005	0.820803	0.832044	0.809288	0.797385	0.84462	0.842824	0.821181	0.826697	0.824801	0.800335	0.82269	0.78426	0.777774	0.783616	0.77859	0.769007	0.766091	0.832343
NaN	0.774735	0.768087	0.783345	0.792909	0.737748	0.715202	0.770263	0.72995	0.785742	0.815873	0.71775	0.807701	0.807812	0.817206	0.740237	0.759771	0.780728	0.829594	0.815984	0.758022	0.73544	0.812999	0.766999	0.782991	0.758441	0.770673	0.765615	0.783816	0.805502	0.789009	0.808537	0.811638	0.848483	0.812247	0.804789	0.799426	0.835451	0.77728	0.775057	0.813951	0.859028	0.823263	0.795643	0.780729	0.778593	0.776208	0.763794	0.752551	0.713837
NaN	0.773937	0.780395	0.767705	0.769152	0.718163	0.707094	0.716313	0.792613	0.836467	0.784826	0.761547	0.758337	0.759486	0.819225	0.764736	0.714704	0.816323	0.790433	0.803186	0.776923	0.765281	0.787597	0.785601	0.772361	0.775347	0.773612	0.785306	0.816148	0.824337	0.783759	0.838093	0.81691	0.824713	0.735502	0.773096	0.80628	0.808662	0.774858	0.796645	0.810651	0.825451	0.812383	0.786121	0.808568	0.829657	0.778806	0.751845	0.814636	0.795883
NaN	0.77821	0.766181	0.797161	0.769707	0.701401	0.730777	0.714781	0.80532	0.814286	0.793673	0.788611	0.77266	0.804839	0.764111	0.766118	0.758165	0.773773	0.740411	0.747134	0.730247	0.757192	0.771709	0.793301	0.806625	0.819603	0.783012	0.808445	0.824742	0.831536	0.820583	0.783511	0.799072	0.763341	0.7664	0.772056	0.793223	0.793374	0.798343	0.798605	0.793133	0.800235	0.812119	0.744455	0.778943	0.819986	0.789154	0.804913	0.821146	0.80097
NaN	0.75656	0.794774	0.80967	0.81657	0.778985	0.726205	0.719762	0.776008	0.765572	0.769039	0.822063	0.748585	0.778886	0.713933	0.767112	0.804874	0.78884	0.809374	0.79672	0.772145	0.754347	0.777545	0.768081	0.812309	0.81994	0.857686	0.844703	0.837211	0.846841	0.81679	0.805416	0.792736	0.776509	0.812604	0.785276	0.82144	0.818421	0.81341	0.79688	0.807941	0.815896	0.801807	0.748172	0.740144	0.70733	0.751673	0.795673	0.796215	0.774823
NaN	0.713714	0.825892	0.82142	0.820755	0.772513	0.77552	0.707769	0.718616	0.727216	0.762013	0.755083	0.782317	0.78105	0.714184	0.772275	0.751693	0.81659	0.840211	0.821312	0.841959	0.809299	0.82869	0.784034	0.767047	0.828575	0.811789	0.825927	0.851809	0.813609	0.790691	0.778604	0.792489	0.807749	0.848574	0.851573	0.842714	0.872325	0.819419	0.811644	0.819863	0.838727	0.770527	0.757703	0.760159	0.720809	0.763249	0.762068	0.760943	0.723964
NaN	0.762168	0.770885	0.793128	0.803784	0.772871	0.780637	0.765464	0.791126	0.792095	0.778244	0.812646	0.771666	0.793992	0.792427	0.836199	0.81937	0.829388	0.842041	0.841238	0.813175	0.840433	0.81272	0.803087	0.772435	0.797635	0.770201	0.774503	0.790859	0.787421	0.778369	0.775469	0.797775	0.807276	0.816164	0.825976	0.846666	0.832567	0.816775	0.803972	0.80686	0.815079	0.834261	0.838305	0.794385	0.764277	0.817764	0.759645	0.729921	0.715924
NaN	0.805198	0.802388	0.75127	0.759487	0.784688	0.785239	0.781383	0.779736	0.749596	0.785425	0.743358	0.752773	0.810579	0.823981	0.859337	0.838668	0.848577	0.846651	0.814014	0.845717	0.830926	0.841781	0.822866	0.832254	0.793263	0.7606	0.767771	0.796372	0.78752	0.773423	0.757315	0.797551	0.80582	0.821285	0.820931	0.81841	0.826156	0.819335	0.792187	0.784321	0.760138	0.853063	0.79011	0.762716	0.742986	0.762734	0.771837	0.74525	0.699595
NaN	0.79198	0.769347	0.746535	0.739455	0.744591	0.771213	0.789894	0.817296	0.786042	0.79221	0.776226	0.776378	0.812481	0.792759	0.848765	0.866286	0.825874	0.828077	0.790817	0.816213	0.843178	0.841805	0.8162	0.793865	0.729242	0.78218	0.785761	0.787384	0.80116	0.794972	0.770597	0.775703	0.846191	0.779306	0.84604	0.78957	0.800647	0.774329	0.780522	0.785497	0.735192	0.839761	0.781555	0.782698	0.767889	0.743279	0.752337	0.779248	0.746158
NaN	0.820105	0.824792	0.780712	0.775901	0.797881	0.815447	0.742788	0.767263	0.787051	0.799854	0.771826	0.773581	0.806028	0.84731	0.811481	0.759855	0.802932	0.751305	0.79366	0.820456	0.765129	0.801834	0.78307	0.803316	0.78106	0.749651	0.791138	0.796375	0.762241	0.785957	0.787995	0.748615	0.751036	0.776128	0.820853	0.810908	0.75081	0.794058	0.738093	0.803462	0.709578	0.732161	0.737886	0.693287	0.697475	0.645398	0.628102	0.687193	0.701512
NaN	0.823753	0.795941	0.789288	0.78013	0.789426	0.811724	0.780152	0.79279	0.800906	0.800431	0.780182	0.786744	0.798992	0.785084	0.852109	0.818738	0.788199	0.789774	0.816393	0.808161	0.800068	0.805141	0.800719	0.794183	0.786675	0.755663	0.751707	0.794247	0.781297	0.770028	0.774346	0.758965	0.786571	0.825733	0.834159	0.815563	0.774318	0.777559	0.766846	0.771915	0.733641	0.759704	0.793925	0.71676	0.721111	0.741662	0.672719	0.677055	0.677328
NaN	0.801658	0.792637	0.771863	0.78148	0.813272	0.802944	0.760843	0.805921	0.790613	0.804378	0.817081	0.827432	0.81161	0.827589	0.793741	0.819135	0.816265	0.827757	0.795501	0.786266	0.795581	0.788776	0.811159	0.813473	0.837044	0.811112	0.771657	0.781246	0.780424	0.769849	0.792634	0.791053	0.805866	0.8157	0.830477	0.849239	0.839566	0.812901	0.817698	0.835861	0.750584	0.794932	0.807008	0.678544	0.634337	0.680798	0.637537	0.623758	0.593831
NaN	0.798711	0.799717	0.785002	0.796548	0.772726	0.789985	0.822464	0.812291	0.817805	0.8226	0.824045	0.849214	0.855346	0.861398	0.795617	0.806003	0.815916	0.858123	0.790346	0.783666	0.784479	0.766256	0.809714	0.776339	0.774945	0.819058	0.780082	0.75893	0.760158	0.821556	0.833039	0.78881	0.816147	0.782937	0.844515	0.840939	0.849396	0.837533	0.850576	0.791226	0.761399	0.824877	0.784289	0.670632	0.68611	0.684113	0.561196	0.502188	0.60097
NaN	0.830963	0.807979	0.794551	0.781536	0.801086	0.82437	0.811974	0.797602	0.822221	0.852284	0.825061	0.790563	0.807874	0.834472	0.797891	0.815853	0.797031	0.798617	0.786556	0.805838	0.80295	0.797825	0.809442	0.808819	0.842817	0.798213	0.745342	0.764387	0.779416	0.795973	0.780615	0.823302	0.793543	0.787276	0.80584	0.847021	0.802249	0.776208	0.797328	0.76576	0.819877	0.843592	0.748173	0.733213	0.668746	0.670835	0.533869	0.492572	NaN
NaN	0.809852	0.81603	0.807132	0.791313	0.786016	0.800412	0.817257	0.77521	0.800674	0.793111	0.812164	0.784631	0.797174	0.779755	0.813446	0.785528	0.815951	0.825328	0.825433	0.808081	0.784959	0.800418	0.793986	0.790673	0.805856	0.792436	0.745752	0.743116	0.742478	0.768277	0.787997	0.799411	0.795395	0.747842	0.784498	0.789377	0.807833	0.806855	0.792179	0.813572	0.799672	0.813997	0.737589	0.705246	0.675296	0.6655	0.599835	0.515176	0.506669
NaN	0.8225	0.836333	0.819935	0.833584	0.774568	0.770772	0.758488	0.759599	0.765747	0.755509	0.758105	0.793222	0.798628	0.774106	0.789041	0.751877	0.799797	0.822158	0.812184	0.812705	0.784646	0.758927	0.79169	0.796481	0.789345	0.785992	0.766441	0.744095	0.751095	0.757904	0.801695	0.782485	0.814179	0.753616	0.785975	0.769096	0.773397	0.792854	0.795954	0.783665	0.808963	0.705038	0.658874	0.637541	0.637993	0.604643	0.54631	0.556704	0.534502
NaN	0.824038	0.827971	0.834267	0.838013	0.812799	0.800327	0.785744	0.756011	0.778921	0.795881	0.817911	0.759803	0.787725	0.801001	0.71728	0.679033	0.735713	0.783148	0.775225	0.762625	0.771963	0.736048	0.771997	0.859085	0.842574	0.775287	0.776997	0.771871	0.745152	0.775222	0.767531	0.798346	0.785177	0.79577	0.780451	0.778049	0.74784	0.736552	0.749405	0.790524	0.738152	0.715784	0.655208	0.725069	0.630124	0.596422	0.548706	0.540456	0.510665
NaN	0.776477	0.774605	0.802344	0.792975	0.82983	0.797434	0.793151	0.779209	0.791135	0.78661	0.780108	0.780402	0.790142	0.7286	0.749982	0.74139	0.802437	0.798629	0.782051	0.789571	0.818009	0.761396	0.830726	0.869205	0.839219	0.808538	0.802059	0.737103	0.757838	0.751822	0.791105	0.793737	0.813528	0.78842	0.819018	0.800075	0.752151	0.739232	0.72363	0.798815	0.723701	0.700692	0.715273	0.738367	0.68781	0.682225	0.609569	0.572013	0.539036
NaN	0.768068	0.758596	0.781084	0.779724	0.805772	0.802662	0.790351	0.786973	0.778162	0.79415	0.775212	0.791941	0.804011	0.763021	0.741699	0.72026	0.740746	0.713906	0.788867	0.807475	0.798397	0.760088	0.790946	0.776653	0.814654	0.850345	0.837578	0.792211	0.81084	0.820401	0.799092	0.778766	0.830914	0.787514	0.802995	0.804703	0.771222	0.733548	0.772669	0.750362	0.792033	0.756708	0.670747	0.681905	0.697417	0.680232	0.66659	0.615739	0.544942
NaN	0.784037	0.772865	0.786679	0.78174	0.769625	0.805627	0.831248	0.802917	0.760604	0.738511	0.768207	0.802221	0.813516	0.794252	0.743432	0.7711	0.747224	0.665531	0.718906	0.757577	0.805921	0.791971	0.747547	0.738011	0.750206	0.777646	0.811277	0.817273	0.790357	0.811608	0.782349	0.766123	0.778602	0.765702	0.822794	0.793299	0.772186	0.742759	0.785303	0.751653	0.720584	0.786614	0.694965	0.689828	0.638786	0.637842	0.651797	0.551352	0.528245
0.416281	0.799202	0.783669	0.794254	0.834608	0.774814	0.826418	0.831441	0.781272	0.758357	0.728977	0.74726	0.799401	0.771192	0.771085	0.769743	0.651501	0.691311	0.584241	0.713319	0.686283	0.682265	0.66948	0.706583	0.709344	0.726699	0.784442	0.807572	0.745433	0.790006	0.765396	0.77649	0.750154	0.741815	0.801586	0.845833	0.827209	0.852047	0.737399	0.768431	0.687116	0.721433	0.759806	0.691741	0.660862	0.615837	0.611673	0.615049	0.555767	0.553055
NaN	0.820141	0.816263	0.810903	0.851656	0.824323	0.832216	0.842324	0.783347	0.734726	0.727646	0.64345	0.675272	0.729175	0.656441	0.75008	0.54518	0.683738	0.72444	0.680976	0.673355	0.570012	0.589136	0.682601	0.656694	0.695178	0.739974	0.794996	0.837932	0.757496	0.770105	0.782399	0.837847	0.747043	0.79685	0.864712	0.797837	0.78745	0.768232	0.745796	0.750274	0.807673	0.750189	0.679748	0.626426	0.658466	0.695934	0.581752	0.514511	0.496387
NaN	0.814229	0.807186	0.781121	0.769191	0.785478	0.794316	0.822059	0.795788	0.72309	0.744535	0.773557	0.727604	0.697627	0.640687	0.64611	0.601625	0.649469	0.625765	0.606524	0.579499	0.606347	0.593466	0.666441	0.692586	0.734668	0.643893	0.759204	0.787629	0.76909	0.76665	0.777967	0.827918	0.768634	0.782087	0.807193	0.79193	0.731702	0.80323	0.736165	0.762356	0.827799	0.743357	0.72581	0.6594	0.614918	0.627727	0.540013	0.461932	0.439406
NaN	0.784055	0.759895	0.760638	0.752045	0.754511	0.797833	0.773498	0.777623	0.774992	0.757219	0.755566	0.736399	0.702815	0.642945	0.518787	0.539257	0.531184	0.490332	0.492123	0.554618	0.462649	0.510446	0.606094	0.647643	0.681826	0.649809	0.71526	0.751731	0.763453	0.745423	0.791259	0.80971	0.800058	0.763528	0.796329	0.773582	0.733351	0.765532	0.763242	0.796478	0.738978	0.718381	0.727952	0.617223	0.659032	0.655064	0.538732	0.449481	0.391834
NaN	0.763073	0.742724	0.764733	0.757505	0.729422	0.750439	0.761733	0.753102	0.747596	0.72663	0.738202	0.634374	0.557687	0.60661	0.603057	0.50193	0.416198	0.401271	0.329168	0.469552	0.439674	0.38961	0.539595	0.56536	0.64263	0.583445	0.623327	0.696066	0.78635	0.641467	0.718723	0.773277	0.795714	0.780458	0.803707	0.752794	0.720533	0.774522	0.774613	0.760321	0.745283	0.653739	0.626006	0.664731	0.634032	0.659548	0.525012	0.453181	0.391862
NaN	0.783335	0.81221	0.760428	0.766359	0.772564	0.786508	0.755749	0.774059	0.753547	0.731041	0.747016	0.638778	0.52794	0.454171	0.590902	0.416981	0.418438	0.416262	0.393843	NaN	NaN	NaN	0.576228	0.52875	0.568375	0.577704	0.657541	0.661028	0.651513	0.762493	0.784087	0.741503	0.763329	0.782159	0.803135	0.780894	0.783663	0.74317	0.78108	0.758	0.696125	0.65176	0.605492	0.624759	0.574652	0.648741	0.543245	0.469315	NaN
NaN	0.775684	0.822411	0.766791	0.780413	0.766929	0.73496	0.746613	0.797974	0.769712	0.758959	0.718669	0.673389	0.645159	0.567552	0.515465	0.446256	0.392044	0.338513	0.304281	0.25327	0.271376	NaN	NaN	0.475449	0.492075	0.514177	0.582238	0.594078	0.572905	0.727416	0.746626	0.750098	0.811395	0.755241	0.789986	0.779575	0.804962	0.823494	0.815965	0.807451	0.736344	0.744415	0.684196	0.648632	0.597058	0.658836	0.533133	0.480394	NaN
NaN	0.766081	0.806303	0.777823	0.828898	0.743735	0.715738	0.736811	0.765703	0.760426	0.762704	0.668386	0.676421	0.615924	0.534581	0.466168	0.360026	NaN	NaN	NaN	0.182078	0.222441	0.26646	0.311594	0.378514	0.426131	0.457554	0.537731	0.571003	0.615572	0.624577	0.686505	0.744411	0.719203	0.765463	0.73534	0.768552	0.831072	0.720605	0.785268	0.800846	0.795933	0.783191	0.739662	0.679602	0.672294	0.656854	0.543035	0.484077	0.419616
NaN	0.742613	0.791099	0.794586	0.787837	0.790428	0.712981	0.767294	0.786469	0.732367	0.745686	0.751333	0.688436	0.633396	0.503952	0.493105	0.436872	NaN	NaN	NaN	0.148431	0.17321	0.206708	0.235331	0.307823	0.375559	0.349408	0.458705	0.503712	0.561432	0.564805	0.592094	0.689364	0.677913	0.65572	0.669563	0.769057	0.794334	0.750683	0.796821	0.805564	0.790499	0.797683	0.779813	0.722094	0.667632	0.656549	0.540938	0.521697	0.453946
NaN	0.737475	0.758076	0.74455	0.800943	0.791006	0.753428	0.774805	0.775516	0.785093	0.761711	0.692242	0.697136	0.631997	0.55179	0.443764	0.291938	0.246756	NaN	NaN	NaN	NaN	NaN	0.208873	0.259715	0.306696	0.323933	NaN	0.427354	0.558184	0.544825	0.57669	0.605216	0.639041	0.690527	0.680181	0.747967	0.796648	0.815789	0.804881	0.790483	0.760973	0.814833	0.810066	0.75228	0.73781	0.656985	0.599394	0.533638	0.510601
NaN	0.766162	0.747912	0.748715	0.735744	0.778994	0.768351	0.787878	0.783702	0.813188	0.806177	0.740691	0.729878	0.643329	0.540434	0.461386	0.345448	0.310746	NaN	NaN	NaN	NaN	NaN	NaN	0.200897	0.232859	0.289479	NaN	0.452915	0.532038	0.53736	0.569187	0.598822	0.633356	0.748057	0.746297	0.770498	0.832821	0.711476	0.763029	0.78048	0.783666	0.795368	0.778212	0.786942	0.793044	0.724642	0.647204	0.588134	0.562954
0.38918	0.772726	0.776295	0.776227	0.76626	0.797826	0.807323	0.832251	0.789197	0.815036	0.782061	0.781166	0.743659	0.641145	0.529725	0.470252	0.398061	0.317465	NaN	NaN	NaN	NaN	NaN	NaN	0.176133	0.187428	NaN	NaN	NaN	0.504559	0.518537	0.575762	0.63063	0.744557	0.808893	0.800288	0.78145	0.74544	0.683093	0.80427	0.777521	0.805346	0.818021	0.80155	0.83097	0.802758	0.746179	0.682237	0.633426	0.685743
NaN	0.768889	0.819043	0.822351	0.808744	0.784173	0.757848	0.744408	0.810844	0.748191	0.789795	0.805595	0.793843	0.720596	0.635049	0.540064	0.433771	0.336023	NaN	NaN	NaN	NaN	NaN	NaN	NaN	0.156159	NaN	NaN	NaN	0.377334	0.445801	0.524709	0.605131	0.712461	0.767341	0.751697	0.664657	0.700498	0.71091	0.827578	0.808196	0.755391	0.769015	0.744829	0.734418	0.810582	0.774157	0.728209	0.639619	0.563641
0.176887	0.759435	0.815469	0.768613	0.772315	0.711125	0.696613	0.806109	0.793984	0.783679	0.84363	0.782424	0.769651	0.700908	0.574959	0.54263	0.4417	0.34919	NaN	NaN	NaN	NaN	0.0487843	NaN	NaN	NaN	NaN	NaN	0.34406	0.386143	0.44141	0.502465	0.52691	0.659079	0.701138	0.742563	0.708062	0.698508	0.721618	0.783753	0.776517	0.75976	0.739586	0.767875	0.771389	0.827729	0.767315	0.786324	0.73094	0.621866
NaN	0.743572	0.780461	0.765677	0.778275	0.742365	0.720883	0.804472	0.799166	0.772116	0.789669	0.812783	0.794677	0.711198	0.633389	0.525166	0.421169	0.353428	0.256635	NaN	NaN	NaN	0.0424244	0.0462378	0.0632997	NaN	0.170543	0.222529	0.286276	0.364474	0.37562	0.422242	0.464878	0.573334	0.582829	0.657067	0.700945	0.709468	0.710153	0.767301	0.707052	0.713074	0.776582	0.809179	0.764458	0.750825	0.776329	0.786789	0.760896	0.706381
0.352548	0.771096	0.815117	0.844229	0.798061	0.788721	0.794891	0.771275	0.792715	0.818451	0.821322	0.810694	0.780569	0.778522	0.703999	0.583298	0.447707	0.371325	NaN	NaN	NaN	NaN	NaN	0.0431935	0.0635067	0.0847752	NaN	0.198205	0.249212	0.325574	0.337774	0.366115	0.426272	0.451511	0.515197	0.593701	0.627502	0.666665	0.702523	0.719004	0.673543	0.717053	0.778336	0.803678	0.702293	0.7093	0.742508	0.817743	0.788483	0.693028
NaN	0.750954	0.755104	0.832914	0.806358	0.805619	0.83181	0.772103	0.818766	0.81368	0.842425	0.824718	0.769746	0.701709	0.652586	0.625929	0.523533	NaN	NaN	NaN	NaN	NaN	NaN	NaN	NaN	NaN	NaN	NaN	0.225005	0.267306	0.302285	0.302788	0.414626	0.532386	0.591303	0.567556	0.566632	0.634534	0.706595	0.714845	0.698923	0.705288	0.718288	0.732422	0.773632	0.753484	0.733322	0.773815	0.817829	0.724561
NaN	0.771971	0.789156	0.831172	0.832363	0.799526	0.785466	0.808942	0.791309	0.804139	0.847615	0.790565	0.780463	0.696141	0.632853	0.621655	0.49038	0.368439	NaN	NaN	NaN	NaN	NaN	NaN	NaN	NaN	NaN	NaN	0.181578	0.223063	0.298241	0.319598	0.401612	0.450744	0.48785	0.444473	0.477233	0.570769	0.569417	0.64093	0.649692	0.666728	0.652039	0.693911	0.756359	0.737823	0.801428	0.824521	0.795961	0.714377
NaN	0.740842	0.746996	0.814	0.811379	0.806362	0.777687	0.793901	0.767325	0.762724	0.813897	0.798033	0.741028	0.655055	0.575812	0.604654	0.47303	0.335009	0.274009	NaN	NaN	NaN	NaN	NaN	NaN	NaN	NaN	NaN	NaN	0.17408	NaN	0.278632	0.330511	0.37983	0.410395	0.32058	0.403439	0.488969	0.516924	0.549565	0.589446	0.651902	0.633541	0.685249	0.680179	0.679142	0.740056	0.752938	0.756247	0.73403
NaN	0.768544	0.793677	0.836687	0.806183	0.781286	0.786326	0.801009	0.771047	0.743186	0.818741	0.715986	0.737629	0.603924	0.55437	0.524921	0.428853	0.350111	0.27984	NaN	NaN	NaN	NaN	NaN	NaN	NaN	NaN	NaN	NaN	NaN	NaN	NaN	NaN	NaN	NaN	0.310758	0.394701	0.412619	0.454735	0.470411	0.50732	0.500458	0.580635	0.624043	0.647013	0.650588	0.688799	0.783106	0.750888	0.684904
NaN	0.775499	0.844196	0.815073	0.791894	0.75272	0.758694	0.782874	0.770514	0.761652	0.759856	0.786271	0.752754	0.663439	0.572616	0.570123	0.478347	0.336475	0.251785	0.279682	NaN	NaN	NaN	NaN	NaN	NaN	NaN	NaN	NaN	NaN	NaN	NaN	NaN	NaN	NaN	0.24981	0.285528	0.312401	0.366409	0.401617	0.454496	0.506477	0.571529	0.607161	0.634648	0.659343	0.740524	0.72915	0.725431	0.655747
NaN	0.770656	0.787282	0.813996	0.767325	0.723544	0.744799	0.740826	0.745099	0.728628	0.755262	0.801228	0.769735	0.660708	0.595619	0.547118	0.531686	0.422421	0.317664	0.291401	NaN	NaN	NaN	NaN	NaN	NaN	NaN	NaN	NaN	NaN	NaN	NaN	NaN	NaN	NaN	0.166463	0.186568	0.256752	0.273309	0.316566	0.375745	NaN	0.486497	0.535398	0.579413	0.622255	0.667877	0.711847	0.696923	0.663596
NaN	0.765942	0.790058	0.764551	0.746247	0.748464	0.75252	0.750595	0.736765	0.717443	0.733029	0.778823	0.740428	0.621686	0.558382	0.613845	0.551783	0.440613	0.377513	0.335982	0.259804	NaN	NaN	0.119329	NaN	NaN	NaN	NaN	NaN	NaN	NaN	NaN	NaN	NaN	NaN	NaN	0.125607	NaN	NaN	NaN	NaN	NaN	0.431232	0.399674	0.462111	0.495412	0.582843	0.612927	0.62574	0.597429
NaN	0.764921	0.767399	0.714827	0.706996	0.748451	0.767337	0.767278	0.695129	0.674127	0.689203	0.748794	0.738449	0.728632	0.608047	0.631047	0.54286	0.451863	0.377411	0.341473	0.262015	0.209801	0.147491	0.129488	NaN	NaN	NaN	NaN	NaN	NaN	NaN	NaN	NaN	NaN	NaN	NaN	NaN	NaN	NaN	NaN	NaN	NaN	NaN	0.41035	0.456585	0.471088	0.524018	0.54307	0.584783	0.551211
NaN	0.734095	0.819706	0.727751	0.708645	0.793095	0.775831	0.775169	0.744266	0.698333	0.703865	0.717724	0.710563	0.681871	0.615287	0.53679	0.522595	0.456247	0.403564	0.340577	0.263792	0.204945	0.141986	0.130748	0.111206	0.0716282	NaN	NaN	NaN	NaN	NaN	NaN	NaN	NaN	NaN	NaN	NaN	NaN	NaN	NaN	NaN	NaN	NaN	0.433796	0.480443	0.521163	0.533017	0.546728	0.496496	0.501973
NaN	0.696938	0.727473	0.70453	0.655947	0.741071	0.707247	0.726162	0.736846	0.664449	0.655906	0.620659	0.603899	0.587575	0.559916	0.518546	0.449864	0.42123	0.382062	0.311935	0.247021	0.198783	NaN	0.132332	0.104031	0.0732388	NaN	NaN	0.0365367	NaN	NaN	NaN	NaN	NaN	NaN	NaN	NaN	NaN	NaN	NaN	NaN	0.260222	0.330405	0.451821	0.500383	0.566734	0.577385	0.528883	0.471624	0.42404
NaN	0.651205	0.633718	0.635153	0.683323	0.676991	0.676312	0.606648	0.703203	0.669476	0.609986	0.558112	0.559899	0.513354	0.468913	0.451478	0.385184	0.347287	NaN	NaN	0.215449	0.188353	NaN	NaN	NaN	NaN	NaN	NaN	0.0420244	NaN	NaN	NaN	NaN	NaN	NaN	NaN	NaN	NaN	NaN	0.317422	0.342306	0.33522	0.379608	0.493492	0.558804	NaN	0.467636	0.47356	0.440464	0.381044
NaN	0.652115	0.65713	0.645073	0.67	0.675427	0.598442	0.576978	0.600153	0.589423	0.536692	0.526931	0.574627	0.484447	0.407645	0.369919	0.336999	NaN	NaN	0.24036	0.218508	0.174778	NaN	NaN	NaN	NaN	NaN	0.0413434	0.0463347	NaN	NaN	NaN	NaN	NaN	NaN	NaN	NaN	NaN	0.335972	0.352398	0.375201	0.40991	0.451332	0.492827	0.512699	0.518463	0.402562	0.407319	0.377433	0.350067
NaN	0.626386	0.666235	0.657873	0.60599	0.606137	0.586935	0.573241	0.539817	0.569486	0.567509	0.544821	0.565681	0.519297	0.423055	0.301871	NaN	NaN	0.283855	0.246456	0.204594	NaN	NaN	NaN	NaN	NaN	NaN	NaN	NaN	NaN	0.0865054	0.102535	0.127069	0.14408	NaN	0.310386	0.329495	NaN	0.345058	0.379741	0.468288	0.515805	0.543699	0.544838	0.500503	0.455351	0.4512	0.387402	0.340807	0.319304
0.492836	0.703467	0.686303	0.670816	0.577482	0.554892	0.545159	0.556884	0.528639	0.543497	0.504549	0.539007	0.546072	0.514512	0.412601	0.384897	NaN	NaN	0.285027	0.267629	0.224276	NaN	NaN	NaN	NaN	NaN	NaN	NaN	NaN	NaN	0.103881	0.140334	0.164069	NaN	NaN	0.377606	0.391936	0.417013	0.425093	0.467396	0.549692	0.59233	0.582309	0.544957	0.475784	0.42723	0.417667	0.386894	0.330423	0.304508
NaN	0.646819	0.665424	0.637824	0.558316	0.53769	0.54694	0.559318	0.522874	0.525296	0.525389	0.520346	0.530962	0.516287	0.376428	0.488575	0.480192	0.414732	0.37247	0.316002	0.288212	NaN	NaN	NaN	NaN	NaN	NaN	NaN	NaN	NaN	NaN	0.187301	0.215611	NaN	NaN	0.445037	0.457923	0.49158	0.523699	0.56796	0.564126	0.607511	0.575085	0.542494	0.462005	0.397864	0.417842	0.361641	0.315466	NaN
0.216466	0.554935	0.617659	0.618978	0.542643	0.490057	0.452021	NaN	NaN	NaN	0.468987	0.47254	0.507053	0.518286	0.472895	0.494282	0.523171	0.449036	0.425721	0.396871	0.357025	0.297821	NaN	NaN	NaN	NaN	NaN	NaN	NaN	NaN	NaN	0.218394	0.272401	0.341031	0.412258	0.44111	0.454421	0.522164	0.49767	0.533154	0.53678	0.529744	0.547853	0.505063	0.461876	NaN	0.359391	0.312685	0.280594	NaN
NaN	0.52507	0.547672	0.508084	0.466505	0.433546	0.425204	NaN	NaN	0.501436	0.484652	0.446177	0.524781	0.566428	0.597284	0.486959	0.50947	0.497106	0.477225	0.43618	0.405176	0.362213	NaN	NaN	NaN	NaN	0.199509	0.197044	NaN	NaN	0.285947	0.25591	0.299347	0.374368	0.419276	0.411997	0.463926	0.579846	0.576059	0.513078	0.496702	0.508294	0.488769	0.451991	0.425439	NaN	0.318301	0.290777	NaN	NaN
NaN	0.535553	0.480914	0.420358	0.406557	0.390755	0.409786	0.437538	NaN	0.491575	0.526371	0.497151	0.576906	0.646346	0.650613	0.636104	0.592885	0.548371	0.544161	0.539143	0.511302	0.461207	0.438966	0.449734	0.361748	NaN	0.281543	0.321643	0.342498	0.331717	0.316721	0.322319	0.347515	0.399459	0.401556	0.40015	0.464257	0.516984	0.544843	0.464522	0.406467	0.366896	0.418926	0.401723	NaN	NaN	NaN	NaN	NaN	NaN
NaN	0.550177	0.452472	0.406594	0.363641	0.315226	0.394404	NaN	0.495586	0.511725	0.576152	0.601371	0.659395	0.749399	0.758818	0.731346	0.694406	0.671458	0.650751	0.66589	0.576596	0.557175	0.488684	0.463613	0.401393	0.382314	0.384796	0.399005	0.388694	0.384544	0.382614	0.375684	0.378357	NaN	0.384195	0.383815	0.431752	0.449089	0.471791	0.428587	0.35653	0.329479	NaN	NaN	NaN	NaN	NaN	NaN	NaN	0.101021
0.371307	0.563608	0.474203	0.420774	0.394568	0.335141	NaN	0.440462	0.495283	0.509868	0.571659	0.590045	0.630762	0.7063	0.783592	0.670812	0.761305	0.723463	0.720429	0.731632	0.691536	0.625328	0.559543	0.509545	0.498697	0.480329	0.440694	0.413266	0.435522	0.463158	0.425007	0.435406	NaN	NaN	0.383721	0.356321	0.366106	NaN	NaN	0.348109	0.338681	0.298309	NaN	NaN	NaN	NaN	NaN	NaN	NaN	0.0958109
NaN	0.5854	0.514489	0.451859	0.430195	0.355239	0.411253	0.438311	0.518655	0.542868	0.647074	0.643441	0.711125	0.767648	0.803251	0.781399	0.788205	0.780222	0.70286	0.718228	0.625631	0.684244	0.595005	0.588453	0.552497	0.518102	0.533528	0.536528	0.51923	0.490932	0.486214	0.365323	NaN	NaN	0.359502	0.30956	0.262653	0.23127	NaN	NaN	0.239016	0.230024	NaN	NaN	0.110048	0.0998843	0.101107	NaN	NaN	0.0842223
0.431634	0.528364	0.501038	0.433082	0.47269	0.402479	0.42613	0.454808	0.512089	0.597057	0.645627	0.720805	0.751809	0.79887	0.817722	0.762106	0.721379	0.742893	0.717855	0.739932	0.699429	0.711867	0.671237	0.693381	0.630903	0.621401	0.665844	0.65096	0.595931	0.504666	0.477037	0.410444	0.450075	0.409811	NaN	0.192138	0.195995	0.183461	0.168537	NaN	NaN	0.184243	NaN	NaN	0.0798068	0.0684022	NaN	0.0937686	0.0947192	0.0860912
0.177742	0.534206	0.492169	0.423327	0.373211	0.412317	0.436162	0.485076	0.587685	0.678031	0.699665	0.760975	0.808726	0.847215	0.838996	0.757643	0.73288	0.741225	0.709315	0.785344	0.760152	0.717231	0.684572	0.73867	0.664843	0.741104	0.738549	0.727035	0.667918	0.558136	0.508276	0.446113	0.410332	0.29382	NaN	NaN	NaN	0.152917	0.133021	0.109542	NaN	NaN	NaN	0.100284	0.0770258	0.0541516	0.0794833	NaN	NaN	NaN
NaN	0.508742	0.473447	0.429282	0.406888	0.428229	0.481274	0.492383	0.577057	0.67316	0.744042	0.717904	0.797536	0.796841	0.72978	0.800268	0.754643	0.762283	0.738187	0.75062	0.732129	0.742871	0.757683	0.7544	0.766286	0.741148	0.701627	0.655425	0.695322	0.61991	0.54292	0.503115	0.428401	0.313082	NaN	NaN	NaN	NaN	NaN	0.0833691	NaN	NaN	NaN	0.0921116	0.0844016	NaN	0.0835295	0.0822602	NaN	NaN
0.317498	0.535447	0.479119	0.424259	0.413824	0.471133	0.525257	0.580953	0.638453	0.713754	0.735746	0.724992	0.778676	0.763641	0.718943	0.796503	0.795195	0.787694	0.726179	0.766488	0.751357	0.784402	0.721167	0.72699	0.762508	0.755149	0.723573	0.662216	0.721765	0.688087	0.570983	0.602549	0.491907	0.42292	NaN	0.272845	NaN	NaN	NaN	NaN	NaN	0.0714169	NaN	0.0850076	0.0801058	NaN	0.0879454	0.087184	NaN	NaN
NaN	0.536095	0.461156	0.40662	0.442282	0.523683	0.59075	0.648643	0.570711	0.638234	0.731499	0.727178	0.758202	0.756134	0.776592	0.789487	0.776566	0.731511	0.762691	0.780168	0.780339	0.811438	0.729773	0.737097	0.714137	0.79185	0.759527	0.740304	0.730065	0.694033	0.663507	0.640959	0.573887	0.477022	0.389264	0.305457	NaN	NaN	NaN	NaN	0.0792588	0.0728881	0.0540213	0.0539789	0.0736423	NaN	NaN	NaN	NaN	NaN
NaN	0.522376	0.431766	0.371192	0.518124	0.588299	0.645181	0.646705	0.638409	0.66492	0.735491	0.738099	0.722244	0.746438	0.79485	0.794577	0.786168	0.774999	0.769042	0.755038	0.808119	0.801975	0.727611	0.738135	0.725628	0.820576	0.84216	0.778292	0.726194	0.72785	0.703873	0.711868	0.615096	0.528424	0.444261	0.335187	0.327081	0.216881	0.237993	NaN	NaN	NaN	0.0571214	0.0524005	NaN	NaN	NaN	NaN	NaN	NaN
NaN	0.512183	0.454002	0.41725	0.586564	0.623976	0.668096	0.692273	0.680454	0.727139	0.800366	0.724717	0.734355	0.770409	0.767336	0.780929	0.759113	0.733439	0.767003	0.82408	0.831062	0.80555	0.796646	0.753719	0.717958	0.797827	0.804639	0.798555	0.751696	0.711155	0.743989	0.690564	0.648338	0.545176	0.46095	0.366259	0.376121	0.359383	0.291503	NaN	0.117962	NaN	NaN	NaN	NaN	NaN	0.113317	0.150844	NaN	NaN
0.452712	0.510234	0.481675	0.51404	0.606508	0.644756	0.686111	0.707566	0.685092	0.693859	0.757528	0.766747	0.782101	0.774503	0.76606	0.77221	0.730651	0.757164	0.758411	0.782774	0.75176	0.777069	0.809896	0.774035	0.767911	0.801994	0.81448	0.753375	0.752591	0.724624	0.736576	0.719273	0.698391	0.622976	0.485578	0.461577	0.481168	0.416835	0.358828	0.267115	0.17459	0.13165	NaN	NaN	NaN	NaN	0.136194	0.200733	0.291189	0.30499
0.459062	0.536631	0.555975	0.636772	0.666454	0.693508	0.712433	0.708216	0.712462	0.745254	0.783488	0.719537	0.744508	0.75763	0.713157	0.782344	0.767751	0.795504	0.747756	0.778114	0.744707	0.799482	0.819388	0.784965	0.794713	0.808826	0.779344	0.812361	0.716855	0.713772	0.70986	0.758558	0.735538	0.660695	0.58178	0.617259	0.598682	0.468087	0.427175	0.352506	0.330736	NaN	NaN	NaN	NaN	NaN	NaN	0.338629	0.381102	0.389459
0.259404	0.625076	0.720159	0.724661	0.668918	0.674581	0.700831	0.748667	0.759907	0.730153	0.769759	0.712638	0.741142	0.774347	0.743561	0.726012	0.787605	0.811454	0.748164	0.770853	0.722873	0.808172	0.728191	0.764354	0.794988	0.747167	0.783105	0.824244	0.740431	0.697172	0.697569	0.74768	0.770765	0.74584	0.646245	0.712052	0.648893	0.557194	0.520809	0.428306	0.4005	NaN	NaN	NaN	0.304829	0.269391	0.32767	0.405434	0.329041	0.494535
NaN	0.775784	0.730302	0.731646	0.691453	0.689773	0.713962	0.749886	0.775535	0.718732	0.737344	0.747797	0.745876	0.769017	0.761247	0.784426	0.818858	0.769376	0.744402	0.770401	0.777892	0.794261	0.756454	0.816076	0.78251	0.759532	0.787095	0.788475	0.762836	0.762649	0.792808	0.799382	0.77994	0.76791	0.690786	0.730578	0.682178	0.678493	0.602368	0.519173	0.491792	0.464926	0.409769	0.357214	0.361451	0.386808	0.443902	0.462378	0.52377	0.567279
NaN	0.778995	0.774238	0.705069	0.692992	0.696016	0.714725	0.717016	0.767177	0.767223	0.732175	0.760863	0.737807	0.76213	0.762544	0.79709	0.772996	0.788232	0.781273	0.770927	0.760906	0.777063	0.786645	0.771342	0.757621	0.789011	0.796792	0.810486	0.747282	0.742588	0.81517	0.801457	0.800982	0.768296	0.754381	0.744858	0.748987	0.753519	0.694222	0.650594	0.569953	0.468465	0.479488	0.488276	0.479341	0.479673	0.509835	0.548014	0.577981	0.609935
0.417368	0.749097	0.74724	0.791687	0.752058	0.702062	0.712766	0.740692	0.749538	0.774632	0.759468	0.795375	0.787631	0.780763	0.788581	0.787861	0.786712	0.770716	0.787139	0.758194	0.75823	0.77846	0.781599	0.782542	0.750799	0.72512	0.726328	0.740705	0.761949	0.767534	0.819526	0.833323	0.828402	0.794892	0.787518	0.788313	0.718963	0.69176	0.643104	0.608303	0.614114	0.608907	0.552369	0.492118	0.563892	0.575479	0.614366	0.652003	0.668599	0.645207
NaN	0.74345	0.748832	0.801706	0.775181	0.736213	0.741947	0.748879	0.742261	0.734013	0.757946	0.766086	0.769897	0.760417	0.767743	0.772822	0.806917	0.782179	0.757714	0.732661	0.72435	0.758123	0.809184	0.794661	0.771342	0.742655	0.699443	0.740746	0.776914	0.78547	0.798337	0.806331	0.768751	0.772512	0.828731	0.783829	0.760849	0.729668	0.666005	0.650199	0.69147	0.716678	0.670208	0.577763	0.659968	0.635117	0.63792	0.668144	0.625722	0.663296
NaN	0.767102	0.77024	0.775282	0.746779	0.720126	0.75008	0.723554	0.768138	0.751584	0.769687	0.814443	0.787249	0.793362	0.817997	0.784091	0.787896	0.748492	0.72822	0.725595	0.715466	0.777064	0.826358	0.800432	0.763962	0.75213	0.742474	0.702068	0.772547	0.78998	0.764629	0.737388	0.69991	0.707447	0.781076	0.787969	0.761152	0.742655	0.733686	0.783985	0.739513	0.726771	0.668128	0.655946	0.671474	0.69651	0.66739	0.713132	0.633377	0.683338
0.804205	0.792792	0.795352	0.759293	0.754482	0.754437	0.737508	0.746238	0.772861	0.750584	0.787247	0.783653	0.777177	0.76832	0.768603	0.784283	0.754571	0.758319	0.766061	0.770589	0.738175	0.788937	0.799076	0.741222	0.751129	0.777312	0.771166	0.747047	0.749529	0.77845	0.707827	0.758659	0.742086	0.782439	0.764429	0.739179	0.723745	0.728447	0.732457	0.806467	0.792939	0.787197	0.720395	0.701963	0.686306	0.739124	0.752415	0.695814	0.688422	0.723777
NaN	0.743306	0.766428	0.770956	0.791306	0.756884	0.761568	0.744978	0.758249	0.782428	0.780514	0.765214	0.754483	0.782026	0.748866	0.785479	0.765358	0.763989	0.75527	0.77592	0.783208	0.804483	0.76694	0.718645	0.749163	0.790973	0.766414	0.71479	0.735029	0.75867	0.700446	0.753622	0.778694	0.790667	0.741725	0.729926	0.740936	0.776675	0.782713	0.807754	0.785924	0.761474	0.723622	0.742625	0.741969	0.744838	0.764414	0.745795	0.704498	0.720925
NaN	0.757038	0.769656	0.762876	0.781665	0.782838	0.772136	0.775293	0.753005	0.734512	0.763432	0.755908	0.80441	0.812139	0.804043	0.803657	0.777123	0.78876	0.79779	0.775241	0.744248	0.744375	0.681458	0.714454	0.708055	0.753927	0.749783	0.72245	0.700237	0.733972	0.639852	0.664871	0.75459	0.809795	0.723741	0.768404	0.780829	0.744114	0.795155	0.793397	0.799665	0.793339	0.731341	0.754222	0.804614	0.729612	0.732413	0.761791	0.725186	0.705055
NaN	0.783865	0.760526	0.747751	0.74766	0.765808	0.756285	0.757833	0.789604	0.771234	0.803582	0.763053	0.804556	0.807021	0.800493	0.778106	0.754927	0.762567	0.777108	0.752919	0.736816	0.754292	0.78482	0.728836	0.727157	0.723461	0.750483	0.731674	0.733104	0.731707	0.732163	0.704785	0.749661	0.786446	0.741385	0.812122	0.8415	0.787633	0.749645	0.715985	0.754466	0.782097	0.756985	0.752324	0.772915	0.757964	0.715417	0.758738	0.787862	0.748932
NaN	0.789023	0.778937	0.764858	0.763005	0.766642	0.773731	0.789962	0.77596	0.788224	0.788693	0.755724	0.795813	0.791721	0.766716	0.749538	0.732233	0.714958	0.692396	0.683268	0.729973	0.742454	0.735562	0.749835	0.725492	0.743416	0.720803	0.738344	0.73473	0.752619	0.761767	0.719025	0.716182	0.758164	0.804725	0.801162	0.807746	0.722432	0.749915	0.717344	0.694366	0.713702	0.791619	0.799058	0.767826	0.750802	0.748827	0.724915	0.6722	0.695766
NaN	0.74224	0.74885	0.784144	0.808897	0.766524	0.766659	0.792762	0.753497	0.760122	0.777061	0.745152	0.75107	0.734977	0.711149	0.69632	0.688014	0.705571	0.67377	0.641382	0.680891	0.674343	0.687923	0.698816	0.692993	0.7074	0.703686	0.733261	0.758427	0.726647	0.762413	0.730147	0.741419	0.730011	0.756469	0.763404	0.751589	0.726146	0.70234	0.705915	0.694236	0.687634	0.818787	0.80982	0.754765	0.728743	0.740496	0.708988	0.704147	0.696269
NaN	0.760406	0.75024	0.721281	0.801713	0.796001	0.760351	0.780407	0.783838	0.757925	0.777666	0.773305	0.733781	0.711949	0.719734	0.692456	0.682071	0.676339	0.629236	0.627623	0.595766	0.578072	0.601579	0.602773	0.639215	0.659991	0.697677	0.658541	0.663852	0.704796	0.729929	0.737618	0.774337	0.773195	0.696898	0.764857	0.773318	0.769509	0.762626	0.717608	0.696905	0.741466	0.76459	0.752846	0.736485	0.703899	0.712026	0.766154	0.743263	0.752168
NaN	0.764927	0.743558	0.746988	0.784106	0.798134	0.756504	0.772946	0.760947	0.795177	0.788022	0.774894	0.749872	0.724321	0.647026	0.681452	0.649002	0.637404	0.614541	0.58677	0.555706	0.574985	0.560019	0.577364	0.611583	0.648855	0.641615	0.672252	0.682552	0.720881	0.719085	0.748907	0.763247	0.751719	0.772607	0.807914	0.769924	0.77517	0.748617	0.742544	0.732038	0.750716	0.762204	0.769984	0.746802	0.736262	0.775902	0.77848	0.756106	0.759922
NaN	0.766786	0.738727	0.737222	0.763879	0.757887	0.740834	0.729	0.74243	0.763723	0.793865	0.799645	0.750411	0.705379	0.654569	0.626976	0.615475	0.591879	0.563883	0.558447	0.508492	0.522063	0.537028	0.544793	0.559173	0.613553	0.599345	0.640175	0.650244	0.684776	0.700428	0.731077	0.74542	0.732351	0.72629	0.765885	0.784681	0.807284	0.794576	0.800155	0.780007	0.803903	0.813825	0.802733	0.774048	0.809067	0.798102	0.764214	0.786132	0.788216
NaN	0.801636	0.783152	0.753848	0.766723	0.702915	0.720122	0.74848	0.747765	0.752483	0.771904	0.784272	0.783212	0.723659	0.6603	0.651433	0.58922	0.551163	0.472889	0.470745	0.458291	0.463033	0.483485	0.446886	0.497004	0.536976	0.567907	0.601903	0.646842	0.674068	0.683104	0.695706	0.730211	0.715016	0.680529	0.728501	0.779064	0.790492	0.800806	0.806606	0.804685	0.807238	0.77055	0.776089	0.778022	0.798865	0.770914	0.761254	0.776057	0.789941
NaN	0.76595	0.773141	0.74028	0.72859	0.741393	0.740561	0.778029	0.731284	0.69411	0.695766	0.750231	0.740013	0.741774	0.68224	0.655047	0.555712	0.48341	0.427908	0.372908	0.374454	0.398427	0.449883	0.382578	0.443931	0.484312	0.522199	0.560552	0.622775	0.619744	0.653685	0.660928	0.672276	0.703665	0.687134	0.739889	0.762201	0.772142	0.768169	0.800579	0.780867	0.794497	0.761739	0.757405	0.757914	0.740462	0.738926	0.724805	0.75232	0.773276
NaN	0.766297	0.759236	0.780743	0.731971	0.718332	0.749477	0.730791	0.754038	0.748843	0.724469	0.646289	0.682694	0.736017	0.697729	0.671747	0.559193	0.48354	0.396769	0.328465	0.304505	0.337551	0.388456	0.412336	0.417073	0.426122	0.483777	0.502513	0.601274	0.639528	0.663836	0.648076	0.682513	0.708731	0.763435	0.774375	0.781225	0.805932	0.741019	0.771318	0.783801	0.80315	0.735423	0.793154	0.785893	0.755708	0.75488	0.746363	0.752686	0.769056
NaN	0.773268	0.760646	0.751781	0.750243	0.714471	0.731688	0.732101	0.769645	0.756227	0.740188	0.685252	0.71317	0.669878	0.666847	0.686641	0.602701	0.488956	0.387232	0.315063	0.254875	0.288654	0.327153	0.298546	0.33689	0.358996	0.411699	0.466105	0.576252	0.603454	0.631951	0.662525	0.698689	0.715882	0.719271	0.78768	0.79646	0.769477	0.723245	0.756404	0.788375	0.777741	0.743915	0.763265	0.790775	0.781113	0.762466	0.740354	0.753925	0.7503
NaN	0.779916	0.782253	0.765539	0.758986	0.74309	0.705146	0.735517	0.768037	0.712582	0.69456	0.649943	0.752366	0.706846	0.595784	0.63908	0.598964	0.525129	0.420779	0.3394	0.255125	0.296163	0.348466	0.318878	0.272107	0.30749	0.390788	0.509559	0.556107	0.605547	0.622693	0.665029	0.685262	0.722406	0.744581	0.747845	0.806837	0.778473	0.780848	0.767849	0.755648	0.733213	0.749287	0.723274	0.776136	0.756487	0.783166	0.777789	0.751429	0.727379
NaN	0.767104	0.76917	0.722322	0.717672	0.74762	0.763955	0.743626	0.776065	0.756286	0.711783	0.749516	0.754222	0.691656	0.689865	0.67586	0.54255	0.489527	0.435589	0.347717	0.30835	0.240058	0.247577	0.335545	0.288456	0.331777	0.430835	0.521375	0.566976	0.584139	0.636677	0.650894	0.700925	0.703407	0.729361	0.759931	0.743349	0.746497	0.805382	0.793871	0.759884	0.790798	0.774917	0.772854	0.775431	0.778105	0.785259	0.78395	0.752379	0.686399
NaN	0.743867	0.707906	0.704765	0.699874	0.721817	0.727731	0.762158	0.746028	0.739798	0.740081	0.710972	0.726339	0.689547	0.672429	0.661359	0.574682	0.542035	0.444061	0.377168	0.320691	0.324428	0.35382	0.364185	0.40216	0.462714	0.446177	0.501983	0.534494	0.568016	0.627319	0.648329	0.707973	0.745513	0.763678	0.759987	0.733075	0.596613	0.790412	0.750552	0.75038	0.777086	0.760343	0.794612	0.777551	0.772895	0.752183	0.743162	0.748535	0.773589
0.486458	0.734592	0.656045	0.663394	0.696173	0.710888	0.727428	0.72403	0.68767	0.711323	0.728114	0.669058	0.652096	0.712688	0.654322	0.657032	0.619891	0.571007	0.461628	0.437162	0.36466	0.3752	0.421576	0.498467	0.490535	0.478488	0.498861	0.537575	0.573638	0.621491	0.646509	0.676542	0.706193	0.766846	0.730487	0.783577	0.732009	0.740939	0.769274	0.751739	0.769268	0.711851	0.755197	0.75795	0.758108	0.718137	0.721872	0.735635	0.747831	0.768654
0.642901	0.70953	0.707362	0.677357	0.676447	0.729661	0.705963	0.688066	0.66758	0.690797	0.621384	0.692658	0.59462	0.727482	0.705169	0.665034	0.60506	0.558234	0.544587	0.482118	0.409538	0.437308	0.520304	0.526094	0.482649	0.466044	0.526069	0.553068	0.640858	0.67059	0.666394	0.678651	0.714264	0.744632	0.717884	0.761636	0.731518	0.692396	0.701466	0.73191	0.733362	0.735339	0.771681	0.76971	0.768969	0.748904	0.736156	0.683449	0.75334	0.768133
NaN	0.705928	0.703907	0.676198	0.673118	0.692894	0.728811	0.685103	0.675975	0.70262	0.644465	0.635325	0.648995	0.674703	0.687689	0.662124	0.623709	0.583006	0.589488	0.545972	0.513566	0.557745	0.569081	0.613084	0.591362	0.517162	0.552555	0.599787	0.670772	0.660514	0.679345	0.734079	0.723607	0.766398	0.752774	0.769547	0.786611	0.797487	0.767174	0.738314	0.725152	0.745084	0.788638	0.799895	0.790728	0.758537	0.750169	0.734712	0.731228	0.751673
NaN	0.662877	0.673572	0.668351	0.672004	0.666606	0.659503	0.656838	0.659499	0.640593	0.665427	0.717584	0.661932	0.687711	0.709399	0.674589	0.626581	0.644684	0.626415	0.587837	0.592146	0.612571	0.618706	0.655436	0.62591	0.597853	0.61315	0.644658	0.685738	0.704006	0.662143	0.721989	0.76109	0.753276	0.716149	0.701982	0.73931	0.754555	0.758784	0.74686	0.714318	0.749924	0.729394	0.772726	0.763949	0.763651	0.733354	0.736845	0.731312	0.743287
NaN	0.620141	0.612121	0.620847	0.653295	0.656812	0.624429	0.615054	0.617559	0.650781	0.645848	0.657645	0.686876	0.674599	0.677044	0.690949	0.636576	0.615484	0.629795	0.596563	0.635205	0.663025	0.695543	0.705259	0.671642	0.660405	0.631209	0.654252	0.679152	0.682685	0.659765	0.71712	0.723853	0.710502	0.707499	0.705962	0.772497	0.744793	0.762888	0.739085	0.735603	0.774978	0.754094	0.761438	0.759882	0.765721	0.731234	0.742471	0.744126	0.754028
0.430131	0.592503	0.572145	0.573829	0.577692	0.604121	0.505217	0.494576	0.551438	0.615307	0.624621	0.642861	0.629546	0.643067	0.681275	0.677414	0.635315	0.590356	0.616677	0.563247	0.606816	0.647915	0.64524	0.670336	0.705843	0.694383	0.65653	0.667114	0.648948	0.631397	0.663323	0.715282	0.710785	0.788179	0.764504	0.735352	0.769748	0.746454	0.767122	0.712435	0.779557	0.788843	0.793915	0.737115	0.760082	0.773178	0.746218	0.749304	0.766854	0.725008
NaN	0.523108	0.499763	0.503921	0.521072	0.499014	0.438011	0.479676	0.549613	0.565378	0.575886	0.596162	0.649193	0.674338	0.685058	0.671672	0.671683	0.666865	0.649899	0.693064	0.687391	0.679545	0.708319	0.711237	0.676585	0.695089	0.703066	0.692729	0.676471	0.656517	0.725098	0.706292	0.756918	0.768778	0.733117	0.702586	0.704316	0.713902	0.760324	0.754971	0.740132	0.741962	0.77327	0.742804	0.735812	0.752558	0.759964	0.75287	0.775464	0.746745
NaN	0.488078	0.451527	0.466141	0.442044	0.459087	0.434921	0.486409	0.481814	0.524901	0.550824	0.59603	0.623927	0.648041	0.647646	0.664511	0.672459	0.680238	0.716831	0.712454	0.684151	0.731493	0.7217	0.689356	0.703122	0.721245	0.727166	0.738761	0.695077	0.6517	0.654821	0.691695	0.752116	0.75598	0.732926	0.695628	0.646746	0.710006	0.742804	0.736773	0.71881	0.728252	0.745643	0.742827	0.75536	0.768182	0.790161	0.776988	0.740639	0.727659
NaN	0.433906	0.422536	0.419981	0.39279	0.408384	0.468186	0.383429	0.441221	0.490339	0.526919	0.575283	0.594519	0.619958	0.647094	0.692833	0.712649	0.741512	0.724021	0.703675	0.732322	0.740228	0.714217	0.723677	0.750055	0.760161	0.738713	0.760451	0.741017	0.705026	0.780865	0.751506	0.76045	0.758575	0.76141	0.743564	0.714269	0.731111	0.742319	0.776034	0.73095	0.744631	0.753179	0.764269	0.748473	0.77977	0.798628	0.771082	0.725929	0.738828
NaN	0.345	0.364629	0.385742	0.392674	NaN	NaN	NaN	NaN	NaN	0.505317	0.54661	0.572235	0.626344	0.681226	0.725855	0.738359	0.750281	0.686094	0.752647	0.763759	0.763661	0.743427	0.770254	0.751696	0.757052	0.758814	0.788583	0.772053	0.75787	0.74604	0.767052	0.763073	0.739126	0.767124	0.769885	0.74399	0.756901	0.772887	0.774532	0.768414	0.762576	0.745118	0.778563	0.775218	0.808692	0.806014	0.779798	0.788404	0.765765
NaN	NaN	0.319	NaN	NaN	NaN	NaN	NaN	NaN	NaN	NaN	NaN	NaN	0.5839	NaN	0.658065	0.514766	NaN	0.665052	NaN	0.654592	0.496471	NaN	0.562973	0.632178	0.395475	NaN	NaN	0.659825	NaN	NaN	NaN	NaN	0.665823	NaN	NaN	NaN	NaN	0.693941	NaN	0.524582	NaN	0.701308	0.450712	NaN	NaN	NaN	NaN	NaN	0.553621
0	0	0	0	0	0	0	0	0	0	0	0	0	0	0	0	0	0	0	0	0	0	0	0	0	0	0	0	0	0	0	0	0	0	0	0	0	0	0	0	0	0	0	0	0	0	0	0	0	0
[truncated: 51 more columns]
