# Supplementary material for: Spatial propagation of temperate phages within and among biofilms
Source: Proc Natl Acad Sci U S A. 2025 Feb 4;122(6):e2417058122. doi: 10.1073/pnas.2417058122 (PMC11831127; doi:10.1073/pnas.2417058122)
Supplement: Supplementary file 2 — Dataset S01 (ZIP) [file pnas.2417058122.sd01.zip › Data for Lambda 1 - PNAS Revision/SI Figure 8 Liquid vs Biofilm for delta curli.xlsx]

## Sheet: Panel A
PFU CNE863 (Curli +)	PFU CNE869 (Curli -)
5083333	4916666
4500000	3916666
5333333	4166666

## Sheet: Panel B
PFU CNE863 (Curli +)	PFU CNE869 (Curli -)
59.75	39.75
39.82	59.7
29.7	19.5

## Sheet: Panel C
Time (min)	PFU Curli + (CNE863)			PFU Curli - (CNE869)
0	3000	2000	1500	2000	3000	1000
25	450	250	450	650	350	400
50	12.5	9	15	12.5	15	25
75	6500	10500	10000	2000	2000	4500
100	13000	6500	14500	6500	13000	4500
125	120000	110000	120000	60000	70000	65000
150	10000	10500	7500	8000	7000	6500
175	65000	35000	50000	65000	85000	90000
200	40000	650000	80000	65000	500000	750000
225	850000	850000	700000	650000	900000	450000
250	185000	175000	135000	550000	450000	500000
300	60000	75000	45000	20000	40000	30000
