# Supplementary material for: Spatial propagation of temperate phages within and among biofilms
Source: Proc Natl Acad Sci U S A. 2025 Feb 4;122(6):e2417058122. doi: 10.1073/pnas.2417058122 (PMC11831127; doi:10.1073/pnas.2417058122)
Supplement: Supplementary file 2 — Dataset S01 (ZIP) [file pnas.2417058122.sd01.zip › Data for Lambda 1 - PNAS Revision/SI Figure 7 Phages locally decrease cell packing.xlsx]

## Sheet: Panel B
NaN	0.855152	0.882872	0.897063	0.903047	0.913512	0.918744	0.923361	0.921976	0.919668	0.913204	0.914481	0.919742	0.921459	0.915666	0.917205	0.920437	0.923823	0.923977	0.929328	0.919668	0.91659	0.921745	0.92103	0.91305	0.915433	0.917454	0.918741	0.919456	0.919313	0.912324	0.897969	0.883657	0.866524	0.834331	0.813162	NaN	0.787092	0.781371	0.762089	0.758941	0.762661	0.767811	0.752229	0.70442	0.672103	0.630483	0.615737	0.533454	0.418021
NaN	0.866193	0.887843	0.890684	0.900317	0.913873	0.922637	0.924758	0.919899	0.911679	0.904538	0.904645	0.906644	0.911932	0.916686	0.920711	0.923405	0.925612	0.925612	0.925612	0.92209	0.920483	0.922766	0.924973	0.92013	0.917224	0.915177	0.919811	0.920281	0.916813	0.917058	0.910233	0.895793	0.873655	0.851337	0.826937	0.805881	0.792139	0.793668	0.779195	0.777269	0.766907	0.749932	0.714891	0.652663	0.646471	NaN	NaN	NaN	NaN
NaN	0.871551	0.891064	0.899146	0.905143	0.912611	0.919064	0.921619	0.91037	0.902841	0.902124	0.907266	0.901049	0.90311	0.908398	0.919423	0.926573	0.924442	0.924442	0.924442	0.922246	0.920409	0.920319	0.925398	0.918437	0.916868	0.916286	0.917361	0.918168	0.917989	0.916824	0.908219	0.893072	0.884888	0.867925	0.857846	0.827098	0.814837	0.810818	NaN	NaN	NaN	NaN	0.712493	NaN	NaN	NaN	NaN	0.414494	NaN
NaN	0.857231	0.884629	0.896891	0.899549	0.912138	0.918041	0.918389	0.905105	0.902761	0.908893	0.908248	0.906885	0.901459	0.905973	0.918041	0.92299	0.923077	0.923077	0.923077	0.921992	0.919951	0.919344	0.91891	0.918389	0.918953	0.924051	0.924131	0.918475	0.919083	0.917955	0.910054	0.89842	0.893252	0.879126	0.869225	0.85052	0.839636	0.828202	0.810449	0.793201	NaN	0.730435	0.714908	0.649278	NaN	NaN	NaN	0.392239	NaN
NaN	0.855794	0.877357	0.885363	0.900677	0.912398	0.917607	0.917564	0.904931	0.903542	0.909967	NaN	0.908877	0.903282	0.907796	0.91943	0.923077	0.923077	0.923077	0.923164	0.922686	0.921167	0.92082	0.920559	0.919691	0.919778	0.921341	0.921601	0.921167	0.921167	0.919951	0.913527	0.905539	0.895121	0.887923	0.882045	0.871241	0.861324	0.851971	0.82738	0.789164	0.766186	0.74748	NaN	0.626762	0.576877	NaN	NaN	NaN	NaN
NaN	0.84774	0.857875	0.867527	0.888522	0.91494	0.92397	0.918215	0.906321	0.903455	0.910586	0.910586	0.903716	0.904324	0.910662	0.920212	0.923077	0.923077	0.923077	0.923164	0.923077	0.922296	0.921601	0.92108	0.920299	0.921037	0.922122	0.922122	0.922035	0.921775	0.921992	0.918649	0.913179	0.906841	0.89486	0.886352	0.880274	0.87194	0.861521	0.840526	0.79118	0.770701	0.761106	0.729404	0.559703	0.515037	0.434734	NaN	NaN	NaN
NaN	NaN	0.850953	0.864417	0.878172	0.894513	0.906017	0.917368	0.913613	0.907189	0.907042	0.903455	0.905018	0.909533	0.917781	0.922686	0.92312	0.92312	0.923164	0.923164	0.923164	0.923077	0.92299	0.92286	0.922773	0.923793	0.922296	0.922296	0.922469	0.922816	0.923164	0.922296	0.920168	0.916956	0.915334	0.908361	0.9058	0.898941	0.888435	0.861052	0.83343	0.80408	NaN	0.696099	0.557526	0.482687	0.409613	NaN	NaN	NaN
NaN	0.8314	0.864087	0.874052	0.884625	0.890085	0.897552	0.913961	0.918475	0.916392	0.913874	0.912181	0.914829	0.921167	0.923164	0.923164	0.923164	0.923164	0.923164	0.923164	0.923164	0.923077	0.922816	0.922816	0.922816	0.922816	0.922816	0.923077	0.923164	0.923164	0.923164	0.92299	0.922903	0.922903	0.922599	0.921861	0.91943	0.910054	0.897031	0.885161	0.847618	0.814642	0.756994	0.690038	NaN	NaN	0.290575	NaN	NaN	NaN
NaN	0.843779	0.858501	0.873454	0.889543	0.888783	0.895555	0.913136	0.920299	0.919865	0.919257	0.919344	0.920993	0.922035	0.923164	0.923164	0.923164	0.923164	0.923164	0.923164	0.923164	0.922903	0.922816	0.922816	0.922816	0.922816	0.922816	0.92299	0.923164	0.923164	0.923164	0.923164	0.922903	0.922903	0.922816	0.920993	0.914742	0.894773	0.874197	0.85408	0.824639	0.788519	0.73071	0.642775	NaN	NaN	0.273351	NaN	NaN	0.235911
NaN	0.842775	0.868677	0.881887	0.888333	0.887654	0.894773	0.91331	0.919691	0.920385	0.926873	0.921427	0.921601	0.921688	0.923164	0.923164	0.923164	0.923164	0.923164	0.923164	0.92312	0.922903	0.922903	0.922903	0.922816	0.922816	0.92273	0.922643	0.922903	0.923164	0.923164	0.923164	0.922382	0.921427	0.918779	0.906755	0.882358	0.845286	0.832218	0.809691	0.77707	0.751028	0.720229	0.66242	0.5155	NaN	NaN	NaN	NaN	0.280335
NaN	0.862573	0.870367	0.881689	0.886439	0.893471	0.904801	0.916362	0.918475	0.919083	0.923008	0.921601	0.921601	0.921948	0.923164	0.923164	0.923164	0.923164	0.923164	0.923164	0.92312	0.922903	0.922903	0.922903	0.925565	0.922513	0.922296	0.922296	0.922556	0.922556	0.921514	0.917781	0.915089	0.91192	0.899766	0.855661	0.806347	0.778057	0.774565	0.758668	0.720623	0.715818	0.687265	NaN	0.434408	0.336553	NaN	NaN	0.224452	NaN
NaN	0.9103	0.904108	0.908394	0.911151	0.916633	0.912572	0.920434	0.915263	0.916044	0.918562	0.921558	0.921861	0.92299	0.923164	0.923164	0.923164	0.923164	0.923164	0.923164	0.923164	0.922903	0.922903	0.922903	0.922816	0.922165	0.921167	0.921341	0.921341	0.922035	0.913006	0.899983	0.893992	0.890693	0.873084	0.79892	0.752237	0.741514	NaN	0.674595	0.664275	NaN	NaN	NaN	NaN	NaN	NaN	NaN	0.268975	0.27889
NaN	0.916898	0.918678	0.924815	0.922035	0.914048	0.914395	0.920874	0.916131	0.915524	0.916652	0.921861	0.922903	0.923164	0.923164	0.923164	0.923164	0.923164	0.923164	0.923164	0.923164	0.923164	0.922903	0.922903	0.922816	0.92121	0.920906	0.926631	0.92655	0.917173	0.898073	0.884876	0.88664	0.880352	0.841877	0.779569	0.734338	0.709345	NaN	0.642464	0.600016	0.599049	0.614299	0.570185	0.450272	NaN	NaN	NaN	NaN	NaN
NaN	0.921668	0.922229	0.921664	0.915263	0.914395	0.914395	0.921121	0.916739	0.916565	0.91752	0.922296	0.923164	0.923164	0.923164	0.923164	0.923164	0.923164	0.923164	0.923164	0.923164	0.923164	0.923164	0.923077	0.922903	0.92095	0.920993	0.920993	0.91917	0.910314	0.889955	0.88175	0.883254	0.860679	0.822926	0.773119	0.724099	0.705797	0.636943	0.608623	0.57728	0.583165	0.578973	NaN	0.428291	NaN	NaN	NaN	NaN	0.388696
NaN	0.923053	0.922704	0.921932	0.916479	0.914482	0.917379	0.922519	0.916826	0.917347	0.918302	0.922382	0.923164	0.923164	0.923164	0.923164	0.923164	0.923164	0.923164	0.923164	0.923164	0.923164	0.923164	0.923164	0.922382	0.920993	0.920993	0.926631	0.916305	0.906321	0.891249	0.890268	0.880513	0.85561	0.82069	0.792873	NaN	0.67395	0.64148	NaN	0.577991	0.58631	0.555736	NaN	0.442292	NaN	0.341507	0.321777	NaN	0.403946
NaN	0.9239	0.925304	0.923501	0.9193	0.91739	0.917347	0.920685	0.918172	0.918649	0.9193	0.922621	0.923164	0.923164	0.923164	0.923164	0.923164	0.923164	0.923164	0.923164	0.923164	0.923164	0.923164	0.923164	0.922426	0.921427	0.921037	0.923248	0.916088	0.905756	0.89376	0.891309	NaN	0.862533	0.827393	0.805692	0.779892	0.706167	NaN	NaN	0.611994	0.581532	NaN	NaN	NaN	NaN	NaN	0.348867	NaN	NaN
NaN	0.924284	0.925939	0.924711	0.922816	0.920472	0.919083	0.919083	0.919083	0.919517	0.921341	0.923164	0.923164	0.923164	0.923164	0.923164	0.923164	0.923164	0.923164	0.923164	0.923164	0.923164	0.923164	0.923164	0.923077	0.921601	0.921601	0.921601	0.919517	0.911009	0.895294	0.88748	0.88023	0.864647	0.847857	0.824375	0.795372	0.733048	0.703658	0.683258	0.613158	0.597597	0.504313	0.478288	NaN	NaN	NaN	NaN	NaN	NaN
NaN	0.924284	0.925939	0.924711	0.923164	0.92273	0.921341	0.920168	0.920299	0.921948	0.923164	0.923164	0.923164	0.923164	0.923164	0.923164	0.923164	0.923164	0.923164	0.923164	0.923164	0.923164	0.923164	0.923164	0.923164	0.922209	0.921601	0.921601	0.921427	0.917955	0.902717	0.888175	0.881143	0.871158	0.854141	0.837056	0.810691	0.772878	0.723033	0.663549	NaN	0.575587	0.549383	NaN	NaN	0.380553	0.366444	NaN	NaN	NaN
NaN	0.924284	0.925939	0.924711	0.923164	0.923164	0.923164	0.92299	0.923077	0.923164	0.923164	0.923164	0.923164	0.923164	0.923164	0.923164	0.923164	0.923164	0.923164	0.923164	0.923164	0.923164	0.923164	0.923164	0.923164	0.92312	0.922382	0.922296	0.922296	0.921514	0.910835	0.897378	0.892256	0.886439	0.865081	0.833652	0.824881	0.790535	0.74611	0.684407	0.625967	0.583797	NaN	0.460949	0.45596	0.393373	0.363219	NaN	NaN	NaN
NaN	0.924284	0.925939	0.924711	0.923164	0.923164	0.923164	0.923164	0.923164	0.923164	0.923164	0.923164	0.923164	0.923164	0.92312	0.92312	0.923142	0.923164	0.923164	0.923164	0.923164	0.923164	0.923164	0.923164	0.923164	0.923164	0.923164	0.922816	0.91943	0.91179	0.904302	0.904775	0.900967	0.893037	0.877089	0.850646	0.84315	0.81743	NaN	0.674675	NaN	NaN	0.540031	0.504878	NaN	0.424172	NaN	NaN	NaN	NaN
NaN	0.924284	0.925939	0.924711	0.923164	0.923164	0.923164	0.923164	0.923164	0.923164	0.923164	0.923164	0.923077	0.923077	0.923077	0.923077	0.923077	0.923164	0.923164	0.923164	0.923164	0.923164	0.923164	0.923164	0.923164	0.923164	0.923164	0.920993	0.912311	0.906903	0.907845	0.906474	0.900185	0.895832	0.88938	0.860598	0.842941	NaN	0.766992	0.701176	NaN	0.579053	0.543017	0.489179	NaN	NaN	NaN	NaN	NaN	0.374205
NaN	0.923823	0.925761	0.924711	0.923164	0.923164	0.923164	0.923164	0.923164	0.923164	0.923164	0.923164	0.923077	0.923077	0.922816	0.922556	0.922556	0.922903	0.923164	0.923164	0.923164	0.923164	0.923164	0.923164	0.923164	0.923164	0.923164	0.920299	0.909967	0.906628	0.907926	0.906152	0.898976	0.896074	0.886009	0.865516	0.838265	0.801805	0.745859	0.663206	0.57728	0.554221	NaN	NaN	NaN	NaN	NaN	NaN	NaN	NaN
NaN	0.922899	0.925057	0.924621	0.923164	0.923164	0.923164	0.923164	0.923164	0.923164	0.923164	0.92312	0.923077	0.922556	0.922382	0.922382	0.922382	0.922382	0.922816	0.923164	0.923164	0.923164	0.923164	0.923164	0.923164	0.923164	0.923164	0.920038	0.909967	0.906407	0.902363	0.904136	0.899782	0.896638	0.88655	0.863171	0.826185	0.791905	0.740789	0.659863	0.566315	0.544465	0.445491	NaN	NaN	NaN	NaN	0.325445	NaN	NaN
NaN	0.922438	0.924412	0.923635	0.922903	0.923164	0.923164	0.922469	0.922469	0.922903	0.923164	0.92312	0.922903	0.922382	0.921861	0.927276	0.921818	0.922296	0.922469	0.923164	0.923164	0.922903	0.922556	0.921948	0.922122	0.922469	0.923164	0.921514	0.911009	0.906581	0.904415	0.904378	0.89295	0.887915	0.889159	0.860679	0.832299	0.807224	0.720752	NaN	0.533189	0.497299	NaN	NaN	NaN	NaN	NaN	NaN	NaN	NaN
NaN	0.924523	0.924327	0.923366	0.922078	0.918475	0.913874	0.909359	0.908795	0.912615	0.918606	0.92273	0.921905	0.921471	0.921341	0.92108	0.923827	0.921514	0.922165	0.922816	0.921232	0.918128	0.916652	0.91548	0.91522	0.917694	0.919995	0.920689	0.915697	0.910002	0.906152	0.898897	0.891691	0.883834	0.88013	0.83821	0.822155	0.790869	NaN	NaN	NaN	0.478197	0.397462	NaN	NaN	NaN	NaN	NaN	NaN	0.443849
NaN	0.927039	0.924154	0.919064	0.911877	0.903976	0.897378	0.891518	0.891214	0.893384	0.899462	0.916262	0.920299	0.919083	0.915176	0.91881	0.91632	0.918649	0.921254	0.921861	0.918041	0.914395	0.910662	0.90441	0.906394	0.9025	0.912658	0.912832	0.912224	0.909967	0.908512	0.89559	0.875152	0.863431	0.862667	0.834234	0.785052	0.755543	0.702814	0.64228	0.539531	0.492058	NaN	NaN	NaN	NaN	0.379747	0.376683	NaN	NaN
NaN	0.913204	0.916344	0.912611	0.897986	0.885918	0.882011	0.892409	0.893977	0.887133	0.887654	0.902327	0.912745	0.907102	0.906147	0.913408	0.910267	0.909272	0.917694	0.920212	0.915914	0.915101	0.903733	0.893574	0.887527	0.882353	0.890693	0.89842	0.90033	0.90033	0.888906	0.859958	0.849887	0.846086	0.834986	NaN	0.761106	0.732	0.698138	0.637605	0.55406	NaN	NaN	NaN	NaN	0.397586	0.357788	0.375554	NaN	NaN
NaN	0.913162	0.90744	0.892175	0.876888	0.866644	0.873949	NaN	0.891888	0.889785	0.882098	0.897986	0.912682	0.90033	0.898507	0.90224	0.90796	0.905539	0.909012	0.918041	0.913353	0.906232	0.888817	0.875272	0.866645	0.860034	0.841639	0.855617	0.876541	0.89043	0.867381	0.821063	0.806962	0.785939	0.771514	0.73845	0.725228	0.708941	0.700153	0.599694	0.557768	0.55406	NaN	NaN	NaN	0.428203	0.389108	0.404096	NaN	NaN
NaN	0.87181	0.850763	0.868134	0.862453	0.849926	0.860432	0.875514	0.884141	0.885327	0.880969	0.900603	0.899848	0.89651	0.895208	0.905587	0.90536	0.903629	0.90441	0.912485	0.912047	0.891972	0.867405	0.858583	0.850198	0.820718	0.794322	0.798403	0.826529	0.864065	0.808589	0.764083	0.766471	NaN	0.691044	0.70233	0.659676	0.668782	NaN	0.634443	0.618173	NaN	0.610874	NaN	NaN	0.471338	0.440377	NaN	NaN	NaN
NaN	0.800286	0.80859	0.823846	0.835979	NaN	0.844473	0.86306	0.878861	0.883254	0.89137	0.903295	0.895993	0.891772	0.892002	0.897078	0.897147	0.90046	0.900807	0.908274	0.911327	0.892284	0.857776	0.839294	0.820998	NaN	0.783117	0.775202	0.795211	0.774302	0.731436	NaN	NaN	NaN	NaN	NaN	NaN	0.571717	NaN	NaN	0.616303	0.633349	0.674917	0.633073	0.585601	0.537692	NaN	NaN	NaN	0.461347
NaN	0.773963	0.791374	0.812036	0.812707	0.824559	0.840845	0.859637	0.873676	0.881143	0.891908	0.897812	0.889304	0.87958	0.885189	0.890268	0.896828	0.903652	0.902414	0.910662	0.91588	0.896396	0.855116	0.834717	0.794922	NaN	NaN	NaN	0.735145	0.743046	0.698988	0.639603	0.563972	NaN	NaN	NaN	NaN	0.524551	0.533392	NaN	0.623259	0.684592	0.683626	0.646423	0.603886	0.569701	0.506794	NaN	NaN	NaN
NaN	0.745241	NaN	NaN	0.800693	0.81706	0.843022	0.867816	0.888349	0.897118	0.901719	0.906381	0.900185	0.881837	0.883738	0.887124	0.891895	0.902685	0.91365	0.91344	0.911573	0.905829	0.86456	0.830928	0.781263	0.749131	NaN	0.728695	0.722164	0.711621	0.692413	0.582762	0.550074	0.521406	NaN	0.431589	0.414281	NaN	0.521282	NaN	0.641103	0.703862	0.728856	0.697906	0.641941	NaN	NaN	0.471821	NaN	NaN
NaN	0.741774	0.774637	0.788615	0.779389	0.800747	0.84278	0.878017	0.896336	0.902761	0.903455	0.906797	0.894026	0.894461	0.891639	0.889623	0.889398	0.904055	0.915021	0.913613	0.910445	0.901545	0.888898	0.836733	0.78094	0.743823	0.73587	0.727243	0.713215	0.701757	NaN	0.584455	0.548335	NaN	NaN	0.416796	NaN	NaN	0.531774	NaN	0.660808	NaN	0.741756	0.729076	NaN	NaN	NaN	0.450076	NaN	0.427045
NaN	0.755526	0.777802	0.781718	0.783522	0.813563	0.85503	0.886018	0.884615	0.889	0.888479	0.887059	0.876628	0.878714	0.87376	0.881045	0.883238	0.89393	0.904801	0.912224	0.913006	0.902644	0.889623	0.858166	0.826681	0.786645	NaN	0.739266	0.734016	NaN	0.69152	NaN	NaN	NaN	0.520529	NaN	NaN	NaN	NaN	0.57607	0.66242	0.695086	0.715108	0.695967	0.667986	NaN	NaN	NaN	NaN	0.45274
NaN	0.778709	0.778457	0.790489	0.811336	0.831976	0.859147	0.8704	0.883818	0.882851	0.883415	0.863417	0.844157	0.840511	0.851488	0.859953	0.870066	0.886479	0.894773	0.90606	0.917552	0.891301	0.882792	0.87237	0.856164	0.81706	0.777054	0.782069	0.766347	0.724299	0.702249	0.690678	0.675482	0.633905	0.595784	0.581195	NaN	0.613077	0.588692	0.627968	0.666129	NaN	0.703056	0.677107	0.623893	0.626494	NaN	NaN	NaN	0.518705
NaN	0.800858	0.795674	0.813037	0.816738	0.831089	0.843747	0.846179	0.868741	0.877691	0.875595	0.865516	0.844719	0.835201	0.833024	0.842538	0.871175	0.875065	0.89817	0.903455	0.916221	0.898159	0.884529	0.879303	0.859066	0.82732	0.804967	0.788519	0.779973	0.731485	0.703701	NaN	0.692413	0.67782	0.635874	0.643775	0.63273	0.647595	0.646658	0.691123	0.691042	NaN	0.683383	0.667339	0.65339	NaN	NaN	NaN	0.540192	0.53685
NaN	0.792561	0.80327	0.815454	0.81319	0.834637	0.827784	0.833924	0.861243	0.869225	0.868661	0.854632	0.838212	0.837701	0.83375	0.845761	NaN	0.882581	0.892256	0.909054	0.911226	0.9058	0.90341	0.895025	0.86721	0.831785	0.817141	0.808595	0.806982	0.78989	0.737506	0.730468	0.749035	0.736273	0.715868	0.749496	0.728251	0.732807	0.714127	NaN	0.704483	NaN	0.686205	0.658228	NaN	NaN	NaN	NaN	0.523471	0.534145
NaN	0.774983	0.78893	0.810852	NaN	0.825947	0.823255	0.830954	0.852678	0.863528	0.861082	0.846569	0.830139	NaN	0.818185	0.834637	0.864388	0.886882	0.894513	0.901024	0.912745	0.909272	0.905018	0.903491	0.886963	0.853864	0.833347	0.832305	0.840563	0.798113	0.744574	0.745304	NaN	0.771184	0.787377	0.817786	0.799618	0.784194	0.776299	0.727158	0.684109	0.651103	0.643214	NaN	0.575828	0.575506	0.553828	NaN	0.519485	NaN
NaN	0.748058	0.736073	0.756715	0.782883	0.800452	NaN	0.828856	0.846731	0.857051	0.847245	0.81686	0.817656	NaN	0.808272	0.815227	0.842188	0.890077	0.895728	0.905105	0.916044	0.915939	0.91739	0.906494	0.894643	0.874899	0.853768	0.857776	0.840281	0.776977	0.742724	0.748096	NaN	0.789643	0.796907	0.816839	0.822968	0.794324	NaN	NaN	0.656391	0.643715	NaN	0.579531	NaN	NaN	NaN	NaN	NaN	0.568541
NaN	NaN	0.68832	0.696603	0.746835	0.783681	NaN	0.823824	0.844473	0.845025	0.831394	0.784207	0.790938	0.801521	0.80795	0.814642	0.849537	0.888956	0.900069	0.911182	0.917564	0.91891	0.915089	0.913353	0.908231	0.890235	0.86729	0.84025	0.838346	NaN	0.723865	0.739176	NaN	0.774248	0.761981	0.789003	0.807305	0.779892	0.736831	0.691284	0.667742	0.651536	NaN	0.572926	0.539402	NaN	0.442796	NaN	NaN	0.536161
NaN	0.664937	0.703693	0.715012	0.742482	0.75751	0.78602	0.813921	0.825526	0.813683	0.791457	0.757857	0.774505	NaN	0.800613	0.817705	0.858329	0.901314	0.90606	0.914482	0.917651	0.918649	0.918215	0.917781	0.923486	0.898912	0.853186	0.831089	0.818028	0.740144	0.692431	NaN	NaN	0.754011	0.76491	0.78989	0.792228	0.765944	0.723212	0.690904	NaN	0.643231	0.617431	0.571072	0.52648	NaN	0.432154	NaN	0.476739	0.485885
NaN	NaN	0.708494	NaN	0.726911	0.739451	0.775377	0.803857	0.801742	0.770794	0.757163	0.758967	NaN	NaN	0.789809	0.81182	0.862133	0.900589	0.901459	0.91881	0.91726	0.918562	0.918215	0.917955	0.923325	0.9042	0.85145	0.817786	0.770862	0.737644	NaN	0.687979	0.701802	NaN	0.768927	0.784084	NaN	NaN	0.690226	NaN	NaN	0.64557	0.64087	0.596914	NaN	NaN	NaN	NaN	NaN	0.46453
NaN	0.681249	NaN	0.711759	0.701207	0.709498	0.752399	0.763518	0.746075	0.749254	0.746081	NaN	NaN	0.747374	0.769288	0.797248	0.848954	0.890443	0.895945	0.906478	0.914655	0.919995	0.918041	0.915827	0.911182	0.892777	0.839816	0.79516	0.767138	NaN	NaN	0.690317	0.687459	0.699105	0.747509	0.760438	0.743575	0.7267	NaN	0.672764	0.680469	NaN	NaN	0.635479	NaN	0.594211	NaN	0.444557	0.430944	NaN
NaN	0.651527	0.689343	0.689672	0.691687	0.70233	0.723553	NaN	0.658408	0.676805	0.685318	NaN	0.739306	0.737644	0.75514	0.819048	NaN	0.872865	0.885049	0.896163	0.910748	0.918389	0.917694	0.909967	0.912279	0.891397	0.835388	0.797952	0.775699	0.689288	0.648956	0.624768	0.661937	0.686044	0.743499	NaN	0.71826	0.716278	NaN	NaN	0.728292	0.733371	0.73716	0.697374	0.631352	0.620495	0.541482	0.450437	NaN	NaN
NaN	0.624607	0.661128	0.69338	0.693864	0.687011	NaN	0.679025	0.629364	0.662501	0.683947	0.722181	0.723212	0.732968	0.751592	0.842816	0.85697	0.856312	0.887688	0.900105	0.908578	0.913787	0.916999	0.90988	0.903282	0.896315	0.851165	0.797013	0.771346	0.677659	0.640787	0.594695	0.630009	0.680481	NaN	NaN	0.727885	0.731355	0.744124	NaN	0.73448	0.732484	0.746755	0.720687	0.655235	0.63146	0.558816	NaN	NaN	NaN
NaN	0.618802	NaN	0.681955	0.658708	0.664355	NaN	0.649261	0.631783	0.638475	NaN	0.719253	0.716278	0.75901	0.803112	NaN	0.846344	0.850582	0.88011	0.902201	0.905105	0.907015	0.912138	0.907276	0.903369	0.900775	0.84407	0.801875	0.774571	NaN	0.633425	0.584778	0.623881	0.652907	0.697734	0.745548	0.728775	0.736999	0.745206	NaN	0.738129	0.731113	0.749899	0.736694	0.673224	0.652262	NaN	NaN	NaN	NaN
NaN	0.611016	NaN	NaN	0.620737	0.600016	0.572131	0.628154	NaN	NaN	NaN	0.722759	0.745545	0.79661	0.836171	NaN	0.844464	0.848585	0.869145	0.896315	0.89638	0.899114	0.905192	0.904845	0.90033	0.893234	0.851971	0.813029	0.778602	NaN	0.630331	0.603644	0.60497	NaN	NaN	0.725452	NaN	0.725953	0.717933	0.730743	0.744178	0.722575	0.742491	0.738804	0.665565	NaN	NaN	NaN	NaN	NaN
NaN	NaN	0.594581	NaN	0.581073	0.574196	NaN	NaN	NaN	0.651875	0.653493	0.740662	0.779923	0.818028	0.825339	0.8273	0.846072	0.851298	0.860545	0.878421	0.882803	0.883921	0.898977	0.902891	0.899462	0.894376	0.861299	0.819067	0.769784	0.705896	0.609127	0.598957	NaN	0.595477	0.678072	0.688656	0.674463	0.685084	NaN	0.69588	NaN	NaN	NaN	0.67882	0.648508	0.616799	NaN	NaN	0.467843	0.404505
NaN	0.527182	0.551264	0.590231	0.586207	NaN	0.597116	NaN	0.645408	0.660727	0.686286	0.717891	NaN	0.808375	0.814077	0.814464	0.83656	0.855116	0.866968	0.878543	NaN	0.879521	0.890027	0.895267	0.912037	0.90391	0.891881	0.840076	0.77088	0.683698	0.619543	NaN	0.548335	0.560429	0.60727	NaN	0.621221	0.622914	0.634168	NaN	0.656454	0.672028	NaN	0.642884	NaN	NaN	NaN	NaN	NaN	0.401877
NaN	0.531987	NaN	0.591232	0.616552	NaN	NaN	NaN	NaN	0.699105	0.721035	0.755301	0.809928	0.797447	0.787897	0.800226	0.846234	0.849956	0.866645	0.873347	NaN	0.879938	0.874631	0.886721	0.908732	0.898259	0.876965	0.821757	0.760809	0.681338	0.605821	0.59792	0.556478	0.567546	NaN	NaN	0.565266	0.55801	0.622188	NaN	0.602999	0.616303	0.603767	NaN	NaN	0.49609	0.496251	NaN	NaN	0.443594
NaN	0.585034	NaN	0.602157	0.623156	0.624849	NaN	0.660998	0.703233	0.727727	0.750639	NaN	0.80589	0.806176	0.791099	0.801177	0.840308	0.838346	0.849714	0.854668	NaN	0.872348	0.867693	0.868467	0.88175	0.865059	0.815419	0.76871	0.734068	0.694135	NaN	0.619339	NaN	0.560804	NaN	NaN	0.510039	0.53608	NaN	NaN	0.551318	0.563654	0.585342	0.57801	0.485286	0.465613	0.469241	NaN	NaN	0.452038
NaN	NaN	0.614323	0.606493	0.597517	0.611091	0.623299	0.655105	NaN	0.746993	0.763928	0.772519	NaN	0.788282	0.789	0.809063	0.820834	0.807548	0.800534	0.801464	0.804813	0.831802	0.849235	0.853564	0.83861	0.734742	0.747639	0.673201	0.687315	0.675724	0.6238	0.596644	0.573022	0.567127	0.539672	NaN	NaN	0.393373	NaN	NaN	0.501429	0.508623	NaN	NaN	0.459405	0.433545	NaN	NaN	NaN	NaN
NaN	NaN	NaN	0.573791	0.570961	0.602032	0.612029	0.678919	0.72601	0.746657	0.775861	0.787801	0.785627	0.784326	0.802064	NaN	0.78223	0.791632	0.787551	0.79111	0.795741	0.817302	0.836491	0.847053	0.801419	0.73691	NaN	NaN	NaN	NaN	0.551297	0.532905	0.554785	0.562848	NaN	NaN	0.343546	0.343788	NaN	NaN	0.428122	NaN	NaN	NaN	NaN	NaN	0.40562	0.407966	0.390099	0.38407
NaN	NaN	0.541624	0.528321	NaN	0.581714	0.599129	0.669799	0.737241	0.771426	0.779166	0.780348	0.76324	0.778521	NaN	NaN	0.760865	0.770862	0.781343	0.801822	0.804028	0.803032	0.810127	0.802387	0.778244	NaN	NaN	NaN	NaN	NaN	0.483812	0.498958	0.508856	0.527211	0.458648	0.395549	0.315159	0.3325	NaN	NaN	0.37628	NaN	0.383294	NaN	0.336424	0.330001	NaN	0.38015	NaN	0.365326
NaN	0.545351	0.505699	0.490304	NaN	0.528253	NaN	0.633291	0.710554	0.740547	0.758284	0.777393	0.768769	0.784326	NaN	0.793034	0.753039	0.753769	0.767395	0.774651	0.785251	0.791341	0.790415	0.797549	0.758042	0.662501	0.603644	NaN	NaN	0.423607	0.427785	0.452509	0.485205	0.492945	0.416101	0.361687	0.311538	NaN	0.29256	0.288679	NaN	NaN	NaN	NaN	0.280144	0.292682	0.326231	0.374901	0.352495	NaN
NaN	0.51774	NaN	0.435709	0.414413	0.461657	NaN	0.601318	0.683141	0.702491	0.721035	0.722298	0.750589	0.759736	NaN	0.774651	0.747191	0.748125	0.763989	0.74223	0.744	0.787955	0.794566	0.766861	0.732403	0.644683	0.589795	NaN	NaN	0.39966	NaN	0.418962	0.430283	0.418689	NaN	0.317907	0.285882	NaN	NaN	NaN	NaN	NaN	NaN	NaN	0.208038	NaN	0.309361	NaN	0.318984	0.317181
NaN	0.398925	0.359499	0.34331	NaN	0.445896	0.467629	0.603241	0.644804	0.651128	0.658834	0.707248	0.681609	0.710932	0.716928	0.721597	0.718785	NaN	0.748559	0.707392	0.712359	NaN	0.75096	0.718778	0.681258	0.652881	NaN	NaN	NaN	NaN	NaN	NaN	0.386738	0.387532	NaN	NaN	0.225722	0.177953	0.188493	0.158605	NaN	NaN	NaN	NaN	NaN	0.21269	NaN	NaN	0.286382	0.27281
NaN	NaN	0.338398	NaN	NaN	NaN	NaN	0.55909	NaN	0.621866	0.6232	NaN	0.658389	0.664759	0.671854	0.653955	0.651415	0.694104	0.705636	0.695477	0.678016	0.665242	0.650004	0.653793	0.666637	NaN	0.554946	0.517218	0.452803	0.394675	NaN	0.349709	0.338467	0.317907	NaN	NaN	NaN	NaN	NaN	NaN	NaN	NaN	NaN	0.12548	NaN	NaN	0.237604	0.305391	0.307184	NaN
NaN	NaN	NaN	NaN	NaN	NaN	0.52062	0.549544	NaN	NaN	NaN	NaN	NaN	0.598592	NaN	0.619366	0.615899	0.637104	NaN	0.685399	0.67399	NaN	0.610628	0.608562	NaN	NaN	0.543498	0.488833	0.420463	0.368225	NaN	0.317512	0.318892	0.314359	0.272676	NaN	NaN	NaN	NaN	NaN	NaN	NaN	NaN	NaN	NaN	NaN	0.23841	NaN	NaN	NaN
NaN	NaN	NaN	NaN	NaN	0.447956	0.478159	NaN	0.502822	NaN	NaN	0.487769	NaN	0.514311	NaN	0.613185	NaN	NaN	NaN	NaN	NaN	NaN	NaN	NaN	NaN	0.54814	0.530275	0.473111	0.416573	0.352657	0.333951	0.297992	0.305147	NaN	NaN	0.244427	NaN	NaN	NaN	NaN	NaN	NaN	NaN	NaN	0.10731	0.130291	NaN	NaN	0.185137	0.181629
NaN	NaN	NaN	0.311789	NaN	0.39224	0.42284	NaN	0.47358	NaN	NaN	0.44385	NaN	0.440996	NaN	NaN	NaN	0.570016	0.580278	0.587142	0.550996	NaN	NaN	NaN	NaN	0.471438	NaN	NaN	NaN	NaN	NaN	NaN	0.298957	0.295905	NaN	NaN	NaN	NaN	NaN	NaN	NaN	NaN	NaN	NaN	0.10323	0.111505	0.141518	0.156817	0.16883	0.151328
NaN	NaN	0.222538	NaN	0.336994	0.350582	0.370233	NaN	NaN	NaN	NaN	NaN	NaN	0.405547	NaN	NaN	0.547287	0.557365	0.559784	0.554866	0.479723	0.437788	0.420092	NaN	0.354189	0.395953	NaN	NaN	NaN	0.216661	NaN	NaN	NaN	NaN	NaN	0.132266	0.107869	NaN	NaN	0.146781	0.165271	NaN	NaN	NaN	NaN	NaN	NaN	0.161027	NaN	NaN
NaN	NaN	NaN	NaN	NaN	NaN	0.33478	NaN	NaN	NaN	NaN	NaN	NaN	NaN	NaN	NaN	0.539435	0.567282	0.545581	0.55535	0.476603	NaN	0.338144	0.286595	NaN	NaN	NaN	NaN	NaN	NaN	NaN	NaN	NaN	NaN	NaN	NaN	0.103751	NaN	NaN	0.185655	0.193824	0.19842	0.184494	0.172889	NaN	NaN	NaN	NaN	0.173989	NaN
NaN	NaN	NaN	NaN	NaN	NaN	NaN	NaN	NaN	0.213231	0.226255	NaN	NaN	NaN	NaN	NaN	NaN	0.561343	0.552353	0.554382	0.504324	NaN	NaN	NaN	NaN	NaN	NaN	NaN	NaN	NaN	NaN	NaN	NaN	NaN	NaN	NaN	NaN	NaN	NaN	0.185943	0.206402	0.205591	0.213915	NaN	NaN	NaN	NaN	NaN	0.16111	NaN
NaN	0.210373	NaN	NaN	0.20874	NaN	NaN	NaN	0.189616	0.227284	0.254938	0.285334	NaN	NaN	NaN	NaN	NaN	0.53891	0.544546	0.49326	NaN	NaN	0.240926	0.183706	0.136875	NaN	NaN	NaN	NaN	0.078399	NaN	NaN	NaN	NaN	NaN	0.0591656	0.0592437	0.0879787	NaN	NaN	0.216883	0.229057	0.239712	NaN	0.195759	0.183746	0.17528	0.145241	NaN	NaN
NaN	0.180377	NaN	NaN	0.143591	0.140289	NaN	NaN	NaN	NaN	NaN	0.267105	NaN	NaN	NaN	NaN	NaN	0.523666	0.520698	NaN	NaN	NaN	NaN	NaN	0.136338	NaN	NaN	NaN	NaN	0.0592677	0.0529652	NaN	NaN	NaN	0.0498153	NaN	NaN	NaN	NaN	NaN	NaN	0.269532	0.278481	NaN	0.227302	0.216638	NaN	0.138837	0.12207	0.12128
NaN	NaN	NaN	0.114921	0.112698	NaN	0.149319	NaN	0.19463	0.197291	NaN	NaN	NaN	NaN	NaN	NaN	NaN	0.463033	0.451907	0.428283	NaN	NaN	NaN	NaN	0.135108	0.103656	NaN	NaN	NaN	NaN	NaN	NaN	NaN	NaN	NaN	NaN	NaN	NaN	NaN	NaN	0.159142	NaN	0.273563	0.267774	NaN	NaN	NaN	NaN	0.119986	0.125373
NaN	NaN	NaN	NaN	NaN	NaN	NaN	NaN	NaN	0.179795	NaN	NaN	NaN	NaN	NaN	NaN	NaN	0.416835	0.390228	0.380876	NaN	0.245137	0.152302	0.1469	NaN	NaN	NaN	NaN	NaN	NaN	NaN	0.0305609	0.0302136	NaN	NaN	NaN	NaN	NaN	NaN	NaN	NaN	NaN	0.266629	0.263147	NaN	NaN	NaN	NaN	NaN	NaN
NaN	NaN	NaN	0.0819457	0.0851116	0.0957632	NaN	NaN	NaN	NaN	NaN	NaN	NaN	NaN	NaN	NaN	NaN	NaN	0.345723	0.297001	NaN	0.182375	0.129565	0.122764	NaN	NaN	NaN	NaN	NaN	NaN	NaN	0.0311109	0.0397216	NaN	NaN	NaN	NaN	NaN	0.0725179	NaN	NaN	0.238733	0.244215	0.244628	NaN	NaN	NaN	0.0809482	NaN	NaN
NaN	NaN	NaN	NaN	NaN	NaN	NaN	NaN	NaN	NaN	NaN	NaN	NaN	NaN	NaN	NaN	NaN	NaN	NaN	NaN	NaN	NaN	NaN	NaN	NaN	NaN	NaN	0.0798194	NaN	NaN	NaN	NaN	NaN	NaN	NaN	NaN	NaN	NaN	NaN	NaN	NaN	0.208164	0.198984	NaN	NaN	NaN	NaN	0.0778931	0.084639	NaN
NaN	NaN	NaN	NaN	NaN	NaN	NaN	NaN	NaN	NaN	NaN	NaN	NaN	NaN	NaN	0.12058	NaN	NaN	NaN	NaN	NaN	0.0656364	NaN	NaN	NaN	0.102188	NaN	NaN	NaN	NaN	NaN	NaN	NaN	0.0931022	NaN	NaN	NaN	NaN	0.102122	NaN	NaN	NaN	NaN	NaN	NaN	NaN	NaN	NaN	NaN	NaN
NaN	NaN	NaN	NaN	NaN	NaN	0.081625	NaN	NaN	NaN	NaN	NaN	NaN	NaN	NaN	NaN	0.0991973	NaN	0.0762894	0.0725452	NaN	NaN	NaN	0.0723642	NaN	NaN	0.122701	NaN	NaN	NaN	NaN	NaN	NaN	NaN	NaN	NaN	0.124565	0.11862	NaN	NaN	NaN	0.0809946	NaN	NaN	NaN	NaN	NaN	NaN	NaN	0.0907717
NaN	NaN	NaN	NaN	NaN	NaN	NaN	NaN	NaN	NaN	NaN	NaN	NaN	NaN	NaN	NaN	NaN	NaN	0.060398	0.0535323	NaN	NaN	0.0425372	0.0655836	NaN	0.112007	0.127349	NaN	NaN	NaN	NaN	NaN	NaN	NaN	NaN	NaN	0.12506	0.116598	NaN	NaN	NaN	NaN	NaN	NaN	0.0536291	NaN	NaN	NaN	0.102985	NaN
NaN	NaN	NaN	NaN	NaN	NaN	NaN	NaN	0.0896878	NaN	NaN	NaN	0.0305299	0.0352505	NaN	NaN	NaN	NaN	NaN	NaN	NaN	0.0450644	0.051351	0.0693648	NaN	0.120755	0.132766	NaN	NaN	NaN	NaN	NaN	NaN	NaN	NaN	NaN	NaN	NaN	NaN	NaN	NaN	NaN	NaN	NaN	0.0552516	NaN	NaN	NaN	NaN	NaN
NaN	NaN	NaN	NaN	NaN	NaN	NaN	NaN	NaN	NaN	NaN	NaN	NaN	NaN	NaN	NaN	NaN	NaN	NaN	NaN	NaN	NaN	NaN	NaN	NaN	NaN	NaN	NaN	NaN	NaN	NaN	NaN	NaN	NaN	NaN	NaN	NaN	NaN	NaN	NaN	NaN	NaN	NaN	NaN	NaN	NaN	NaN	NaN	NaN	NaN
0	0	0	0	0	0	0	0	0	0	0	0	0	0	0	0	0	0	0	0	0	0	0	0	0	0	0	0	0	0	0	0	0	0	0	0	0	0	0	0	0	0	0	0	0	0	0	0	0	0
[truncated: 26 more columns]

## Sheet: Panel C
NaN	149.206	130.995	133.851	82.796	70.045	118.115	98.6429	107.767	134.214	98.4315	194.837	422.053	367.799	197.215	137.813	60.8531	44.5996	94.5978	145.349	155.87	171.111	149.223	102.397	93.7233	161.453	228.51	289.055	239.842	81.9904	76.6352	110.632	155.029	157.584	210.982	367.052	NaN	715.705	715.548	540.582	452.527	393.557	293.576	320.327	522.329	641.575	528.133	523.686	630.73	316.201
NaN	179.15	159.225	118.427	83.1486	75.5503	127.423	105.683	116.87	142.279	123.64	194.955	292.2	253.001	117.796	77.6129	46.6146	53.7082	109.055	153.895	224.349	242.532	164.475	75.9941	98.1187	167.356	117.217	101.984	88.0642	84.4757	107.868	119.332	130.209	114.863	228.515	360.092	499.962	709.595	515.494	516.712	464.844	503.26	454.675	359.506	576.825	624.421	NaN	NaN	NaN	NaN
NaN	311.072	371.379	320.901	182.198	105.114	86.2673	93.4513	169.466	259.572	263.504	160.913	91.4755	74.2389	71.6748	80.779	73.6034	51.278	90.7799	111.923	190.438	256.272	170.013	82.0012	92.8074	109.993	58.0886	44.0583	59.6554	72.5693	73.596	66.7045	73.1891	132.498	325.26	325.534	434.128	499.323	555.626	NaN	NaN	NaN	NaN	335.318	NaN	NaN	NaN	NaN	772.863	NaN
NaN	426.329	378.39	363.396	189.507	129.015	108.916	134.446	178.552	271.555	292.948	264.986	130.645	75.8384	69.4927	93.3078	88.7133	50.6017	57.6388	64.4571	118.36	177.753	146.927	138.368	136.333	71.5925	58.8137	42.8035	46.8994	42.4712	67.127	84.6783	87.3299	137.416	270.155	284.846	358.933	373.285	396.763	484.502	657.193	NaN	365.537	345.39	419.951	NaN	NaN	NaN	839.453	NaN
NaN	321.325	262.401	229.771	170.694	157.697	158.31	181.882	195.627	223.51	260.253	NaN	147.764	89.0466	83.0635	108.42	84.9819	54.1791	83.74	104.311	114.475	148.818	132.191	148.218	155.395	75.2312	50.891	40.4571	39.3239	33.1882	75.2842	116.469	110.935	77.0918	133.583	170.63	173.061	160.292	202.948	382.577	765.471	647.059	575.072	NaN	418.957	440.421	NaN	NaN	NaN	NaN
NaN	239.217	177.263	217.673	147.282	143.566	161.389	221.705	262.337	253.935	250.204	189.584	104.147	89.6483	87.9612	96.6291	68.6239	50.4966	106.687	114.265	105.224	115.424	107.285	115.044	128.77	87.5917	56.3032	48.3455	41.3298	40.9691	68.4556	97.4875	70.8687	54.7143	88.9553	111.356	91.6957	83.9005	111.964	332.964	671.527	797.482	927.709	727.252	467.574	505.304	646.043	NaN	NaN	NaN
NaN	NaN	227.258	184.25	134.582	82.3067	82.1581	167.39	280.626	300.021	266.759	172.113	117.938	92.0034	77.9113	55.6204	52.0292	66.747	75.1654	90.493	81.0265	101.544	108.907	123.244	106.561	121.364	107.683	63.1821	48.381	57.0749	66.7495	45.2267	44.5787	42.8051	75.3551	70.7201	65.8274	74.9405	79.4019	130.917	387.789	766.972	NaN	663.091	698.075	763.713	755.123	NaN	NaN	NaN
NaN	1034.6	457.653	259.903	114.528	59.5174	53.661	64.5113	115.976	134.04	162.372	170.867	132.423	99.1523	98.4913	79.6588	72.8128	79.4666	54.1951	66.0114	116.68	128.742	118.972	100.116	63.4385	77.2008	106.198	105.981	71.7711	64.3156	51.1234	38.8746	48.7146	64.3174	68.5368	48.9065	52.3787	47.181	59.3102	164.366	523.025	794.795	933.186	778.946	NaN	NaN	986.155	NaN	NaN	NaN
NaN	1102.88	671.853	375.448	108.12	72.9878	61.9352	77.0642	128.874	136.556	180.256	233.053	178.547	123.948	99.5707	87.0801	65.2285	65.1755	89.06	135.246	186.193	154.418	142.533	130.58	87.4794	68.4012	100.448	108.334	104.727	68.0076	45.881	38.9926	53.2028	76.2733	77.3139	48.8246	60.2872	57.7376	63.3958	178.875	459.121	568.112	679.89	847.385	NaN	NaN	1066.9	NaN	NaN	1076.93
NaN	895.057	501.862	230.779	172.138	122.992	99.3889	89.8127	132.963	131.564	185.736	227.06	188.475	129.549	110.624	101.52	67.8843	53.7668	90.8041	153.714	222.367	139.937	120.033	131.141	117.167	96.8737	107.963	106.49	101.508	84.3752	99.544	120.735	100.711	89.6732	81.487	77.4838	84.8124	113.948	127.937	148.753	295.361	397.262	752.563	1277.62	745.651	NaN	NaN	NaN	NaN	1284.8
NaN	353.896	217.25	187.656	211.203	240.998	239.807	149.112	143.292	159.85	173.295	157.193	126.695	92.0329	94.5977	92.9786	84.3823	88.9277	102.071	108.055	138.632	121.259	91.9359	74.6862	83.5122	75.1355	86.2028	99.2847	114.101	128.34	183.797	159.495	109.429	75.8947	91.717	129.667	148.635	354.204	561.108	434.523	350.56	423.465	592.403	NaN	876.658	974.163	NaN	NaN	1114.12	NaN
NaN	258.967	133.763	195.611	312.628	348.007	293.503	276.446	285.564	260.319	204.343	150.879	95.9218	84.1365	76.3117	98.4577	89.6427	110.822	144.751	152.071	138.603	162.458	136.694	91.3495	86.0158	87.719	106.094	173.034	191.926	165.549	125.374	97.8507	105.659	101.439	261.239	529.264	561.764	906.579	NaN	502.224	454.612	NaN	NaN	NaN	NaN	NaN	NaN	NaN	684.162	578.091
NaN	190.124	95.9684	195.402	360.656	356.984	320.533	328.412	361.082	400.293	325.621	175.051	78.9424	65.4587	80.3047	127.211	94.4267	80.7623	122.213	151.221	147.619	122.769	133.033	138.75	129.385	150.15	127.379	135.669	157.589	118.132	101.479	130.857	304.824	273.962	356.723	728.216	785.344	1033.71	NaN	533.734	508.443	840.806	860.486	779.181	934.143	NaN	NaN	NaN	NaN	NaN
NaN	132.514	119.118	220.515	351.493	350.965	276.964	301.216	319.981	442.855	376.575	199.366	102.209	66.6787	85.5847	128.973	96.5702	74.2119	137.261	154.128	123.24	86.4191	106.671	134.188	166.917	164.827	119.942	81.7128	106.273	101.31	90.8181	190.982	433.516	472.794	467.591	740.355	816.601	1005.05	1211.1	563.913	408.182	583.818	809.259	NaN	1004.68	NaN	NaN	NaN	NaN	766.411
NaN	106.486	175.801	218.873	253.435	226.593	207.423	258.703	302.13	388.523	317.209	187.215	123.635	80.1259	103.86	110.838	86.4819	60.5274	96.0492	111.98	94.6567	105.444	129.521	175.815	168.148	105.598	87.6633	99.7761	141.327	160.971	130.278	185.626	322.794	432.857	678.715	966.022	NaN	1144.71	1150.25	NaN	549.657	594.707	1033.83	NaN	1125.6	NaN	1091.7	1051.71	NaN	670.091
NaN	131.104	174.541	161.601	140.131	131.884	145.728	168.178	244.381	268.884	196.245	147.759	131.884	132.304	184.417	210.975	124.049	112.602	117.323	69.1251	58.9198	107.678	141.237	159.269	130.547	101.15	113.263	133.081	135.929	151.153	175.91	221.607	NaN	373.521	637.698	915.644	969.521	1201.85	NaN	NaN	919.34	881.587	NaN	NaN	NaN	NaN	NaN	1195	NaN	NaN
NaN	96.1034	154.672	172.784	143.251	145.363	165.835	150.676	179.535	183.999	150.235	136.413	125.731	120.632	210.885	257.549	158.434	219.693	251.903	135.775	68.2096	72.6178	107.307	218.153	251.85	85.3735	54.0494	69.3772	79.5424	70.6182	106.632	183.703	244.891	159.331	251.947	692.527	890.274	1178.23	1442.61	1407.71	1551.89	1786.72	1723.84	1334.2	NaN	NaN	NaN	NaN	NaN	NaN
NaN	80.6177	131.525	180.836	144.471	130.026	115.442	161.192	160.693	173.543	155.826	134.109	126.981	139.039	196.721	255.71	141.984	168.152	220.658	139.349	84.5212	76.2078	83.5906	212.575	233.023	104.174	61.8585	63.9958	81.7585	83.7066	68.7297	106.205	129.072	98.5867	147.679	444.04	710.55	971.793	1001.15	895.015	NaN	1418.43	1374.76	NaN	NaN	1134.73	1100.98	NaN	NaN	NaN
NaN	107.642	100.06	138.387	168.611	130.749	90.8147	157.32	192.882	188.575	164.176	114.466	102.849	148.638	175.823	251.535	173.865	116.515	133.934	122.972	144.223	168.573	85.6366	95.243	125.772	92.1671	109.901	113.021	101.734	115.388	99.1806	83.1924	90.925	89.4809	138.404	211.817	387.424	702.168	908.556	927.419	1486.65	1810.34	NaN	1355.77	1485.43	1213.21	871.667	NaN	NaN	NaN
NaN	105.51	110.951	139.647	121.459	92.4109	84.1912	125.401	176.685	178.734	175.856	110.075	115.584	123.607	98.7954	157.37	196.979	86.4217	78.666	77.4748	154.201	285.837	189.711	89.4147	69.4272	79.0542	155.891	170.245	145.818	148.804	185.378	239.368	264.141	261.691	273.137	328.355	546.4	832.862	NaN	1314.17	NaN	NaN	1380.32	1653.75	NaN	1598.8	NaN	NaN	NaN	NaN
NaN	136.176	110.907	108.055	82.4523	57.7974	80.1372	108.028	167.438	178.562	127.173	76.9587	95.0283	123.638	102.52	127.236	152.855	74.6354	67.2059	58.591	135.211	305.458	240.143	102.716	69.2046	72.6961	140.602	198.538	212.611	162.055	391.52	542.923	757.436	558.616	391.023	558.906	590.202	NaN	672.543	1236.48	NaN	1430.39	1329.1	1201.33	NaN	NaN	NaN	NaN	NaN	1612.78
NaN	212.869	134.192	93.3137	71.8386	66.4302	75.5212	92.1146	145.018	140.067	93.0698	59.5378	111.867	154.153	138.111	118.511	124.138	87.1963	75.0556	77.387	113.294	221.616	194.741	113.097	76.6412	82.1893	128.537	220.939	223.673	217.507	456.027	835.571	957.668	645.418	365.048	570.013	489.368	476.691	699.925	1193.84	1424.34	1463.84	NaN	NaN	NaN	NaN	NaN	NaN	NaN	NaN
NaN	269.192	149.057	100.462	84.6149	96.4728	98.8389	127.768	151.246	124.391	83.661	57.4537	125.727	199.338	224.202	269.585	152.956	97.6385	98.2282	107.875	89.9215	129.176	128.057	116.838	114.227	85.2569	107.324	191.672	223.185	226.246	347.733	893.492	808.41	630.83	447.199	499.278	443.837	669.026	1069.49	1496.68	1639.6	1609.16	1731.03	NaN	NaN	NaN	NaN	1552.45	NaN	NaN
NaN	315.028	167.994	116.912	100.997	121.034	157.648	187.187	158.737	125.347	102.335	90.5323	127.666	193	402.251	574.915	522.698	126.329	90.0926	107.788	65.8744	62.9382	99.1798	119.052	205.385	168.081	99.1699	198.711	264.454	286.214	346.231	528.374	541.992	450.747	473.529	481.672	510.076	749.046	1553.85	NaN	1432.4	1493.77	NaN	NaN	NaN	NaN	NaN	NaN	NaN	NaN
NaN	531.012	318.541	213.296	149.703	125.085	161.97	194.602	221.79	268.249	270.59	158.751	170.752	190.703	371.767	651.174	689.89	177.498	79.2867	99.6413	85.3574	65.0746	99.9164	199.718	293.677	300.679	186.221	203.684	265.163	284.651	338.405	264.225	287.489	457.231	588.732	479.624	497.44	847.982	NaN	NaN	NaN	1731.96	1578.17	NaN	NaN	NaN	NaN	NaN	NaN	951.657
NaN	741.562	562.653	453.093	309.81	146.498	172.268	411.503	604.392	528.677	571.092	314.712	257.363	375.13	549.184	903.873	650.496	233.737	112.36	114.898	146.375	157.594	222.942	299.744	375.119	306.46	196.889	182.518	258.541	346.988	526.034	331.591	261.246	484.91	842.096	795.361	652.891	795.992	1202.2	1322.18	1644.11	2225.36	NaN	NaN	NaN	NaN	1334.42	1296	NaN	NaN
NaN	624.164	542.759	450.207	330.817	250.644	298.196	779.281	907.765	622.649	589.022	385.868	405.579	610.333	778.162	1075.85	766.934	332.547	184.623	112.655	172.135	334.096	431.368	507.398	609.242	396.991	163.255	162.544	221.105	357.454	528.017	364.674	311.63	496.081	783.887	NaN	858.322	854.786	1092.38	811.824	1464.73	NaN	NaN	NaN	NaN	1666.52	1416.29	1726.04	NaN	NaN
NaN	448.081	361.634	456.711	488.941	489.605	594.327	NaN	884.229	686.056	686.952	637.807	655.765	728.123	790.272	1065.69	842.675	358.471	188.687	110.442	256.863	500.848	564.139	614.694	720.465	467.501	178.174	203.044	264.871	427.244	560.844	573.779	653.26	809.944	950.359	1125.87	1049.21	1115.11	1288.04	694.251	1049.41	1272.05	NaN	NaN	NaN	1980.14	1835.67	2154.75	NaN	NaN
NaN	409.416	521.471	793.116	774.862	1100.24	1140.06	644.464	869.195	1139.64	1026.13	1343.99	1129.81	705.951	744.023	1152.08	716.914	331.67	229.598	171.342	434.672	705.305	681.001	870.172	1071.12	534.406	244.229	248.086	521.109	523.053	699.119	792.771	976.955	NaN	1024.8	995.957	1183.2	1151.74	NaN	869.242	990.619	NaN	1023.31	NaN	NaN	1829.84	2072.56	NaN	NaN	NaN
NaN	957.632	999.741	1053.76	1140.57	NaN	1377.68	708.558	869.967	1072.61	1126.85	1804.47	1578.72	1215.02	1092.31	1060.6	855.029	470.081	320.849	232.348	349.737	679.217	621.391	724.083	1100.69	NaN	557.485	533.796	853.36	980.016	999.646	NaN	NaN	NaN	NaN	NaN	NaN	970.964	NaN	NaN	828.163	876.922	1206.95	1294.81	1581.39	1657.1	NaN	NaN	NaN	1226.64
NaN	1136.46	1584.98	1194.92	1138.66	1269.97	1179.43	726.761	771.219	766.98	688.421	1029.12	1159.19	1328.82	1153.16	1119.76	1045.94	793.608	506.959	285.466	331.683	615.206	537.15	532.591	874.551	NaN	NaN	NaN	622.994	758.992	1017.31	1373.91	784.57	NaN	NaN	NaN	NaN	1071.97	1247.77	NaN	2257.63	1382.12	1364.48	1216.73	1441	1526.3	1455.45	NaN	NaN	NaN
NaN	1218.7	NaN	NaN	1119.96	1007.22	1002.78	799.879	705.139	622.59	466.394	733.563	820.538	964.597	1026.92	824.405	1077.09	950.413	796.042	360.866	307.735	487.102	491.718	576.573	710.957	991.684	NaN	517.589	462.598	580.926	932.571	1211.24	979.389	644.642	NaN	1280.77	1338.33	NaN	1621.77	NaN	1853.79	2046.11	1771.53	1234.36	1527.28	NaN	NaN	1312.2	NaN	NaN
NaN	1032.65	1180.3	1536.12	1062.94	985.069	1044.04	868.623	682.425	535.75	392.215	641.864	829.534	877.22	943.273	763.463	953.857	1082.01	924.64	539.749	405.213	394.958	565.277	939.517	967.708	772.146	743.422	536.913	661.522	632.652	NaN	1208.74	997.737	NaN	NaN	1162.32	NaN	NaN	1097.2	NaN	1413.35	NaN	1472.29	1343.69	NaN	NaN	NaN	1559.23	NaN	1747.92
NaN	1064.79	1133.46	1396.41	1141.29	1326.68	1248.69	977.759	834.021	700.206	620.187	833.301	1012	1118.27	1036.84	874.905	1029.03	897.968	659.673	418.75	548.914	731.365	754.873	1048.94	1227.94	895.275	NaN	958.681	1072.68	NaN	1258.22	NaN	NaN	NaN	1083.63	NaN	NaN	NaN	NaN	776.958	818.047	1004.22	1166.06	1598.52	1759.56	NaN	NaN	NaN	NaN	1759.21
NaN	1599.73	1323.08	903.452	863.261	1145.38	1051.19	985.835	1044.99	1096.07	1207.97	932.986	970.632	977.659	1069.89	1493.34	1513.66	974.811	638.845	525.497	547.832	591.974	570.203	712.658	896.114	1248.32	1158.01	961.888	1033.5	950.855	940.984	945.329	1318.9	1316.78	940.985	970.864	NaN	622.718	694.829	755.597	786.445	NaN	1448.08	1449.46	1807.84	1847.93	NaN	NaN	NaN	1491.68
NaN	1735.56	1268.87	885.884	984.5	1097.52	866.403	1091.33	1346.17	1393.69	1478.75	1259.63	1125.8	961.314	1261.85	1867.81	1639.39	856.875	796.608	646.583	544.23	544.46	605.137	948.454	1062.14	1130.21	1193.19	773.313	833.76	1152.04	1226.45	NaN	1046.71	965.189	749.476	669.097	545.558	900.783	974.416	727.879	773.14	NaN	1892.21	1441.96	1688.85	NaN	NaN	NaN	1743.94	1308.31
NaN	1815.42	1429.88	1133.11	1138.77	1146.89	966.539	1483.88	1463.83	1295.82	1264.52	1231.58	1240.92	1089.75	1293.93	1530.15	NaN	845.874	701.21	593.376	517.634	583.678	805.462	1158.52	1062.33	844.692	1046.48	767.934	830.891	989.228	1172.04	1068.25	1084.75	785.614	689.931	905.937	639.625	1017.96	1070.62	NaN	863.743	NaN	2419.29	1686.78	NaN	NaN	NaN	NaN	1370.38	1446.64
NaN	1712.83	1256.05	816.121	NaN	929.476	1240.13	1375.82	1317.21	1295.96	1225.64	965.574	1480.08	NaN	1534.13	1578.53	1162.23	748.943	630.801	591.301	639.363	820.189	982.754	1214.87	978.825	765.695	1148.29	1057.44	1126.31	979.875	1075.44	1404.47	NaN	853.382	785.941	743.103	644.84	747.941	781.977	804.541	750.932	1813.13	1797.43	NaN	1826.02	1690.2	1796.85	NaN	1519.41	NaN
NaN	1570.35	1549.88	1012.65	789.962	1041.71	NaN	1078.41	888.341	801.198	779.806	845.805	1528	NaN	1672.93	1491.25	1228.83	859.392	762.296	822.652	780.546	1119.5	1208.67	824.661	661.943	888.875	1318.52	1591.88	1240.59	1211.9	1539.07	1810.49	NaN	1257.54	884.62	709.189	694.646	902.281	NaN	NaN	806.494	770.834	NaN	1324.85	NaN	NaN	NaN	NaN	NaN	1608.81
NaN	NaN	1639.86	1416	1145.96	1227.29	NaN	1066	981.373	689.971	574.482	716.177	1361.34	1722.79	1595.28	1437.5	1403.41	947.16	906.574	870.131	665.535	749.591	818.843	525.902	451.326	815.109	1241.68	1297.69	1374.21	NaN	1573.35	1442	NaN	1478.64	1025.61	795.676	871.506	998.61	1149.61	1565.03	804.325	669.886	NaN	1070.58	1366.41	NaN	2071.73	NaN	NaN	1037.92
NaN	1411.59	1381.93	1522.91	1272.32	1327.39	1670.51	1345.21	1384.67	729.718	556.505	942.56	1757.06	NaN	1335.41	1556.22	1616.93	1290.57	1074.42	1098.6	723.591	693.643	671.973	537.793	616.565	668.355	792.628	1082.64	1341.28	1515.06	1480.74	NaN	NaN	1483.96	1192.45	1338.45	1358.81	1053.49	985.646	1470.78	NaN	553.478	654.473	885.652	1492	NaN	2093.11	NaN	1249.96	1303.77
NaN	NaN	1283.39	NaN	1264.91	980.86	1211.4	1420.04	1548.52	892.748	865.002	1205.15	NaN	NaN	1311.69	1430.47	1380.5	1386	1218.69	1326.81	1096.81	789.697	729.188	582.942	794.983	789.478	794.196	1121.41	1461.2	1398.7	NaN	1293.89	1340.19	NaN	1236.5	1581.57	NaN	NaN	1219.61	NaN	NaN	712.065	803.655	1065.12	NaN	NaN	NaN	NaN	NaN	1382.94
NaN	1266.19	NaN	1540.48	1167.73	1005.49	1102.6	1152.02	1356.09	1347.68	958.841	NaN	NaN	1704.01	1635.94	1399.01	1084.6	1464.85	1368.44	1252.3	1279.2	1332.41	1435.87	1132.99	930.507	805.874	737.336	976.211	1256.58	NaN	NaN	1293.29	1543.02	1663.72	1329.06	1342.22	1368	1605.28	NaN	957.967	702.089	NaN	NaN	1056.26	NaN	1546.96	NaN	684.452	733.131	NaN
NaN	880.97	1050.02	1487.43	1339.83	1280.79	1458.44	NaN	1033.89	1004.11	620.091	NaN	1551.03	2275.63	2130.07	1506.08	NaN	1621.49	1319.79	997.165	866.664	1213.35	1394.63	1066.74	835.913	948.846	919.341	791.053	863.106	1540.42	1625.81	1567.57	1845.35	2103.2	1539.98	NaN	1172.95	1149.17	NaN	NaN	944.471	976.381	586.632	900.743	784.691	779.343	1309.44	868.081	NaN	NaN
NaN	1012.63	1084.05	1276.84	1047.38	1135.62	NaN	993.86	890.868	619.108	509.864	1171.32	2114.06	2496.15	2697.27	1568.93	1467.72	1568.75	1174.38	839.726	699.002	894.602	823.461	616.493	594.559	1254.46	1394.5	826.016	782.967	1474.52	1371	1162.26	1562.23	1805.91	NaN	NaN	1025.86	868.882	644.623	NaN	891.291	1024.48	719.471	818.217	1020.74	1302.28	1636.27	NaN	NaN	NaN
NaN	1422.6	NaN	1228.13	927.679	901.784	NaN	1198	681.044	651.749	NaN	1319.46	2196.5	2147.99	1769.17	NaN	1652.83	1695.82	1273.71	871.04	654.988	723.872	596.351	697.75	774.945	1143.52	1299.31	1081.04	973.659	NaN	1310.73	972.973	1290.57	1437.8	1934.35	979.002	899.64	896.013	808.672	NaN	865.456	1062.85	937.11	919.883	1157.65	1303.05	NaN	NaN	NaN	NaN
NaN	2195.34	NaN	NaN	982.74	844.725	1538.41	1395.58	NaN	NaN	NaN	1331.7	2358.87	2106.57	1448.84	NaN	1596.29	1420.82	1379.92	1046.26	765.127	749.781	684.257	999.677	1485.83	1290.44	1105.81	1161.82	1047.69	NaN	944.441	1898.63	1387.7	NaN	NaN	1178.56	NaN	1088	1188.62	921.745	1038.52	947.428	824.335	1082.61	1596.48	NaN	NaN	NaN	NaN	NaN
NaN	NaN	1968.19	NaN	1516.81	993.649	NaN	NaN	NaN	1712.14	1328.27	1272.04	2068.86	1899	1536.03	1313.84	1212.82	1303.54	1479.56	1650	1230.96	1029.77	1161.68	1458.36	1618.78	1160.88	979.762	1209.28	1056.5	990.705	1265.81	1389.29	NaN	1377.54	1297.39	1292.51	1048.24	1382.81	NaN	1460.98	NaN	NaN	NaN	774.067	1489.38	1587.83	NaN	NaN	1415.29	1072.8
NaN	1358.21	1905.34	2311.01	2140.71	NaN	945.384	NaN	1865.66	1625.61	1211	1281.37	NaN	2207.73	1646.14	1203.17	1110.35	1604.21	1876.86	2113.29	NaN	1732.59	1280.54	1310.67	1032.58	916.691	1375.92	1597.12	1454.72	1263.41	1204.35	NaN	1163.23	1333.08	1716.2	NaN	891.99	1163.25	1416.26	NaN	1361.46	1227.68	NaN	768.22	NaN	NaN	NaN	NaN	NaN	1011.73
NaN	1176.9	NaN	1804.04	1777.98	NaN	NaN	NaN	NaN	1463.73	1223.73	1448.45	2574.19	2132.68	1945.24	1188.86	1327.8	1770.87	2051.45	2227.91	NaN	1828.22	1161.88	1175.22	945.88	1054.28	1681.35	1517.01	1267.1	1250.68	1398.46	1533.24	1235.93	1630.98	NaN	NaN	1006.15	1256.78	1058.39	NaN	1474.08	1310.46	683.709	NaN	NaN	1370.2	1419.73	NaN	NaN	1078.46
NaN	1109.48	NaN	1582.1	1859.32	2083.7	NaN	1649.26	2551.64	1583.08	1559.81	NaN	2374.45	2431.16	2149.95	1829.92	1607.73	1563.84	1727.76	2179.7	NaN	1826.79	1433.17	1185.26	960.224	1108.47	1325.36	1159.85	1159.86	1467.73	NaN	1740.17	NaN	1816.65	NaN	NaN	1268.28	1695.8	NaN	NaN	1582.11	1450.28	877.755	704.885	1230.57	1601.25	1603.11	NaN	NaN	1038.84
NaN	NaN	1720.32	1560.41	1661.44	1713.48	1620.96	1584.9	NaN	1758.78	1740.94	1513.32	NaN	1760.01	1708.44	1955.62	1755.07	1573.68	1596.2	1944.3	1846.5	1680.54	1478.39	1452.49	1695.6	1814.05	1188.21	1042.17	1254.77	1747.16	1876.42	1612.37	2059.05	1848.9	1257.06	NaN	NaN	2356.92	NaN	NaN	1731.64	1515.86	NaN	NaN	1485.68	1655.46	NaN	NaN	NaN	NaN
NaN	NaN	NaN	1434.05	1416.94	1096.35	956.307	1497.77	1983.17	1960.69	1550.44	1316.62	1215.41	1241.99	1403.21	NaN	1655.68	1614.81	1793.75	1560.14	1588.36	1401.16	1214.46	1421.46	1750.54	2297.93	NaN	NaN	NaN	NaN	1543.65	1778.53	2252.44	2456.76	NaN	NaN	1057.2	1132.68	NaN	NaN	1548.86	NaN	NaN	NaN	NaN	NaN	825.926	1007.3	1875.46	1807.35
NaN	NaN	1390.86	1434.66	NaN	1139.37	1138.96	1943.46	2621.77	2328.7	2113.17	1719.21	1456.38	1638.87	NaN	NaN	1542.22	1281.28	1709.01	1427.15	1517.66	1236.5	1564.07	1432.7	1653.32	NaN	NaN	NaN	NaN	NaN	1754.53	1367.91	1855.41	2193.79	1984.36	2103.47	1298.12	1145.88	NaN	NaN	1530.05	NaN	1434.92	NaN	991.781	885.709	NaN	1168.18	NaN	1958.19
NaN	1072.56	1069.61	1253.63	NaN	1135.13	NaN	1760.33	2207.54	2106.57	1928.77	2050.59	1772.4	2131.33	NaN	1142.93	1237.58	1497.58	1739.16	1881.62	1244.97	1104.62	1503.65	1931.5	1693.14	1521.27	1227.32	NaN	NaN	1224.02	1824.16	1485.32	1430.44	1530.65	2405.37	2242.32	1910.42	NaN	1564.4	1198.7	NaN	NaN	NaN	NaN	952.771	804.495	966.73	952.957	950.226	NaN
NaN	1035.55	NaN	1911.16	2018.08	1484.81	NaN	1292.19	1791.38	1674.03	1764.99	2189.19	1993.01	2040	NaN	1137.33	1159.87	1790.76	1761.9	1688.16	1236.39	814.31	1181.18	1665.2	2043.31	1301.66	1592.28	NaN	NaN	1276.29	NaN	1865	1314.45	1255.2	NaN	2034.88	1407.47	NaN	NaN	NaN	NaN	NaN	NaN	NaN	687.189	NaN	1248.63	NaN	1100.27	591.501
NaN	1336.35	1253.39	1087.56	NaN	1665.72	1325.02	1077.58	1568.72	1903.75	2231.79	2546.61	1761.01	1692.49	1588.13	1469.55	1699.37	NaN	1324.16	1023.8	1050.24	NaN	948.303	1108.3	1482.68	1243.09	NaN	NaN	NaN	NaN	NaN	NaN	1234.69	1125.48	NaN	NaN	787.224	760.29	1359.84	1180.14	NaN	NaN	NaN	NaN	NaN	869.431	NaN	NaN	1357.43	751.656
NaN	NaN	864.249	NaN	NaN	NaN	NaN	1968.15	NaN	2219.81	1793.18	NaN	2067.25	2052.51	1662.76	1697.18	1882.28	1481.85	784.751	796.78	1202.27	1637.33	1489.34	1389.63	1435.23	NaN	1646.52	1440.85	1189.15	812.504	NaN	731.324	1030.66	1252.67	NaN	NaN	NaN	NaN	NaN	NaN	NaN	NaN	NaN	763.133	NaN	NaN	645.52	921.254	1143.51	NaN
NaN	NaN	NaN	NaN	NaN	NaN	1110.96	1531.74	NaN	NaN	NaN	NaN	NaN	2095.9	NaN	1588.3	1908.52	1479.17	NaN	1039.15	1170.16	NaN	1386.35	1501.69	NaN	NaN	2349.3	2112.55	1401.11	1480.73	NaN	1062.62	1349.79	1447.75	992.434	NaN	NaN	NaN	NaN	NaN	NaN	NaN	NaN	NaN	NaN	NaN	720.518	NaN	NaN	NaN
NaN	NaN	NaN	NaN	NaN	752.714	800.235	NaN	1547.81	NaN	NaN	1487.56	NaN	1882.64	NaN	1606.79	NaN	NaN	NaN	NaN	NaN	NaN	NaN	NaN	NaN	1285.38	2535.9	1991.38	1344.44	1994.3	1506.52	1439.73	1750.38	NaN	NaN	1025.93	NaN	NaN	NaN	NaN	NaN	NaN	NaN	NaN	1346.21	1739.67	NaN	NaN	775.319	832.81
NaN	NaN	NaN	1057.75	NaN	1165.63	1221.43	NaN	1407.21	NaN	NaN	1224.66	NaN	1345.99	NaN	NaN	NaN	999.287	1111.91	1087.22	1085.06	NaN	NaN	NaN	NaN	1323.22	NaN	NaN	NaN	NaN	NaN	NaN	1686.71	1727.74	NaN	NaN	NaN	NaN	NaN	NaN	NaN	NaN	NaN	NaN	1088.72	1234.17	1134.92	880.35	657.332	960.104
NaN	NaN	1673.34	NaN	1184.95	1297.49	1381.29	NaN	NaN	NaN	NaN	NaN	NaN	790.779	NaN	NaN	622.486	839.117	1253.35	1004.93	1336.65	1618.23	1563.71	NaN	1379.21	1782.09	NaN	NaN	NaN	1980.59	NaN	NaN	NaN	NaN	NaN	781.185	505.303	NaN	NaN	1658.77	1490.24	NaN	NaN	NaN	NaN	NaN	NaN	1591.14	NaN	NaN
NaN	NaN	NaN	NaN	NaN	NaN	1258.84	NaN	NaN	NaN	NaN	NaN	NaN	NaN	NaN	NaN	1079.1	1271.91	991.431	867.765	1240.47	NaN	1154.58	1210.88	NaN	NaN	NaN	NaN	NaN	NaN	NaN	NaN	NaN	NaN	NaN	NaN	414.957	NaN	NaN	1540.96	2002.67	1404.05	1021.37	882.431	NaN	NaN	NaN	NaN	505.133	NaN
NaN	NaN	NaN	NaN	NaN	NaN	NaN	NaN	NaN	1571.23	1683.13	NaN	NaN	NaN	NaN	NaN	NaN	1330.27	844.397	897.317	1142.1	NaN	NaN	NaN	NaN	NaN	NaN	NaN	NaN	NaN	NaN	NaN	NaN	NaN	NaN	NaN	NaN	NaN	NaN	1105.62	1383.91	1148.21	1240.67	NaN	NaN	NaN	NaN	NaN	526.671	NaN
NaN	723.111	NaN	NaN	1178.99	NaN	NaN	NaN	2313.01	1645.46	1744.57	1161.14	NaN	NaN	NaN	NaN	NaN	776.145	708.109	968.796	NaN	NaN	1221.44	935.202	651.122	NaN	NaN	NaN	NaN	913.598	NaN	NaN	NaN	NaN	NaN	1284.61	1284.41	1090.67	NaN	NaN	868.883	948.143	1467.88	NaN	2065.93	1522.76	931.124	698.555	NaN	NaN
NaN	712.089	NaN	NaN	1758.62	1426.57	NaN	NaN	NaN	NaN	NaN	1175.83	NaN	NaN	NaN	NaN	NaN	651.723	468.632	NaN	NaN	NaN	NaN	NaN	476.997	NaN	NaN	NaN	NaN	1313.87	1777.41	NaN	NaN	NaN	1746.77	NaN	NaN	NaN	NaN	NaN	NaN	961.846	1153.08	NaN	1999.37	1649.56	NaN	1223.12	1918.63	1089.74
NaN	NaN	NaN	1289.06	1244.6	NaN	907.803	NaN	1554.94	1407.64	NaN	NaN	NaN	NaN	NaN	NaN	NaN	835.703	563.129	503.006	NaN	NaN	NaN	NaN	496.691	905.61	NaN	NaN	NaN	NaN	NaN	NaN	NaN	NaN	NaN	NaN	NaN	NaN	NaN	NaN	1395.95	NaN	574.218	1150.01	NaN	NaN	NaN	NaN	2023.83	1049.94
NaN	NaN	NaN	NaN	NaN	NaN	NaN	NaN	NaN	1854.55	NaN	NaN	NaN	NaN	NaN	NaN	NaN	1051.96	688.907	520.993	NaN	2096.64	1600.81	1005.82	NaN	NaN	NaN	NaN	NaN	NaN	NaN	1776.03	1964.72	NaN	NaN	NaN	NaN	NaN	NaN	NaN	NaN	NaN	640.333	773.414	NaN	NaN	NaN	NaN	NaN	NaN
NaN	NaN	NaN	530.944	705.172	989.059	NaN	NaN	NaN	NaN	NaN	NaN	NaN	NaN	NaN	NaN	NaN	NaN	651.315	840.839	NaN	2391.97	1243.41	945.851	NaN	NaN	NaN	NaN	NaN	NaN	NaN	2183.83	2179.09	NaN	NaN	NaN	NaN	NaN	1097.25	NaN	NaN	983.109	639.678	685.801	NaN	NaN	NaN	1683.65	NaN	NaN
NaN	NaN	NaN	NaN	NaN	NaN	NaN	NaN	NaN	NaN	NaN	NaN	NaN	NaN	NaN	NaN	NaN	NaN	NaN	NaN	NaN	NaN	NaN	NaN	NaN	NaN	NaN	944.736	NaN	NaN	NaN	NaN	NaN	NaN	NaN	NaN	NaN	NaN	NaN	NaN	NaN	1094.33	900.383	NaN	NaN	NaN	NaN	1232.24	1277.67	NaN
NaN	NaN	NaN	NaN	NaN	NaN	NaN	NaN	NaN	NaN	NaN	NaN	NaN	NaN	NaN	1307.26	NaN	NaN	NaN	NaN	NaN	494.582	NaN	NaN	NaN	635.903	NaN	NaN	NaN	NaN	NaN	NaN	NaN	883.137	NaN	NaN	NaN	NaN	1585.83	NaN	NaN	NaN	NaN	NaN	NaN	NaN	NaN	NaN	NaN	NaN
NaN	NaN	NaN	NaN	NaN	NaN	783.946	NaN	NaN	NaN	NaN	NaN	NaN	NaN	NaN	NaN	1368.84	NaN	889.284	877.211	NaN	NaN	NaN	319.055	NaN	NaN	584.921	NaN	NaN	NaN	NaN	NaN	NaN	NaN	NaN	NaN	537.927	602.613	NaN	NaN	NaN	283.329	NaN	NaN	NaN	NaN	NaN	NaN	NaN	279.943
NaN	NaN	NaN	NaN	NaN	NaN	NaN	NaN	NaN	NaN	NaN	NaN	NaN	NaN	NaN	NaN	NaN	NaN	973.967	1015.61	NaN	NaN	1210.51	1160.83	NaN	781.666	920.918	NaN	NaN	NaN	NaN	NaN	NaN	NaN	NaN	NaN	521.401	675.435	NaN	NaN	NaN	NaN	NaN	NaN	856.323	NaN	NaN	NaN	335.328	NaN
NaN	NaN	NaN	NaN	NaN	NaN	NaN	NaN	421.417	NaN	NaN	NaN	638.914	663.929	NaN	NaN	NaN	NaN	NaN	NaN	NaN	1340.81	2011.17	1686.87	NaN	952.057	1202.22	NaN	NaN	NaN	NaN	NaN	NaN	NaN	NaN	NaN	NaN	NaN	NaN	NaN	NaN	NaN	NaN	NaN	828.526	NaN	NaN	NaN	NaN	NaN
NaN	NaN	NaN	NaN	NaN	NaN	NaN	NaN	NaN	NaN	NaN	NaN	NaN	NaN	NaN	NaN	NaN	NaN	NaN	NaN	NaN	NaN	NaN	NaN	NaN	NaN	NaN	NaN	NaN	NaN	NaN	NaN	NaN	NaN	NaN	NaN	NaN	NaN	NaN	NaN	NaN	NaN	NaN	NaN	NaN	NaN	NaN	NaN	NaN	NaN
0	0	0	0	0	0	0	0	0	0	0	0	0	0	0	0	0	0	0	0	0	0	0	0	0	0	0	0	0	0	0	0	0	0	0	0	0	0	0	0	0	0	0	0	0	0	0	0	0	0
[truncated: 26 more columns]

## Sheet: Panel D
Density	Phage Shell Intensity
0.600666	10.15
0.698729	51.2878
0.733038	92.4256
0.723702	133.563
0.69129	174.701
0.635792	215.839
0.598577	256.977
0.559993	298.114
0.551682	339.252
0.524047	380.39
0.496562	421.528
0.486009	462.666
0.500056	503.803
0.479114	544.941
0.497324	586.079
0.4865	627.217
0.498293	668.354
0.492545	709.492
0.509531	750.63
0.507571	791.768
0.502662	832.906
0.486443	874.043
0.48708	915.181
0.511874	956.319
0.512306	997.457
0.50479	1038.59
0.518875	1079.73
0.503128	1120.87
0.529609	1162.01
0.536656	1203.15
0.531088	1244.28
0.546926	1285.42
0.539885	1326.56
0.548739	1367.7
0.54853	1408.83
0.577474	1449.97
0.565261	1491.11
0.5478	1532.25
0.548298	1573.39
0.56138	1614.52
0.566908	1655.66
0.563451	1696.8
0.574572	1737.94
0.560488	1779.07
0.553569	1820.21
0.562812	1861.35
0.551125	1902.49
0.550538	1943.63
0.528167	1984.76
0.518006	2025.9
0.553685	2067.04
0.573982	2108.18
0.514281	2149.31
0.533476	2190.45
0.480816	2231.59
0.54786	2272.73
0.468051	2313.87
0.456789	2355
0.502132	2396.14
0.466374	2437.28
0.535685	2478.42
0.535839	2519.55
0.451637	2560.69
0.543476	2601.83
0.506655	2642.97
0.387904	2684.11
0.334104	2725.24
0.525449	2766.38
0.409674	2807.52
0.468387	2848.66
0.198503	2889.79
0.263672	2930.93
0.068854	2972.07
0.337897	3013.21
0.190194	3054.35
0.102703	3095.48
0.078012	3136.62
0.370984	3177.76
0.331389	3218.9
0.0849666	3260.03
0.0824498	3301.17
0.139554	3342.31
0.12505	3424.59
0.113877	3548
0.637645	3589.14
0.0838235	3630.27
0.12835	3794.83
0.0712772	3835.96
0.143755	4041.65

## Sheet: Panel G
Time post phages added (h)	Mean Density
0	0.415175
2	0.453597
4	0.508385
6	0.521716
8	0.448969
10	0.452101
12	0.434825
14	0.389859
16	0.325862
18	0.26353
20	0.259957
22	0.267364
24	0.261735

## Sheet: Panel H
Distance from outeredge	Initial Phage Exposure Total	After Phage Exposure Total	Initial Phage Exposure Lysogen	After Phage Exposure Lysogen
0	0.533889	0.252038	0.48308	0.143957
0.833333	0.539974	0.264358	0.473956	0.221899
1.66667	0.536666	0.293481	0.580892	0.255954
2.5	0.552502	0.329909	0.46136	0.169589
3.33333	0.544344	0.414796
4.16667	0.55491	0.413251
5	0.562363	0.447125
5.83333	0.569648	0.433627
6.66667	0.601287	0.4126
7.5	0.607215	0.423998
8.33333	0.607539	0.443459
9.16667	0.616478	0.500703
10	0.621764	0.70018
10.8333	0.626551
11.6667	0.66135
12.5	0.654829
13.3333	0.660812
14.1667	0.672546
15	0.677057
15.8333
16.6667
17.5
18.3333
19.1667
20
