# Supplementary material for: Spatial propagation of temperate phages within and among biofilms
Source: Proc Natl Acad Sci U S A. 2025 Feb 4;122(6):e2417058122. doi: 10.1073/pnas.2417058122 (PMC11831127; doi:10.1073/pnas.2417058122)
Supplement: Supplementary file 2 — Dataset S01 (ZIP) [file pnas.2417058122.sd01.zip › Data for Lambda 1 - PNAS Revision/SI Figure 6 Distance to outer surface.xlsx]

## Sheet: Panel A
NaN	NaN	NaN	NaN	NaN	NaN	NaN	NaN	NaN	NaN	NaN	NaN	NaN	NaN	NaN	NaN	NaN	NaN	NaN	5.62775	6.10025	NaN	NaN	NaN	NaN	NaN	NaN	NaN	NaN	NaN	NaN	NaN	NaN	NaN	NaN	NaN	NaN	NaN	NaN	NaN	NaN	1.44782	NaN	1.35733	1.26684	1.35733	1.24912	1.08586	NaN	0.676667
NaN	NaN	NaN	NaN	NaN	NaN	NaN	NaN	2.02352	1.70587	NaN	NaN	NaN	NaN	NaN	NaN	NaN	NaN	NaN	0	NaN	NaN	NaN	NaN	NaN	NaN	NaN	NaN	NaN	NaN	NaN	NaN	NaN	NaN	NaN	NaN	NaN	1.75057	1.55821	2.10132	NaN	NaN	1.58983	1.33651	1.22892	1.38749	1.25235	1.06617	NaN	0.640981
NaN	NaN	NaN	NaN	NaN	NaN	NaN	NaN	1.89811	1.53564	NaN	NaN	NaN	NaN	NaN	NaN	NaN	NaN	NaN	0	0.366254	1.29862	NaN	NaN	NaN	NaN	NaN	NaN	NaN	NaN	NaN	NaN	2.18676	2.07138	NaN	1.90146	1.91446	2.06061	1.95144	2.81893	3.03039	NaN	1.47891	1.19333	0.994677	NaN	NaN	NaN	NaN	NaN
NaN	NaN	NaN	NaN	0.468646	0.723909	NaN	NaN	NaN	1.6288	1.67404	NaN	NaN	NaN	NaN	NaN	NaN	NaN	NaN	0	0.463124	1.5642	NaN	NaN	NaN	NaN	NaN	NaN	NaN	NaN	1.95131	NaN	2.52072	2.41454	2.83504	2.29343	2.92696	3.07839	3.62561	3.79706	3.72769	NaN	1.60135	1.05727	NaN	NaN	NaN	NaN	NaN	NaN
NaN	NaN	NaN	NaN	NaN	NaN	NaN	NaN	NaN	NaN	NaN	NaN	NaN	NaN	NaN	NaN	NaN	NaN	NaN	NaN	NaN	NaN	NaN	NaN	NaN	NaN	NaN	NaN	NaN	NaN	2.80448	3.78489	4.51374	3.87665	3.15136	2.55375	3.52117	3.63888	4.06049	4.52443	NaN	2.42478	1.6349	0.955986	NaN	NaN	NaN	NaN	NaN	NaN
NaN	NaN	NaN	NaN	NaN	NaN	NaN	NaN	NaN	NaN	NaN	NaN	NaN	NaN	NaN	NaN	NaN	NaN	NaN	NaN	NaN	NaN	NaN	1.08586	4.37351	4.08303	NaN	NaN	NaN	1.2071	2.10857	3.22128	3.90703	3.39525	3.14856	2.08912	2.5705	2.06392	1.85891	0.520241	3.14747	2.36233	1.67419	NaN	NaN	NaN	NaN	NaN	NaN	NaN
NaN	NaN	NaN	NaN	NaN	NaN	NaN	NaN	NaN	NaN	NaN	NaN	NaN	NaN	NaN	NaN	NaN	NaN	NaN	NaN	NaN	3.58812	3.61468	0.895745	NaN	NaN	NaN	NaN	NaN	0.496327	1.079	2.06773	3.19546	3.26808	3.12291	2.52557	2.98457	3.53754	3.78688	NaN	NaN	NaN	NaN	NaN	NaN	NaN	3.57113	3.07235	2.60327	2.16571
NaN	NaN	NaN	NaN	NaN	NaN	NaN	NaN	NaN	NaN	NaN	NaN	NaN	NaN	NaN	NaN	NaN	NaN	NaN	NaN	NaN	NaN	2.8615	NaN	NaN	NaN	NaN	NaN	NaN	0.560228	1.59047	2.85493	3.02878	3.07343	3.72639	3.63158	4.19625	4.99997	5.61432	5.30602	4.52233	NaN	NaN	NaN	NaN	NaN	2.75668	3.24575	3.13978	2.79857
NaN	NaN	NaN	NaN	NaN	NaN	NaN	NaN	NaN	NaN	NaN	NaN	NaN	NaN	NaN	NaN	NaN	NaN	NaN	NaN	NaN	NaN	NaN	NaN	NaN	NaN	NaN	NaN	NaN	NaN	2.79337	3.75798	4.39375	4.12312	4.25141	4.73544	4.86509	5.45039	5.94487	5.25927	4.62857	NaN	NaN	NaN	NaN	NaN	2.02339	2.56891	2.64128	NaN
NaN	NaN	NaN	NaN	NaN	NaN	NaN	NaN	NaN	NaN	NaN	NaN	NaN	NaN	NaN	NaN	NaN	NaN	NaN	NaN	NaN	NaN	NaN	NaN	NaN	NaN	NaN	NaN	NaN	NaN	1.00626	2.75575	3.80458	4.18935	4.20592	5.41624	5.38457	5.57049	5.34517	5.10365	4.60249	1.71435	3.48749	4.11549	2.97812	NaN	NaN	NaN	NaN	7.56771
NaN	NaN	NaN	NaN	NaN	NaN	NaN	NaN	NaN	NaN	NaN	NaN	NaN	NaN	NaN	NaN	NaN	NaN	NaN	NaN	NaN	NaN	NaN	NaN	NaN	NaN	1.84463	NaN	1.45915	2.53516	3.62957	5.17499	4.93891	5.1967	5.36833	5.79649	5.76179	5.78303	6.65064	6.22326	5.63563	4.40417	4.44788	4.14889	3.88997	6.60231	6.77624	4.03665	2.58971	6.53356
NaN	NaN	NaN	NaN	NaN	NaN	NaN	NaN	NaN	NaN	NaN	NaN	0.886604	0.809355	NaN	NaN	NaN	NaN	NaN	NaN	NaN	1.95926	2.21941	NaN	2.28188	2.46464	2.21407	2.68511	2.53955	3.25964	4.02967	5.02251	6.00575	6.27874	6.13287	6.1961	6.52543	6.65109	7.9025	6.9825	5.97524	6.70336	5.36587	5.55236	6.58453	7.31472	7.99067	8.15518	8.79166	8.90032
NaN	NaN	NaN	NaN	NaN	NaN	NaN	NaN	NaN	NaN	NaN	1.31662	1.32122	0.974592	NaN	NaN	NaN	NaN	NaN	NaN	NaN	2.45815	2.97892	4.22507	3.33763	3.08174	3.36676	3.70092	3.90264	4.28236	4.78641	5.71625	7.01974	7.38315	6.30044	7.15111	6.81342	7.43506	8.0856	7.87774	6.95007	7.22063	6.44291	6.70074	6.42088	7.79871	7.98239	8.40482	9.6443	10.1231
NaN	NaN	NaN	NaN	NaN	NaN	NaN	NaN	NaN	NaN	NaN	1.72125	1.63944	1.50307	NaN	NaN	0.997952	0.552346	NaN	NaN	3.1643	2.34244	3.29145	3.7407	4.04224	4.35229	4.70027	4.90228	4.96037	5.4914	5.99429	6.88052	7.68922	7.76033	8.27444	8.02594	8.14383	8.51337	9.64472	8.69422	8.01495	8.47958	7.7946	8.10374	8.07257	7.70721	8.18445	8.82522	9.93372	11.2562
NaN	NaN	NaN	NaN	NaN	NaN	NaN	NaN	NaN	NaN	NaN	1.60896	1.73922	1.91572	NaN	2.19946	1.66261	1.24199	NaN	4.77222	2.48958	3.25574	4.09087	4.72062	4.79705	5.26893	5.70115	5.89158	6.47873	6.71407	7.10165	7.83874	8.54913	9.08512	8.42322	8.1829	8.82312	10.3804	9.42515	8.92029	8.67504	8.78885	9.27859	9.08236	8.57376	8.99159	9.00027	10.271	11.6701	12.1279
NaN	NaN	NaN	NaN	NaN	NaN	NaN	NaN	NaN	NaN	NaN	NaN	1.8188	1.98251	NaN	2.87254	2.47205	NaN	4.83232	5.14931	3.6773	4.09574	5.12346	5.30283	5.83264	6.15351	6.76371	7.47709	7.582	7.84573	7.80233	8.06516	8.57154	9.54454	9.56103	9.43423	10.521	11.0476	11.0762	10.0919	9.42464	9.93288	9.8404	9.62867	10.2516	10.3777	10.4637	11.175	12.1668	12.7543
NaN	NaN	3.51394	3.42001	NaN	NaN	0.799027	NaN	NaN	NaN	NaN	NaN	1.74528	1.89811	NaN	NaN	NaN	NaN	3.0561	3.7545	4.68566	4.75204	5.28636	5.76944	6.64595	7.19529	7.71739	8.07582	8.03772	8.31927	9.14682	9.3628	9.74002	10.1344	10.9395	12.3695	11.9279	11.3731	12.1278	11.3062	10.8622	10.15	10.4287	10.9765	10.7807	11.2848	11.152	11.1937	12.5139	12.5929
NaN	NaN	2.23212	2.59112	NaN	NaN	1.40683	NaN	NaN	NaN	NaN	NaN	NaN	NaN	NaN	4.01998	5.34869	3.58429	3.78204	4.55663	5.22015	5.76389	5.97419	6.3652	7.36591	8.38958	9.21455	9.08395	9.34024	9.42871	9.91675	9.71669	10.3318	10.9035	11.8052	11.8165	12.9876	11.9502	11.9789	13.2986	12.5309	11.9758	11.7387	11.0748	11.9456	11.3567	11.9137	12.6477	13.1974	14.4163
NaN	0.443302	2.22364	3.49873	4.50507	NaN	NaN	NaN	NaN	NaN	NaN	NaN	NaN	NaN	0.441518	2.64637	5.04258	4.8541	5.09183	5.05757	5.69831	6.34279	6.72013	7.61405	8.24472	9.22782	9.57987	10.3288	10.5775	10.5838	10.6259	10.7716	11.7763	13.2105	11.6361	11.2232	12.3059	12.8175	12.2774	13.5375	12.1886	12.9928	12.7913	12.7334	12.9849	11.7008	12.7788	14.1941	14.2547	15.2581
NaN	1.67254	2.70833	4.1327	4.35099	NaN	NaN	NaN	NaN	NaN	NaN	NaN	NaN	2.00524	2.40066	2.8012	3.69106	5.07505	5.65237	5.36351	6.17046	7.09167	7.52914	8.09457	9.12048	10.2935	10.2464	10.6189	11.0613	11.1044	11.7349	12.7301	13.3598	12.3089	12.8207	11.9031	13.3344	13.3999	11.9263	14.0905	12.958	12.7835	13.4228	13.6814	13.6728	14.0489	14.4295	14.8082	14.9087	14.9339
NaN	2.23684	2.40708	NaN	NaN	NaN	NaN	NaN	NaN	NaN	NaN	NaN	NaN	1.64914	2.73654	3.84308	3.659	4.78604	5.94392	6.14965	7.09877	7.78698	8.30037	8.94502	10.0764	10.7981	11.1003	11.3072	11.8116	11.764	12.9316	13.5083	14.0206	14.2841	13.5428	13.9998	14.1794	13.8376	14.6193	15.0164	14.5875	14.6386	14.783	13.7344	13.3649	14.138	13.6783	15.3397	15.3139	15.7165
NaN	NaN	NaN	NaN	NaN	NaN	4.11499	NaN	1.27496	NaN	NaN	NaN	NaN	1.80747	2.57633	3.34072	3.88483	4.51013	5.73004	6.45559	7.32121	8.49997	9.10247	8.98091	10.2676	11.7849	11.353	11.262	12.2761	12.8191	14.102	14.7548	15.7206	14.7775	13.978	15.9542	15.9078	15.2098	15.9075	15.4246	14.6517	14.9845	15.5115	14.8496	13.5481	15.4741	15.8942	15.1832	16.037	16.5143
NaN	NaN	NaN	NaN	NaN	3.14798	3.46587	1.52082	1.93892	1.50263	NaN	NaN	NaN	1.76121	2.52968	3.37374	3.76987	4.14845	5.44676	6.62879	7.81605	8.61161	9.96593	9.611	11.7716	12.8618	13.5019	13.6451	13.166	14.2085	14.1571	14.9505	15.2013	15.2153	14.4561	14.2828	17.0647	15.9265	14.7327	16.5522	16.5046	15.8653	15.6208	16.0223	15.6309	15.5351	15.2052	16.2059	14.8351	16.3127
NaN	NaN	NaN	NaN	NaN	NaN	NaN	1.1475	2.28316	2.13653	NaN	NaN	NaN	NaN	2.37169	3.62695	3.79418	4.62091	5.32037	6.83772	8.4755	9.23573	9.6896	11.0418	12.459	13.9018	14.0665	14.5203	14.3124	14.334	15.4304	15.4606	15.0236	14.7346	14.4494	14.5635	16.3879	16.2744	14.8777	16.0477	16.1469	15.3873	15.8056	15.5845	16.2248	15.5558	15.9726	16.0577	16.4699	15.9301
NaN	NaN	NaN	NaN	NaN	NaN	NaN	NaN	NaN	NaN	NaN	NaN	NaN	NaN	2.60549	3.39166	3.99489	4.88668	5.67192	6.75878	8.24684	9.15587	10.467	12.003	13.4202	13.6819	14.5428	14.5767	14.1965	14.3936	15.9927	16.2013	14.9539	15.1187	15.1722	15.5044	16.3006	17.0377	16.4839	15.8264	15.2553	15.0278	15.7194	15.8569	17.0306	15.8802	17.1579	18.1747	18.0636	16.6558
NaN	NaN	NaN	NaN	NaN	NaN	NaN	NaN	NaN	NaN	NaN	NaN	NaN	NaN	3.14091	3.38628	4.11234	5.18648	5.93304	6.98993	8.52149	9.19243	10.6277	12.1116	12.8458	14.0256	15.017	15.3546	14.7368	14.8522	15.634	15.3356	16.5226	16.0495	15.7127	15.933	16.1938	16.5277	16.3806	16.5163	15.4077	17.247	16.3805	16.1164	16.3294	16.3918	18.0924	17.8525	17.3768	16.8503
NaN	NaN	NaN	NaN	NaN	NaN	NaN	NaN	NaN	NaN	NaN	NaN	NaN	NaN	3.11522	3.61467	4.34485	5.52931	6.58296	7.46291	8.72422	9.32166	10.4325	11.9018	13.2934	13.9541	14.868	14.7395	16.3075	16.6135	15.4708	16.3411	17.1138	16.5726	16.4684	15.6872	15.6577	15.9631	16.8628	16.5558	16.2111	17.5908	16.0605	16.6412	16.5171	16.7791	17.0428	17.7993	17.3822	17.9344
NaN	NaN	NaN	NaN	NaN	NaN	NaN	NaN	NaN	NaN	NaN	NaN	NaN	NaN	2.77731	3.70513	4.5584	5.99153	7.3421	7.76805	9.00324	9.44749	10.5209	11.3783	13.5192	13.737	15.2806	16.031	16.4558	16.6042	15.7799	15.7033	16.8958	16.4959	17.1929	16.4972	16.3984	17.0818	16.3512	16.1582	15.9832	16.3383	16.2519	16.5659	17.4254	16.3278	18.1225	16.7965	16.4805	17.3532
NaN	NaN	NaN	NaN	NaN	NaN	NaN	NaN	NaN	NaN	NaN	NaN	NaN	2.38111	3.2191	3.35728	4.20339	5.2842	6.52284	7.53826	8.73101	9.94091	11.1953	11.0619	12.2322	14.839	16.0346	16.3892	14.579	14.9671	15.089	15.5256	16.6616	17.0673	16.1965	16.542	17.6506	16.6073	16.3021	16.1073	17.0776	18.4241	17.9798	17.4049	16.266	15.99	16.3095	16.199	17.0048	16.7312
NaN	NaN	NaN	NaN	NaN	NaN	NaN	NaN	NaN	NaN	NaN	NaN	NaN	NaN	3.11384	3.32469	4.02312	5.20797	6.03858	7.28631	9.18214	10.7271	11.9638	11.1152	12.3732	13.951	14.7179	16.4166	16.2014	15.8192	15.5513	15.8107	15.9873	15.84	15.9833	16.3886	16.1453	15.8842	16.3935	17.3918	16.3397	17.3186	17.4489	16.9127	16.6832	16.9816	16.4247	16.448	17.7442	16.9647
NaN	NaN	NaN	NaN	NaN	NaN	NaN	NaN	NaN	NaN	NaN	NaN	NaN	1.99212	2.78179	3.20103	4.00993	5.36162	6.77224	8.23024	9.30941	10.4984	11.5346	12.6361	14.129	14.6764	15.1253	15.4609	16.3086	16.1375	16.3797	15.8766	16.2465	16.6492	16.6572	17.2009	16.4657	16.0438	16.2845	16.7035	16.1925	16.4486	17.0983	17.0333	17.0959	16.683	16.4459	16.5023	16.3726	16.7073
NaN	NaN	NaN	NaN	NaN	0.593081	0.809355	NaN	NaN	NaN	NaN	NaN	NaN	1.85969	2.87228	3.51178	4.09601	4.8171	6.31955	7.65263	8.81433	9.64705	11.0005	13.4703	13.376	13.7221	15.4395	15.4788	14.9569	15.0187	15.1585	15.9566	16.4074	17.6256	16.6361	17.2008	16.2427	15.9239	16.0349	15.7944	16.0787	17.1639	16.4858	16.3512	17.375	16.8353	17.2341	16.8684	16.1733	16.8971
NaN	NaN	NaN	NaN	NaN	0.752613	0.980861	0.924739	NaN	NaN	NaN	NaN	NaN	NaN	NaN	3.51345	4.47889	5.5073	6.24462	7.13007	8.29273	10.9082	11.6358	11.8769	13.2114	13.3963	14.9085	15.5465	15.1744	15.636	15.5873	15.7527	15.7072	16.8289	17.0303	16.6411	16.1557	16.1177	16.0006	16.0704	16.184	16.8678	16.2056	16.6422	16.8196	16.9298	15.8755	16.2826	16.7998	17.3914
NaN	NaN	NaN	NaN	NaN	NaN	1.05683	0.904466	NaN	NaN	NaN	1.30846	1.64447	1.76146	2.7196	3.79674	4.82857	5.55471	6.70176	8.05294	8.99217	10.0429	12.3966	13.3959	13.2859	13.9135	15.8035	17.2114	15.9752	14.8275	15.4657	15.7552	15.7445	17.093	15.9002	16.6632	17.6746	17.0379	16.259	16.7532	16.5933	16.6883	16.0107	16.0721	15.8877	16.1271	16.5125	16.8575	16.2967	16.8401
NaN	NaN	NaN	NaN	NaN	NaN	NaN	NaN	NaN	NaN	NaN	1.79045	2.30815	NaN	3.66083	3.37395	4.85718	6.3336	7.41694	8.83456	9.70118	10.2463	12.2737	13.2198	14.0783	13.4767	13.3527	14.3585	15.3415	15.8496	16.5262	15.308	16.5693	17.0137	16.2001	16.3553	16.9947	17.0673	16.2708	16.1305	16.7965	17.5204	17.2306	16.1432	16.1208	16.2675	16.3976	16.8037	16.0213	16.6183
NaN	NaN	NaN	NaN	NaN	NaN	NaN	NaN	NaN	NaN	NaN	2.53896	2.88312	NaN	2.8771	3.54171	4.91685	6.64133	7.19168	8.18206	8.66513	9.75524	11.7685	13.0146	13.7678	12.7577	13.86	14.7684	14.6803	16.5241	16.5048	15.9756	16.1941	15.7482	15.7864	16.4097	16.7607	16.7421	16.0512	16.0212	15.8067	16.481	16.4517	16.1059	16.6444	17.2224	16.3431	16.4603	16.5448	16.8931
NaN	NaN	NaN	NaN	NaN	NaN	NaN	NaN	NaN	NaN	NaN	NaN	NaN	NaN	1.88214	5.56565	6.13878	6.58784	6.85612	7.93398	8.86956	10.191	11.6887	11.8048	11.8404	13.084	14.7765	14.9621	15.7441	15.0428	15.649	16.5038	15.4975	15.6463	15.9207	16.29	16.6512	16.2012	16.9473	16.5278	16.9406	16.1428	16.9408	16.0931	17.5769	17.6423	16.3376	16.1218	16.9242	17.1367
NaN	NaN	NaN	NaN	NaN	NaN	NaN	NaN	NaN	NaN	NaN	NaN	NaN	NaN	NaN	5.75796	5.16207	6.09674	6.15626	7.00632	8.42449	9.96397	10.9831	11.7856	13.4235	12.5818	15.2226	15.8971	16.6792	16.7078	16.6381	15.6296	15.7818	15.5037	16.1472	16.6771	17.2507	18.5685	16.8196	16.6088	16.7114	15.8946	15.8779	16.59	16.3496	17.1119	15.9906	16.2537	16.6423	16.864
NaN	NaN	NaN	NaN	NaN	NaN	NaN	NaN	NaN	NaN	NaN	NaN	NaN	NaN	NaN	NaN	4.74354	4.75183	5.63992	6.51372	7.70625	8.81514	10.1874	11.4129	12.6995	13.5005	15.0788	14.0451	15.7853	17.004	16.1541	15.7517	15.9033	16.2131	16.7624	16.8137	17.295	17.7909	17.2585	15.9715	15.8594	16.9021	17.38	16.8068	16.0095	16.732	16.5631	16.7227	16.428	16.9473
NaN	NaN	NaN	NaN	NaN	NaN	NaN	NaN	NaN	NaN	NaN	NaN	NaN	NaN	NaN	NaN	NaN	4.08259	5.35775	6.20399	7.05743	8.03712	8.37406	10.5131	11.3725	12.3862	14.1157	14.6726	15.5968	16.9185	16.0622	16.5469	17.1514	16.3737	16.8532	16.0318	16.5428	17.1416	17.2364	16.747	16.4409	16.264	17.2839	16.8213	16.692	17.3039	17.4972	18.6888	17.4679	17.686
NaN	NaN	NaN	NaN	NaN	NaN	NaN	NaN	NaN	NaN	NaN	NaN	NaN	1.42992	1.77966	NaN	NaN	4.10953	4.61386	5.44065	6.52529	7.75467	8.30737	10.0648	10.7273	11.6554	13.6257	14.502	15.1635	15.1405	14.9499	15.7787	15.3409	16.7633	17.0931	15.9824	16.4425	17.2152	17.5496	16.208	16.666	16.4994	17.0442	16.2841	16.8655	17.7574	18.4435	17.3049	16.7393	16.1927
NaN	NaN	NaN	NaN	NaN	NaN	NaN	NaN	NaN	NaN	NaN	NaN	NaN	NaN	NaN	NaN	NaN	3.36906	4.22635	5.1656	6.31807	7.28836	8.39487	9.29873	10.7648	11.66	12.8081	13.8708	15.2718	15.7904	14.9187	14.6942	15.5817	16.1066	16.34	16.1843	16.6747	18.0295	17.0308	16.5916	17.6876	17.4884	16.4371	16.036	17.0059	17.0741	17.9949	17.3033	16.0523	16.6608
NaN	NaN	NaN	NaN	NaN	NaN	NaN	NaN	NaN	NaN	NaN	NaN	NaN	NaN	NaN	NaN	NaN	3.49284	3.64412	4.4629	6.23411	7.17167	8.14324	8.85572	9.62425	10.4517	11.6141	12.3302	13.6561	14.4341	14.204	14.0977	15.7716	15.9614	15.9523	16.9695	17.5698	17.0447	16.6822	16.2967	17.3932	16.9396	16.9764	16.9925	16.1239	17.2706	19.0834	17.2742	17.8311	16.6321
NaN	NaN	NaN	NaN	NaN	NaN	NaN	NaN	NaN	NaN	NaN	NaN	NaN	NaN	NaN	NaN	NaN	NaN	NaN	4.54392	6.30272	6.45359	7.16602	8.28338	8.65474	9.64534	10.6272	11.6829	14.1881	14.1877	14.5457	15.258	16.2604	16.6082	16.6843	17.0933	17.5781	16.6637	18.8134	18.5087	18.7493	18.9481	17.2316	17.2984	17.1318	17.7298	16.9118	17.7523	17.9263	17.6453
NaN	NaN	NaN	NaN	NaN	NaN	NaN	NaN	NaN	NaN	NaN	NaN	NaN	NaN	NaN	NaN	NaN	NaN	NaN	NaN	5.07741	5.63568	7.07804	7.9461	8.26822	9.51705	10.4233	11.4013	13.6886	12.3515	12.7235	14.1499	15.141	16.7367	15.5053	17.7907	16.7257	15.5998	17.0369	18.3868	16.5668	17.946	16.9779	16.4127	16.1715	16.6711	18.6781	17.5313	16.7113	16.8165
NaN	1.68835	1.92381	NaN	NaN	NaN	NaN	NaN	NaN	NaN	NaN	NaN	NaN	NaN	NaN	NaN	NaN	NaN	NaN	NaN	NaN	6.00204	6.40358	7.07276	8.05982	8.64136	9.63014	11.4236	12.8873	11.9299	13.3068	13.8924	15.0659	16.4807	16.5254	16.7439	19.2644	18.0337	17.2839	17.2086	17.7611	17.7034	16.3968	16.5737	16.3436	16.8208	19.1902	16.9144	16.4248	16.5643
NaN	2.29555	2.12354	NaN	NaN	NaN	NaN	NaN	NaN	NaN	NaN	NaN	NaN	NaN	NaN	NaN	NaN	NaN	2.44918	3.02169	4.74159	5.5971	5.99314	6.22967	8.10706	8.82542	10.0318	11.0711	12.1001	13.1346	13.4388	13.8515	14.54	15.4436	16.306	16.9496	19.0821	18.3521	17.4049	17.9442	17.2348	17.708	16.7028	15.8962	16.2857	16.4101	17.4801	17.4123	17.6124	17.8013
NaN	3.04248	2.30906	2.1226	NaN	NaN	NaN	NaN	NaN	NaN	NaN	NaN	NaN	NaN	NaN	NaN	NaN	0.693869	1.87261	2.89654	4.23952	5.19585	6.10014	6.37523	7.59614	9.72919	10.8936	11.0648	12.5578	12.7939	13.2055	14.0217	14.5167	15.2096	16.3923	16.9343	18.2868	16.6034	17.5574	17.2888	16.9353	16.6144	16.3397	16.3584	16.8916	16.7444	17.6482	17.2185	16.2113	16.6184
NaN	4.25608	2.53162	2.21196	NaN	NaN	NaN	NaN	NaN	NaN	NaN	NaN	NaN	NaN	NaN	NaN	0	0.313123	1.4275	2.90963	4.0087	4.79962	6.01061	7.60207	8.20885	9.3224	10.4679	11.02	12.8913	13.6418	13.2981	13.3151	14.0374	15.0251	15.5691	16.3866	17.8331	17.719	16.9565	17.3797	17.1489	18.575	16.7583	17.6779	16.9335	17.4044	18.2926	17.597	17.1372	17.8014
3.61955	NaN	NaN	NaN	NaN	NaN	NaN	NaN	NaN	NaN	NaN	NaN	NaN	NaN	NaN	NaN	NaN	NaN	NaN	NaN	NaN	NaN	NaN	6.2483	NaN	NaN	10.695	11.5741	NaN	NaN	9.18722	NaN	NaN	NaN	18.9668	NaN	6.36028	7.54908	NaN	4.18368	4.94768	11.5825	NaN	7.05811	4.66921	7.23909	8.27971	12.6684	NaN	4.34345
0	0	0	0	0	0	0	0	0	0	0	0	0	0	0	0	0	0	0	0	0	0	0	0	0	0	0	0	0	0	0	0	0	0	0	0	0	0	0	0	0	0	0	0	0	0	0	0	0	0
[truncated: 1 more columns]

## Sheet: Panel B
NaN	NaN	NaN	NaN	NaN	NaN	NaN	NaN	NaN	NaN	NaN	NaN	NaN	NaN	NaN	NaN	NaN	NaN	NaN	0.00338423	0.00352569	NaN	NaN	NaN	NaN	NaN	NaN	NaN	NaN	NaN	NaN	NaN	NaN	NaN	NaN	NaN	NaN	NaN	NaN	NaN	NaN	0.0488533	NaN	0.040852	0.0397875	0.0376718	0.0333008	0.0272218	NaN	0.0230385
NaN	NaN	NaN	NaN	NaN	NaN	NaN	NaN	0.00167249	0.00159684	NaN	NaN	NaN	NaN	NaN	NaN	NaN	NaN	NaN	0.00644026	NaN	NaN	NaN	NaN	NaN	NaN	NaN	NaN	NaN	NaN	NaN	NaN	NaN	NaN	NaN	NaN	NaN	0.0786134	0.0539861	0.0504707	NaN	NaN	0.0411223	0.0378919	0.0348722	0.0379498	0.032932	0.0274329	NaN	0.0192165
NaN	NaN	NaN	NaN	NaN	NaN	NaN	NaN	0.00187831	0.00179605	NaN	NaN	NaN	NaN	NaN	NaN	NaN	NaN	NaN	0.00589741	0.00553196	0.00540169	NaN	NaN	NaN	NaN	NaN	NaN	NaN	NaN	NaN	NaN	0.161212	0.165356	NaN	0.15649	0.135529	0.102312	0.0647033	0.0626847	0.0610631	NaN	0.0349447	0.0350898	0.0327599	NaN	NaN	NaN	NaN	NaN
NaN	NaN	NaN	NaN	0.000368563	0.000521756	NaN	NaN	NaN	0.000108728	0.000108728	NaN	NaN	NaN	NaN	NaN	NaN	NaN	NaN	0.00512436	0.00517623	0.00530257	NaN	NaN	NaN	NaN	NaN	NaN	NaN	NaN	0.0668683	NaN	0.16942	0.186537	0.207648	0.180943	0.197329	0.156397	0.119008	0.0765587	0.0665966	NaN	0.02873	0.0291938	NaN	NaN	NaN	NaN	NaN	NaN
NaN	NaN	NaN	NaN	NaN	NaN	NaN	NaN	NaN	NaN	NaN	NaN	NaN	NaN	NaN	NaN	NaN	NaN	NaN	NaN	NaN	NaN	NaN	NaN	NaN	NaN	NaN	NaN	NaN	NaN	0.129912	0.19386	0.265342	0.258534	0.231633	0.221966	0.244701	0.18876	0.161271	0.0838427	NaN	0.0479363	0.030567	0.0259579	NaN	NaN	NaN	NaN	NaN	NaN
NaN	NaN	NaN	NaN	NaN	NaN	NaN	NaN	NaN	NaN	NaN	NaN	NaN	NaN	NaN	NaN	NaN	NaN	NaN	NaN	NaN	NaN	NaN	0.00257275	0.00159131	0.00159131	NaN	NaN	NaN	0.131291	0.16261	0.229757	0.278428	0.277753	0.300485	0.271001	0.275293	0.152394	0.0739248	0.00937802	0.0666486	0.0493768	0.0376349	NaN	NaN	NaN	NaN	NaN	NaN	NaN
NaN	NaN	NaN	NaN	NaN	NaN	NaN	NaN	NaN	NaN	NaN	NaN	NaN	NaN	NaN	NaN	NaN	NaN	NaN	NaN	NaN	0.0015603	0.00157064	0.00205495	NaN	NaN	NaN	NaN	NaN	0.11985	0.14806	0.210857	0.300911	0.337329	0.351527	0.327947	0.323797	0.238619	0.159487	NaN	NaN	NaN	NaN	NaN	NaN	NaN	0.0289084	0.0286503	0.0314598	0.0383258
NaN	NaN	NaN	NaN	NaN	NaN	NaN	NaN	NaN	NaN	NaN	NaN	NaN	NaN	NaN	NaN	NaN	NaN	NaN	NaN	NaN	NaN	0.00159131	NaN	NaN	NaN	NaN	NaN	NaN	0.123894	0.186192	0.26349	0.312063	0.356968	0.404161	0.390169	0.374382	0.308693	0.235759	0.146542	0.114064	NaN	NaN	NaN	NaN	NaN	0.0217803	0.0237039	0.0307097	0.0389405
NaN	NaN	NaN	NaN	NaN	NaN	NaN	NaN	NaN	NaN	NaN	NaN	NaN	NaN	NaN	NaN	NaN	NaN	NaN	NaN	NaN	NaN	NaN	NaN	NaN	NaN	NaN	NaN	NaN	NaN	0.260153	0.321824	0.386658	0.417902	0.40957	0.414123	0.362153	0.319036	0.246335	0.161159	0.137802	NaN	NaN	NaN	NaN	NaN	0.0087139	0.00979734	0.00764575	NaN
NaN	NaN	NaN	NaN	NaN	NaN	NaN	NaN	NaN	NaN	NaN	NaN	NaN	NaN	NaN	NaN	NaN	NaN	NaN	NaN	NaN	NaN	NaN	NaN	NaN	NaN	NaN	NaN	NaN	NaN	0.0704099	0.187931	0.294829	0.330706	0.301341	0.385973	0.345517	0.291943	0.20384	0.162506	0.162392	0.074629	0.165564	0.193332	0.120049	NaN	NaN	NaN	NaN	0.187147
NaN	NaN	NaN	NaN	NaN	NaN	NaN	NaN	NaN	NaN	NaN	NaN	NaN	NaN	NaN	NaN	NaN	NaN	NaN	NaN	NaN	NaN	NaN	NaN	NaN	NaN	0.213066	NaN	0.191862	0.256117	0.282485	0.36974	0.347682	0.371423	0.338316	0.359154	0.319264	0.270309	0.281971	0.250267	0.266858	0.21882	0.227737	0.199384	0.172967	0.275215	0.241777	0.134542	0.0307308	0.14875
NaN	NaN	NaN	NaN	NaN	NaN	NaN	NaN	NaN	NaN	NaN	NaN	0.019658	0.0221467	NaN	NaN	NaN	NaN	NaN	NaN	NaN	0.103352	0.124519	NaN	0.231941	0.26138	0.258776	0.302065	0.282505	0.310653	0.324888	0.347025	0.401603	0.425352	0.382056	0.347417	0.350429	0.32638	0.372636	0.332811	0.304665	0.374795	0.296684	0.29594	0.349274	0.35014	0.345534	0.273475	0.254465	0.241824
NaN	NaN	NaN	NaN	NaN	NaN	NaN	NaN	NaN	NaN	NaN	0.0180267	0.0195396	0.0251738	NaN	NaN	NaN	NaN	NaN	NaN	NaN	0.145794	0.184002	0.282936	0.305911	0.308183	0.357199	0.39792	0.399147	0.394459	0.389773	0.411142	0.47225	0.489294	0.389217	0.409215	0.367789	0.382008	0.396047	0.408645	0.379729	0.423036	0.375668	0.38877	0.356244	0.414579	0.36615	0.321211	0.338462	0.34196
NaN	NaN	NaN	NaN	NaN	NaN	NaN	NaN	NaN	NaN	NaN	0.0187428	0.024894	0.0331222	NaN	NaN	0.0376028	0.036302	NaN	NaN	0.183964	0.193467	0.271007	0.325458	0.358572	0.422177	0.468502	0.490812	0.480493	0.490704	0.490788	0.519497	0.521285	0.492297	0.511457	0.47221	0.455989	0.455715	0.507541	0.473293	0.45364	0.520694	0.474554	0.492674	0.484347	0.422898	0.394998	0.38543	0.400448	0.441458
NaN	NaN	NaN	NaN	NaN	NaN	NaN	NaN	NaN	NaN	NaN	0.021391	0.0273585	0.034551	NaN	0.0552756	0.0597705	0.0603752	NaN	0.232309	0.201051	0.266321	0.350849	0.41822	0.414257	0.471143	0.536679	0.56208	0.610174	0.584205	0.571746	0.57716	0.573257	0.571641	0.50824	0.482203	0.503483	0.562246	0.492928	0.47773	0.481967	0.515079	0.567425	0.545907	0.508709	0.504926	0.452599	0.499488	0.54047	0.511092
NaN	NaN	NaN	NaN	NaN	NaN	NaN	NaN	NaN	NaN	NaN	NaN	0.0415774	0.0453104	NaN	0.0664603	0.0750859	NaN	0.260054	0.298091	0.273513	0.329119	0.437381	0.45283	0.490411	0.512484	0.584324	0.671987	0.660603	0.642142	0.5874	0.558813	0.54556	0.573417	0.561243	0.54125	0.592381	0.597284	0.583271	0.534595	0.51336	0.570065	0.569717	0.56065	0.597967	0.575878	0.542518	0.554252	0.574983	0.560318
NaN	NaN	0.000579839	0.000545303	NaN	NaN	0.000445782	NaN	NaN	NaN	NaN	NaN	0.0456095	0.0536498	NaN	NaN	NaN	NaN	0.25345	0.303606	0.357053	0.386592	0.43619	0.475049	0.534761	0.571179	0.615894	0.646655	0.6275	0.622922	0.634951	0.605191	0.585135	0.577876	0.610724	0.68298	0.642922	0.591702	0.620107	0.583492	0.573414	0.548763	0.578061	0.616687	0.595553	0.609496	0.571606	0.534866	0.57172	0.542168
NaN	NaN	0.00679781	0.00545082	NaN	NaN	0.000445782	NaN	NaN	NaN	NaN	NaN	NaN	NaN	NaN	0.133718	0.19951	0.244646	0.311581	0.381166	0.430668	0.472074	0.484644	0.503406	0.565318	0.624244	0.670535	0.663022	0.659331	0.631177	0.63319	0.575159	0.577545	0.58086	0.615528	0.602706	0.665123	0.591178	0.579108	0.665814	0.635506	0.619411	0.618997	0.587613	0.6355	0.587397	0.578279	0.5944	0.593004	0.625869
NaN	0.00817703	0.00700498	0.00602601	0.00543941	NaN	NaN	NaN	NaN	NaN	NaN	NaN	NaN	NaN	0.0659281	0.132291	0.230297	0.304488	0.379436	0.420075	0.474355	0.524307	0.535368	0.577848	0.594182	0.643087	0.638631	0.670243	0.66872	0.63535	0.607355	0.584746	0.616573	0.680291	0.559236	0.529294	0.583451	0.601932	0.559875	0.621922	0.556269	0.625103	0.62726	0.630947	0.642407	0.561513	0.591898	0.641975	0.622207	0.650258
NaN	0.00922949	0.00709034	0.00605803	0.00553118	NaN	NaN	NaN	NaN	NaN	NaN	NaN	NaN	0.100932	0.118727	0.173611	0.264846	0.365502	0.423586	0.429435	0.505394	0.569729	0.573217	0.578081	0.608443	0.656331	0.623202	0.617462	0.620064	0.593025	0.605242	0.642517	0.646077	0.576932	0.584522	0.534584	0.598298	0.587024	0.506451	0.60906	0.558349	0.563563	0.613835	0.629806	0.635699	0.64208	0.640872	0.635801	0.62517	0.60411
NaN	0.00817703	0.00719047	NaN	NaN	NaN	NaN	NaN	NaN	NaN	NaN	NaN	NaN	0.0971661	0.148903	0.228335	0.307476	0.396747	0.464752	0.457744	0.546931	0.594623	0.595687	0.586008	0.626202	0.640112	0.625654	0.598185	0.59451	0.573957	0.614915	0.621074	0.630231	0.631469	0.596497	0.604516	0.60485	0.582405	0.602222	0.619916	0.607516	0.62584	0.641187	0.600171	0.577129	0.607264	0.568871	0.629336	0.615601	0.622107
NaN	NaN	NaN	NaN	NaN	NaN	0.00151952	NaN	0.00352279	NaN	NaN	NaN	NaN	0.130729	0.171631	0.265577	0.349764	0.398237	0.476738	0.495533	0.532242	0.605418	0.609769	0.540857	0.587908	0.658523	0.595756	0.555898	0.577713	0.586189	0.629188	0.638953	0.673242	0.626795	0.593454	0.670814	0.659074	0.619554	0.638267	0.615983	0.588777	0.607896	0.643287	0.620733	0.556367	0.642694	0.644498	0.599056	0.629888	0.641306
NaN	NaN	NaN	NaN	NaN	0.00146271	0.00146271	0.00352279	0.00352279	0.00352279	NaN	NaN	NaN	0.137507	0.195639	0.292278	0.352151	0.382224	0.472348	0.538706	0.589877	0.57992	0.627986	0.539945	0.654269	0.682196	0.676402	0.644146	0.59755	0.622845	0.6099	0.62715	0.627156	0.628096	0.597901	0.591539	0.684953	0.634953	0.581002	0.646217	0.649744	0.628607	0.622545	0.648994	0.625701	0.615459	0.589431	0.627009	0.560077	0.620101
NaN	NaN	NaN	NaN	NaN	NaN	NaN	0.00352279	0.00352279	0.00352279	NaN	NaN	NaN	NaN	0.219454	0.320388	0.354981	0.42235	0.458412	0.558688	0.657493	0.636885	0.579753	0.609088	0.653838	0.703516	0.679822	0.654066	0.623841	0.611786	0.644016	0.635051	0.611216	0.598498	0.591731	0.595989	0.648733	0.635359	0.586413	0.623857	0.627764	0.598691	0.614195	0.60906	0.634613	0.599928	0.610539	0.612038	0.619346	0.593317
NaN	NaN	NaN	NaN	NaN	NaN	NaN	NaN	NaN	NaN	NaN	NaN	NaN	NaN	0.233254	0.320329	0.372526	0.444181	0.475409	0.538394	0.61158	0.620554	0.637955	0.668833	0.694397	0.65581	0.658362	0.635181	0.603638	0.605182	0.66159	0.656358	0.61058	0.612804	0.612771	0.62495	0.641058	0.653656	0.633292	0.617583	0.595506	0.584236	0.608579	0.613052	0.652051	0.603962	0.642016	0.677373	0.667102	0.612719
NaN	NaN	NaN	NaN	NaN	NaN	NaN	NaN	NaN	NaN	NaN	NaN	NaN	NaN	0.267721	0.3137	0.382368	0.471094	0.504736	0.545763	0.616023	0.592246	0.633816	0.675448	0.651425	0.654808	0.661017	0.655595	0.619074	0.623384	0.647465	0.6308	0.664227	0.646629	0.631138	0.634006	0.63619	0.636485	0.629432	0.639782	0.608955	0.664958	0.629272	0.617071	0.618823	0.615047	0.665546	0.655538	0.633329	0.614874
NaN	NaN	NaN	NaN	NaN	NaN	NaN	NaN	NaN	NaN	NaN	NaN	NaN	NaN	0.249014	0.311714	0.381339	0.477677	0.543471	0.567074	0.609206	0.578911	0.594584	0.633193	0.658793	0.636234	0.648231	0.62384	0.680686	0.686034	0.641676	0.663309	0.684241	0.663473	0.654581	0.62938	0.626817	0.626719	0.649936	0.647213	0.637949	0.677062	0.624869	0.635136	0.624939	0.625601	0.627115	0.645446	0.632546	0.647981
NaN	NaN	NaN	NaN	NaN	NaN	NaN	NaN	NaN	NaN	NaN	NaN	NaN	NaN	0.2481	0.323968	0.392281	0.511948	0.604521	0.572257	0.604063	0.57465	0.573711	0.571571	0.637099	0.609411	0.652057	0.670924	0.682741	0.681406	0.650339	0.642583	0.67479	0.659289	0.672978	0.653835	0.648441	0.660324	0.642734	0.642733	0.637881	0.646177	0.63943	0.640683	0.655063	0.612979	0.657005	0.618961	0.613878	0.635637
NaN	NaN	NaN	NaN	NaN	NaN	NaN	NaN	NaN	NaN	NaN	NaN	NaN	0.192872	0.263834	0.31623	0.380832	0.460786	0.533622	0.564136	0.584945	0.600205	0.611911	0.548906	0.560752	0.660888	0.685251	0.683853	0.615344	0.628807	0.633606	0.643039	0.670579	0.673319	0.647831	0.653186	0.682477	0.65849	0.652095	0.650568	0.674135	0.709601	0.696078	0.669661	0.624791	0.611467	0.614963	0.613668	0.640686	0.636585
NaN	NaN	NaN	NaN	NaN	NaN	NaN	NaN	NaN	NaN	NaN	NaN	NaN	NaN	0.274759	0.330162	0.375887	0.46076	0.473423	0.532391	0.629435	0.661426	0.669904	0.54509	0.571692	0.61264	0.62219	0.687808	0.674141	0.662051	0.65331	0.660757	0.66224	0.64992	0.646642	0.655607	0.653267	0.652046	0.666411	0.693251	0.661931	0.681717	0.683353	0.66271	0.646467	0.649325	0.629537	0.629207	0.667226	0.654689
NaN	NaN	NaN	NaN	NaN	NaN	NaN	NaN	NaN	NaN	NaN	NaN	NaN	0.164835	0.240732	0.310824	0.363513	0.456365	0.550007	0.630752	0.601012	0.61049	0.621894	0.634034	0.654175	0.644342	0.642939	0.647522	0.675358	0.668921	0.675905	0.666225	0.673948	0.678837	0.673625	0.684628	0.666753	0.661338	0.669733	0.67838	0.66274	0.659914	0.675169	0.670955	0.660235	0.648368	0.634478	0.633825	0.635385	0.647487
NaN	NaN	NaN	NaN	NaN	0.00493293	0.00508501	NaN	NaN	NaN	NaN	NaN	NaN	0.142214	0.23053	0.309856	0.35222	0.367389	0.454248	0.533603	0.543709	0.531333	0.564611	0.675761	0.613128	0.595537	0.65434	0.643617	0.62501	0.629006	0.637638	0.664725	0.67664	0.701371	0.677336	0.691429	0.663697	0.6596	0.665639	0.658248	0.667043	0.683926	0.660439	0.654474	0.673525	0.655168	0.65753	0.64723	0.632002	0.652106
NaN	NaN	NaN	NaN	NaN	0.00489491	0.00496934	0.00489847	NaN	NaN	NaN	NaN	NaN	NaN	NaN	0.291968	0.363677	0.425428	0.431657	0.454671	0.509409	0.642951	0.596827	0.575781	0.604384	0.582777	0.631564	0.641716	0.62153	0.637946	0.639151	0.649428	0.651834	0.68425	0.691767	0.682666	0.663956	0.663831	0.663872	0.666543	0.67057	0.684426	0.660008	0.664769	0.661672	0.65894	0.629834	0.638788	0.651367	0.664451
NaN	NaN	NaN	NaN	NaN	NaN	0.00495828	0.00485296	NaN	NaN	NaN	0.0327024	0.0457163	0.108025	0.174744	0.265047	0.350429	0.39564	0.449522	0.527977	0.550074	0.565355	0.662896	0.656785	0.604946	0.596444	0.655376	0.691152	0.643612	0.608321	0.631464	0.644789	0.64791	0.683974	0.658317	0.68047	0.704399	0.68648	0.663815	0.676391	0.673989	0.674323	0.650809	0.645105	0.630873	0.634431	0.642992	0.650823	0.636104	0.647822
NaN	NaN	NaN	NaN	NaN	NaN	NaN	NaN	NaN	NaN	NaN	0.028758	0.045831	NaN	0.169258	0.223795	0.330582	0.444619	0.51481	0.606763	0.593247	0.563086	0.615577	0.618397	0.623429	0.563115	0.54348	0.579468	0.620773	0.640341	0.663687	0.629931	0.667051	0.677223	0.653498	0.662572	0.676642	0.679322	0.655978	0.649375	0.669283	0.686406	0.675847	0.643024	0.631947	0.62928	0.633858	0.644346	0.62575	0.638177
NaN	NaN	NaN	NaN	NaN	NaN	NaN	NaN	NaN	NaN	NaN	0.025652	0.0420467	NaN	0.134731	0.19224	0.29789	0.42534	0.462457	0.509471	0.502307	0.520882	0.587074	0.615894	0.601855	0.523061	0.558963	0.590928	0.591244	0.653999	0.65476	0.642834	0.649255	0.639214	0.636886	0.651607	0.663922	0.663965	0.643174	0.638479	0.633613	0.651586	0.646145	0.632512	0.637834	0.650724	0.631523	0.634569	0.632596	0.635689
NaN	NaN	NaN	NaN	NaN	NaN	NaN	NaN	NaN	NaN	NaN	NaN	NaN	NaN	0.10619	0.20939	0.314996	0.383961	0.414588	0.494621	0.542441	0.595617	0.631333	0.557604	0.507192	0.542311	0.602229	0.598767	0.622716	0.597692	0.616066	0.646856	0.620203	0.626111	0.630251	0.640535	0.653422	0.646111	0.661541	0.641724	0.651023	0.6314	0.649063	0.625001	0.655489	0.657803	0.629361	0.621583	0.636097	0.63907
NaN	NaN	NaN	NaN	NaN	NaN	NaN	NaN	NaN	NaN	NaN	NaN	NaN	NaN	NaN	0.193622	0.278853	0.366092	0.394219	0.457503	0.551197	0.626987	0.616978	0.571181	0.661271	0.527265	0.641011	0.651846	0.677077	0.659181	0.647429	0.609921	0.620934	0.616972	0.62796	0.638394	0.658803	0.696702	0.6508	0.636865	0.634432	0.616998	0.616818	0.629529	0.620127	0.636796	0.613615	0.622962	0.633272	0.641564
NaN	NaN	NaN	NaN	NaN	NaN	NaN	NaN	NaN	NaN	NaN	NaN	NaN	NaN	NaN	NaN	0.248321	0.301914	0.387856	0.43785	0.507805	0.548941	0.58698	0.584911	0.603014	0.598197	0.656432	0.572911	0.644636	0.687133	0.633998	0.615275	0.621701	0.629138	0.63276	0.630982	0.646304	0.662214	0.650227	0.6091	0.601137	0.624405	0.638516	0.621472	0.598758	0.615954	0.61885	0.629775	0.627849	0.643485
NaN	NaN	NaN	NaN	NaN	NaN	NaN	NaN	NaN	NaN	NaN	NaN	NaN	NaN	NaN	NaN	NaN	0.276996	0.387766	0.440285	0.470915	0.496862	0.467883	0.541054	0.546823	0.569565	0.617386	0.615676	0.654781	0.698849	0.643871	0.644385	0.651727	0.62048	0.627574	0.600641	0.613565	0.629099	0.630793	0.614173	0.601515	0.593693	0.61882	0.608095	0.602816	0.620864	0.633556	0.672979	0.646242	0.658382
NaN	NaN	NaN	NaN	NaN	NaN	NaN	NaN	NaN	NaN	NaN	NaN	NaN	0.00599167	0.0138859	NaN	NaN	0.287705	0.327079	0.380474	0.419557	0.458067	0.457396	0.546454	0.554228	0.551867	0.619039	0.649533	0.668039	0.643222	0.610911	0.621856	0.590754	0.632224	0.637109	0.592458	0.60183	0.620591	0.624636	0.583666	0.593894	0.584241	0.598164	0.58341	0.600544	0.633775	0.660097	0.630328	0.625636	0.614112
NaN	NaN	NaN	NaN	NaN	NaN	NaN	NaN	NaN	NaN	NaN	NaN	NaN	NaN	NaN	NaN	NaN	0.227218	0.276514	0.336146	0.379659	0.405459	0.459049	0.507804	0.558095	0.577282	0.611946	0.65435	0.72381	0.714367	0.630511	0.589579	0.608608	0.610436	0.610247	0.59392	0.602101	0.638637	0.603656	0.584433	0.609705	0.599164	0.573454	0.570091	0.598339	0.616211	0.643606	0.634283	0.601031	0.620617
NaN	NaN	NaN	NaN	NaN	NaN	NaN	NaN	NaN	NaN	NaN	NaN	NaN	NaN	NaN	NaN	NaN	0.216272	0.202686	0.226027	0.343003	0.391548	0.445744	0.479082	0.515329	0.536739	0.581598	0.597504	0.658332	0.675432	0.626681	0.590063	0.633954	0.618764	0.606678	0.621536	0.634046	0.606757	0.584299	0.5677	0.600232	0.586383	0.588352	0.591295	0.576947	0.618933	0.680109	0.633449	0.649482	0.612968
NaN	NaN	NaN	NaN	NaN	NaN	NaN	NaN	NaN	NaN	NaN	NaN	NaN	NaN	NaN	NaN	NaN	NaN	NaN	0.165479	0.322009	0.344149	0.393729	0.471927	0.473597	0.521638	0.543612	0.591694	0.733695	0.691876	0.675308	0.675861	0.69152	0.670885	0.645653	0.632735	0.637694	0.591034	0.647923	0.62614	0.637742	0.641871	0.594182	0.599172	0.603818	0.631514	0.617773	0.646819	0.652748	0.646146
NaN	NaN	NaN	NaN	NaN	NaN	NaN	NaN	NaN	NaN	NaN	NaN	NaN	NaN	NaN	NaN	NaN	NaN	NaN	NaN	0.24437	0.293429	0.397374	0.462636	0.473139	0.547388	0.564592	0.600882	0.71939	0.602264	0.592948	0.639916	0.650275	0.693892	0.602707	0.670606	0.615412	0.560616	0.596756	0.634322	0.574695	0.617547	0.596588	0.577277	0.576607	0.60105	0.664535	0.638792	0.619447	0.625285
NaN	0.0501702	0.0493871	NaN	NaN	NaN	NaN	NaN	NaN	NaN	NaN	NaN	NaN	NaN	NaN	NaN	NaN	NaN	NaN	NaN	NaN	0.325499	0.352942	0.40132	0.468414	0.491197	0.528038	0.616087	0.671781	0.590802	0.642053	0.647499	0.683809	0.705598	0.663836	0.645246	0.717824	0.664733	0.620422	0.605526	0.618248	0.616155	0.582686	0.586343	0.582519	0.603961	0.680772	0.617723	0.609998	0.615645
NaN	0.0582548	0.0511898	NaN	NaN	NaN	NaN	NaN	NaN	NaN	NaN	NaN	NaN	NaN	NaN	NaN	NaN	NaN	0.087094	0.117175	0.258834	0.331449	0.327868	0.359489	0.482217	0.509529	0.561333	0.594676	0.634109	0.666906	0.660211	0.659564	0.667125	0.673395	0.671682	0.667958	0.727647	0.687942	0.634992	0.639275	0.609622	0.622296	0.593563	0.572243	0.583748	0.598505	0.633808	0.633816	0.639843	0.649518
NaN	0.0597103	0.0460683	0.0398706	NaN	NaN	NaN	NaN	NaN	NaN	NaN	NaN	NaN	NaN	NaN	NaN	NaN	0.0456247	0.0819402	0.132926	0.226402	0.312905	0.353306	0.385496	0.442779	0.567603	0.613922	0.586404	0.662749	0.655312	0.658221	0.676194	0.673424	0.662129	0.675414	0.668106	0.704026	0.630976	0.647101	0.623537	0.609239	0.597646	0.588133	0.584422	0.601794	0.60524	0.63106	0.621702	0.596347	0.611013
NaN	0.0881377	0.0472715	0.0387742	NaN	NaN	NaN	NaN	NaN	NaN	NaN	NaN	NaN	NaN	NaN	NaN	0.0343424	0.0487128	0.0898125	0.15749	0.222128	0.277688	0.357745	0.476039	0.485013	0.525163	0.565232	0.571194	0.676343	0.69571	0.6634	0.646584	0.655604	0.662375	0.644578	0.648439	0.68454	0.662375	0.624505	0.63581	0.623699	0.66098	0.600595	0.619317	0.598498	0.611585	0.638859	0.621194	0.617464	0.639944
0.0863917	NaN	NaN	NaN	NaN	NaN	NaN	NaN	NaN	NaN	NaN	NaN	NaN	NaN	NaN	NaN	NaN	NaN	NaN	NaN	NaN	NaN	NaN	0.359744	NaN	NaN	0.581313	0.621374	NaN	NaN	0.440342	NaN	NaN	NaN	0.802047	NaN	0.265371	0.327702	NaN	0.122355	0.210425	0.518246	NaN	0.343331	0.261489	0.363046	0.385012	0.527182	NaN	0.293927
0	0	0	0	0	0	0	0	0	0	0	0	0	0	0	0	0	0	0	0	0	0	0	0	0	0	0	0	0	0	0	0	0	0	0	0	0	0	0	0	0	0	0	0	0	0	0	0	0	0
[truncated: 1 more columns]

## Sheet: Panel C
Distance to outer surface (µm)	Cell packing
0	0.278364
0.714286	0.364055
1.42857	0.336851
2.14286	0.324077
2.85714	0.337063
3.57143	0.355902
4.28571	0.381653
5	0.41368
5.71429	0.442748
6.42857	0.475366
7.14286	0.506312
7.85714	0.533061
8.57143	0.552746
9.28571	0.574044
10	0.585229
10.7143	0.598319
11.4286	0.606378
12.1429	0.615933
12.8571	0.617921
13.5714	0.622949
14.2857	0.638833
15	0.658818
15.7143	0.673506
16.4286	0.69161
17.1429	0.705294
17.8571	0.717937
18.5714	0.724571
19.2857	0.730382
20	0.738601
20.7143	0.741769
21.4286	0.749597
22.1429	0.754581
22.8571	0.753006
23.5714	0.754181
24.2857	0.773481
25	0.781663
25.7143	0.782565
26.4286	0.779667
27.1429	0.77721
27.8571	0.768066
28.5714	0.759257
29.2857	0.749952
30	0.732089
30.7143	0.727813
31.4286	0.673801
32.1429	0.688452
32.8571	NaN
33.5714	NaN
34.2857	NaN
35	NaN

## Sheet: Panel D
Distance to surface	Density
5.50586	0.14138
1.85502	0.068479
2.03207	0.065604
2.12664	0.0617724
0.404799	0.0177203
0.849113	0.0192348
1.2144	0.01846
4.94782	0.11605
1.80124	0.0679903
2.072	0.0663862
0.313556	0.016432
0.627111	0.0158333
0.940667	0.0158333
1.28009	0.0164121
2.71547	0.0345525
2.59829	0.0346863
2.02399	0.0271484
3.00207	0.107896
3.16158	0.106416
3.28361	0.103852
4.0722	0.0518783
3.10404	0.0419249
2.9966	0.0399548
2.86236	0.0391118
2.76332	0.0437757
2.66676	0.0417604
2.43553	0.0378879
2.3811	0.0337463
3.29358	0.108967
3.63869	0.107356
3.83599	0.103568
4.19509	0.0541535
3.38195	0.0458716
3.28361	0.04615
3.07753	0.0490269
3.12509	0.051131
3.08285	0.0481784
4.01139	0.107716
4.32207	0.106573
4.65782	0.102279
3.53823	0.0606361
4.45278	0.231453
4.81353	0.194185
4.7103	0.193511
3.5705	0.127056
3.50098	0.120444
3.77571	0.116224
4.7103	0.109241
4.72419	0.107309
3.87424	0.0532915
3.87001	0.046295
3.44436	0.101956
3.22825	0.106643
3.03464	0.109515
4.26097	0.236913
5.39765	0.205864
5.03319	0.202041
4.75875	0.198303
4.60119	0.197944
3.90374	0.138049
3.9868	0.129135
4.10826	0.121143
4.90124	0.116321
4.05203	0.0604099
4.26097	0.0553369
4.44173	0.0447361
3.83599	0.110913
3.7012	0.118406
3.4775	0.118605
3.20788	0.118008
4.59406	0.249197
4.87778	0.238039
5.03645	0.230604
5.48199	0.21353
5.56506	0.208502
5.12354	0.203353
4.91793	0.210388
4.48578	0.137587
5.29033	0.127257
5.36415	0.125247
5.49692	0.12971
6.27634	0.150947
6.31797	0.145096
6.16039	0.139054
4.75186	0.0641668
4.95444	0.0579212
4.97425	0.0604817
3.99091	0.12988
3.84878	0.130248
3.83599	0.129434
3.82315	0.135303
3.64319	0.133566
3.64768	0.127782
3.87424	0.128921
4.77594	0.253449
5.12354	0.24308
5.44601	0.233871
5.84089	0.224293
6.23179	0.218558
6.05306	0.21923
5.82122	0.135704
6.00959	0.143474
5.97952	0.148399
6.60206	0.157049
6.63919	0.164383
6.58218	0.213116
6.56223	0.216849
4.87778	0.15072
4.60831	0.151231
4.42695	0.149547
4.30687	0.148588
4.29163	0.149369
4.13608	0.147912
5.59443	0.239989
6.07468	0.237852
6.49194	0.231876
6.73719	0.231685
6.42343	0.154548
6.44126	0.168224
7.06486	0.258498
7.20723	0.271504
7.04396	0.259435
2.96914	0.0746479
2.73351	0.0636763
2.66061	0.0594288
4.52578	0.163773
5.06888	0.16697
4.90124	0.165835
4.81012	0.166012
4.77937	0.157926
4.53663	0.154426
6.37991	0.271108
6.71038	0.258776
6.89822	0.252511
7.15704	0.246629
6.76147	0.178346
6.87681	0.188744
8.33924	0.282045
8.2682	0.282248
7.72094	0.30936
7.70182	0.305986
3.34786	0.0901574
3.2886	0.0908601
3.00752	0.0775554
3.97445	0.172651
4.22622	0.17289
4.11224	0.17587
4.77937	0.170689
4.76907	0.174183
4.97425	0.171187
6.12571	0.273729
6.55973	0.295298
6.73719	0.291336
6.97382	0.282188
7.14558	0.270175
7.52969	0.26339
8.37649	0.273095
8.57944	0.278503
9.20594	0.338099
8.92946	0.32507
8.79634	0.326553
8.70646	0.339503
8.55649	0.348432
8.54115	0.374089
8.69328	0.391426
3.84026	0.179567
3.71445	0.187511
3.75395	0.181302
3.9868	0.18379
4.17159	0.184903
7.02766	0.303286
8.81495	0.297371
8.70646	0.288302
8.86315	0.306022
9.56045	0.381136
9.6032	0.387908
9.29099	0.39346
9.33322	0.391235
9.2751	0.412233
9.06423	0.405413
9.04795	0.416384
9.09311	0.435767
9.11111	0.429833
3.33805	0.186063
3.22825	0.195144
3.30351	0.196154
3.63869	0.189509
9.09852	0.31399
10.3963	0.374257
10.5481	0.392742
10.0875	0.422654
10.0875	0.44912
10.1587	0.476041
9.83085	0.460726
9.79077	0.444729
9.65256	0.468419
9.65086	0.475957
9.55702	0.465081
9.61343	0.421517
5.89117	0.250757
5.81841	0.22934
5.70464	0.20441
5.66139	0.175882
5.6585	0.165461
2.86236	0.187272
2.92465	0.195829
2.92465	0.198648
3.10404	0.192668
3.77571	0.196595
10.6716	0.402876
10.877	0.40789
10.8905	0.417078
11.0726	0.504325
10.8755	0.505713
10.7497	0.517893
10.6809	0.519437
10.4889	0.53456
10.6824	0.557891
10.7436	0.559267
10.6501	0.552627
10.593	0.535685
10.4026	0.514878
10.2118	0.469735
10.1781	0.452506
8.41553	0.406549
7.95509	0.409265
7.75482	0.396391
6.68592	0.344217
6.48689	0.300641
6.34385	0.27016
6.26327	0.240291
6.02048	0.210272
6.01776	0.185491
2.64207	0.185915
2.69123	0.192749
2.96914	0.197039
3.41089	0.192596
3.70562	0.201515
3.88691	0.196767
3.85304	0.15885
3.92467	0.131015
3.79735	0.0957728
10.4388	0.36697
10.4466	0.364541
11.317	0.445566
11.5208	0.450484
11.9	0.472355
11.7392	0.481018
11.8143	0.494024
11.8365	0.515871
11.2385	0.517463
11.3719	0.54333
11.4122	0.565884
11.3474	0.572871
11.2822	0.578866
11.0102	0.567284
11.2312	0.593666
11.2531	0.596322
11.3141	0.596454
11.3416	0.589311
10.9191	0.517965
10.8875	0.504002
10.8105	0.504756
10.0289	0.473423
9.79077	0.469582
8.98251	0.450795
8.6763	0.453867
7.35799	0.386927
7.0043	0.360879
7.07877	0.328677
6.79772	0.295465
6.55973	0.242897
2.53444	0.15401
2.5409	0.169714
2.63586	0.180552
2.9966	0.184364
3.36738	0.190205
3.66561	0.189878
3.85304	0.193112
3.78871	0.148479
3.48691	0.107905
3.34296	0.0800275
10.5714	0.401488
10.7603	0.395422
10.9655	0.394441
10.883	0.403475
10.8589	0.416002
10.9296	0.441702
11.1154	0.448247
11.5208	0.485971
11.5364	0.493701
11.6579	0.489513
11.97	0.494203
12.1183	0.498104
12.3115	0.51288
12.3115	0.529427
12.3234	0.548726
12.5174	0.559662
12.6476	0.576365
11.9137	0.607892
11.8517	0.615286
11.8074	0.625516
11.7406	0.632647
11.9316	0.643583
11.7615	0.637361
11.8614	0.631163
11.7447	0.617117
11.8226	0.602556
11.2735	0.538662
11.2429	0.546286
11.4093	0.539418
11.031	0.539968
10.4278	0.522069
10.0875	0.517606
9.56216	0.514866
9.2751	0.516697
9.13447	0.535122
8.26424	0.467748
8.0391	0.449153
7.69969	0.421242
7.60332	0.387543
7.49916	0.35165
7.81586	0.323682
7.81586	0.298089
2.59829	0.143469
2.61714	0.154461
2.73351	0.165835
3.08285	0.175314
3.30847	0.173044
3.73645	0.175246
9.96988	0.341803
10.8694	0.421668
11.0859	0.424939
11.1742	0.434284
11.304	0.427811
11.3949	0.438615
11.7252	0.454875
11.2093	0.442025
11.468	0.485421
11.7056	0.49656
11.7851	0.516481
11.6916	0.511851
11.9508	0.517546
12.1574	0.524378
12.4649	0.548427
12.7714	0.551837
12.9295	0.561756
12.9384	0.581115
13.178	0.591579
13.1992	0.600683
13.2165	0.60748
13.1307	0.630877
13.1519	0.641034
12.9308	0.648704
12.756	0.64466
12.6993	0.653143
12.5905	0.665035
12.7187	0.684155
12.4557	0.678484
12.6696	0.673674
12.7315	0.657809
12.6851	0.650355
12.1723	0.6172
12.5761	0.627634
12.3553	0.623805
12.2621	0.614772
11.9179	0.586491
11.5534	0.575578
10.952	0.575599
10.4073	0.57463
10.1604	0.575316
9.80582	0.581964
9.56045	0.575228
9.25919	0.561146
8.93496	0.521662
8.77396	0.498546
8.57562	0.475356
8.4408	0.442082
8.36279	0.404629
8.34513	0.363797
8.16851	0.331423
4.10427	0.102992
3.7012	0.108759
2.75739	0.135572
2.78106	0.145756
2.90215	0.1538
3.25353	0.158764
3.50098	0.151521
10.4451	0.356227
10.5154	0.37207
11.1727	0.435072
11.4566	0.456694
11.6044	0.468575
11.9124	0.46325
12.0763	0.496764
12.2541	0.519855
12.3008	0.542194
12.3858	0.55021
12.3035	0.556563
12.8863	0.582287
12.9738	0.584346
13.1257	0.595736
13.3878	0.597758
13.7512	0.603824
13.6267	0.611505
13.6879	0.620287
13.7071	0.629763
13.7166	0.635423
13.6267	0.650235
13.7214	0.681463
13.5241	0.675983
13.4476	0.682827
13.3682	0.691753
13.3301	0.704172
13.2907	0.714928
13.2302	0.714665
13.1419	0.704184
13.1867	0.698178
13.25	0.685579
13.3792	0.672011
13.2376	0.670539
13.1369	0.658395
12.9029	0.655703
12.7662	0.634777
12.3115	0.636864
11.959	0.628794
11.6551	0.627538
11.1448	0.628304
10.774	0.629855
10.4309	0.637113
9.96331	0.629131
9.75052	0.604475
9.61343	0.577149
9.46398	0.552468
9.13447	0.522761
9.14164	0.489249
8.90557	0.449565
8.87608	0.393544
8.69893	0.365518
4.67187	0.109525
4.32586	0.10785
4.0073	0.114311
2.96914	0.132713
3.24344	0.141279
3.34786	0.144209
3.50098	0.144642
10.9595	0.371028
11.0414	0.390111
11.3733	0.408936
12.1682	0.466687
12.1426	0.486187
12.567	0.52244
12.8698	0.5306
12.8226	0.544527
12.7829	0.544682
12.8277	0.587719
13.0581	0.599038
13.2016	0.608861
13.3988	0.617703
13.3584	0.623338
13.7226	0.631104
14.183	0.642087
14.5119	0.64393
14.5412	0.650474
14.5412	0.670503
14.4882	0.667416
14.3587	0.677634
14.3152	0.692554
14.1957	0.69901
13.9335	0.711806
14.0471	0.72212
13.9981	0.729628
13.9735	0.740676
13.9699	0.746192
14.1679	0.743548
13.9065	0.707187
13.8699	0.704232
13.7881	0.696622
13.8462	0.692537
13.7929	0.706266
13.5906	0.707139
12.9914	0.688608
12.658	0.681425
11.9878	0.677575
11.7517	0.674752
11.392	0.679142
11.0652	0.683657
10.7771	0.674029
10.5201	0.654623
10.1264	0.633708
10.1151	0.607181
9.99942	0.575254
9.84584	0.536654
9.79077	0.496458
9.76396	0.467923
9.60149	0.378038
9.36302	0.358871
4.92791	0.123691
4.60119	0.13081
4.30307	0.127472
3.60248	0.142739
3.69677	0.142177
3.9868	0.138934
11.7336	0.413009
11.9055	0.434573
12.1871	0.457788
12.4069	0.484219
12.482	0.492997
12.894	0.520621
13.097	0.548367
13.1668	0.563096
13.7142	0.623949
13.4513	0.629249
13.5798	0.633532
13.8273	0.64777
13.9957	0.651838
14.7427	0.673967
15.1732	0.675675
15.0561	0.684813
14.828	0.68327
15.1093	0.696239
15.092	0.692375
14.9775	0.698985
14.7304	0.714103
14.6132	0.724165
14.5694	0.735221
14.5243	0.744302
14.4848	0.749889
14.6602	0.757514
14.6959	0.75285
14.7393	0.751122
14.7926	0.75178
14.5705	0.734311
14.6479	0.728317
14.557	0.726784
14.461	0.731411
13.977	0.737877
13.4122	0.73277
13.2351	0.725662
12.6825	0.722335
12.2099	0.721653
12.0192	0.724938
11.7098	0.725088
11.438	0.718179
11.1962	0.705807
10.9849	0.68791
10.6732	0.660111
10.664	0.625951
10.3758	0.585605
10.3124	0.547904
10.2997	0.520067
9.71685	0.415379
9.483	0.392838
4.02362	0.149092
4.26866	0.147609
4.36357	0.140586
2.83359	0.0890916
2.46894	0.0842667
2.18741	0.0762266
12.5292	0.467439
12.6074	0.489904
12.7932	0.502112
13.0556	0.535572
13.5193	0.556372
13.7131	0.584824
13.923	0.605822
14.2303	0.621831
14.5874	0.649273
14.4429	0.663887
14.4497	0.675708
14.7848	0.685064
14.5514	0.681678
14.9348	0.693667
15.2389	0.700487
15.5192	0.717788
15.5698	0.713875
15.8327	0.712691
15.9164	0.713182
15.6903	0.700918
15.871	0.708049
15.7633	0.711136
15.6453	0.716308
15.5729	0.728161
15.2604	0.736046
15.2551	0.742316
15.0016	0.768701
15.0398	0.767334
15.2669	0.771701
15.3119	0.769368
15.2733	0.762787
15.3557	0.757128
15.2679	0.758312
15.0038	0.764211
14.5604	0.77147
14.132	0.7692
13.6772	0.765284
13.3424	0.764115
12.9839	0.761914
12.6567	0.762054
12.1992	0.760944
12.1669	0.756105
11.707	0.748659
11.6678	0.734741
11.498	0.706505
11.3661	0.672994
11.2618	0.636265
11.2035	0.601569
11.1918	0.566494
10.2758	0.46014
9.83085	0.426447
9.16849	0.404396
3.05616	0.0851673
2.62339	0.0772372
2.29703	0.0651799
13.1007	0.511402
13.8699	0.544521
13.8652	0.554673
14.1541	0.581007
14.3392	0.610536
14.4474	0.635495
14.6926	0.641285
15.2379	0.671353
14.9381	0.677957
14.9677	0.689073
15.212	0.701408
15.2443	0.713469
15.3728	0.710992
15.4482	0.713457
15.7497	0.722909
15.9647	0.739731
16.0098	0.737841
16.327	0.742758
16.6017	0.731087
16.6106	0.722481
16.6175	0.721724
16.3741	0.721976
16.435	0.724552
16.3179	0.731985
16.019	0.744864
16.1118	0.750392
16.0547	0.755034
16.1636	0.787554
16.0404	0.794338
16.0762	0.797389
16.1281	0.790737
16.193	0.78479
16.1818	0.785939
15.8875	0.786107
15.9729	0.788868
15.5613	0.79468
15.1267	0.797872
14.7137	0.799045
14.4201	0.797798
13.957	0.798753
13.6147	0.798596
13.303	0.797723
13.0242	0.792472
12.8379	0.786635
12.5553	0.777506
12.3553	0.764748
12.1951	0.741301
12.0993	0.709286
11.7949	0.675526
11.7489	0.640992
11.9055	0.595496
10.5776	0.512892
10.0631	0.470298
9.41711	0.43688
8.57371	0.368611
3.22825	0.0788964
2.97465	0.0671312
14.3609	0.557856
14.3609	0.572567
14.7937	0.597112
15.0343	0.623132
15.226	0.656206
15.376	0.667967
15.5908	0.690042
15.9421	0.702198
15.6286	0.712535
15.7362	0.724201
15.8079	0.732864
15.8916	0.731523
15.9585	0.72742
16.3079	0.741741
16.6244	0.752522
16.8641	0.761316
17.1445	0.759341
17.1178	0.751457
17.1331	0.741059
17.1369	0.733426
17.0487	0.734551
16.9388	0.739683
16.9948	0.745554
16.8709	0.757571
16.6441	0.759545
16.4091	0.758923
16.5136	0.793537
16.339	0.799076
16.7706	0.809426
16.8203	0.804969
16.6913	0.803049
16.6844	0.803061
16.7706	0.809378
16.5651	0.817041
16.125	0.823551
15.7049	0.820608
15.1581	0.822455
14.9348	0.826407
14.5817	0.829812
14.2544	0.832494
13.957	0.827368
13.6915	0.81961
13.3449	0.812414
13.1195	0.798384
12.8736	0.785151
12.72	0.767679
12.6282	0.743671
12.3288	0.700068
12.4544	0.665777
12.0014	0.634753
11.6382	0.592972
11.0607	0.560388
10.3632	0.520466
9.95179	0.486294
15.0191	0.56477
14.9939	0.577759
15.2679	0.602233
15.5065	0.631941
15.6997	0.65995
15.6882	0.672454
16.5057	0.701241
16.5166	0.711734
16.5483	0.725134
16.4181	0.738894
16.6795	0.747736
16.8213	0.755321
16.9049	0.757068
17.1846	0.764175
17.5722	0.766305
17.5787	0.764211
17.8084	0.758181
17.5973	0.748813
17.6057	0.743165
17.474	0.740641
17.5862	0.751852
17.5049	0.761017
17.6113	0.76926
17.5386	0.773891
17.4777	0.77626
17.4665	0.784276
17.0381	0.793955
17.293	0.814415
17.5152	0.813923
17.5572	0.817897
17.5694	0.8209
17.4749	0.828515
17.0957	0.840367
16.7001	0.84413
16.3941	0.841635
15.9122	0.843896
15.554	0.847173
15.2153	0.853558
14.9019	0.85478
14.5209	0.84615
14.1957	0.836721
14.025	0.830448
13.3534	0.790988
13.422	0.788583
13.512	0.77626
12.4241	0.675469
11.8517	0.639807
11.3372	0.608765
10.7923	0.559377
10.1539	0.524617
9.84085	0.496464
9.47436	0.472812
8.40579	0.427835
8.09192	0.40156
7.83889	0.383936
6.70061	0.270846
15.4652	0.536017
15.8079	0.583598
15.9534	0.603716
16.198	0.637038
16.2656	0.652843
16.9668	0.694194
17.0381	0.709724
17.0718	0.728054
17.0986	0.737027
17.0064	0.751086
17.1646	0.759401
17.2465	0.756167
17.6503	0.766472
17.8718	0.766317
18.0977	0.764965
18.2204	0.761507
18.6392	0.756171
18.6849	0.755441
18.6612	0.75726
18.633	0.758803
18.1068	0.769141
18.1068	0.776068
18.0497	0.779981
17.9906	0.7896
18.1483	0.798095
18.1348	0.807093
18.1348	0.813027
18.1176	0.816641
18.2123	0.819797
18.0787	0.825267
18.0986	0.83454
18.1303	0.84272
17.8047	0.8547
17.1388	0.85488
16.7442	0.856531
16.3721	0.856452
16.2656	0.853845
15.8565	0.856314
15.5561	0.856377
15.284	0.849954
14.9304	0.839565
14.7604	0.833798
14.0995	0.804185
13.8166	0.783056
14.1922	0.775661
13.6075	0.749124
12.7983	0.710166
12.2808	0.678699
11.735	0.641597
11.1903	0.630578
10.8105	0.577698
10.0778	0.537003
9.71854	0.50454
9.28393	0.498654
8.97704	0.472978
8.5181	0.454691
8.13232	0.429885
7.90964	0.402135
15.9256	0.531296
15.8048	0.533322
16.5066	0.569552
16.4659	0.58091
16.442	0.596992
16.8748	0.632264
16.7393	0.64448
17.5834	0.690724
17.7392	0.70148
17.718	0.721557
17.945	0.73418
18.2501	0.748466
18.32	0.752067
18.5626	0.770517
18.5201	0.77031
18.6577	0.774022
18.915	0.768554
19.1389	0.767753
19.3153	0.764474
19.3365	0.758336
19.1868	0.755417
19.1123	0.758025
19.0005	0.759341
19.0298	0.760442
18.6181	0.774513
18.5793	0.778892
18.677	0.802056
18.6638	0.806183
18.8351	0.804881
18.6612	0.815277
18.802	0.818579
18.7313	0.827696
18.761	0.832637
18.9781	0.843047
18.6998	0.853072
18.2815	0.858547
17.9805	0.857608
17.5703	0.859319
17.1493	0.855765
16.7393	0.851812
16.342	0.85281
16.2162	0.854755
15.9554	0.847272
15.6422	0.843178
15.6191	0.833491
15.5223	0.831668
15.1397	0.825647
15.1861	0.823215
14.9085	0.810693
14.2303	0.792472
13.756	0.768876
13.2016	0.740988
12.797	0.714833
12.1467	0.69192
11.6495	0.66596
11.1639	0.628782
10.815	0.597842
10.2375	0.554063
9.81918	0.540271
9.52955	0.52646
8.95145	0.508855
8.87423	0.482802
8.54882	0.458881
8.3471	0.422564
8.19854	0.37789
8.27414	0.355317
8.13635	0.290384
8.2205	0.258665
7.69969	0.220336
7.43111	0.192297
16.5542	0.516874
16.3019	0.530256
16.4619	0.535003
17.1761	0.574099
17.0881	0.585728
17.3119	0.604542
17.3601	0.626234
18.2312	0.702569
18.2375	0.707115
18.5732	0.745056
18.6673	0.754125
18.9054	0.764074
18.9885	0.765683
19.1671	0.768782
19.3839	0.766939
19.6075	0.767071
19.8756	0.764175
20.0765	0.760382
20.0414	0.759964
19.9611	0.764235
19.4522	0.761782
19.6809	0.769679
19.1876	0.799495
19.3526	0.803647
19.3526	0.811125
19.356	0.818842
19.3737	0.822096
19.5991	0.833846
19.4556	0.831259
19.6834	0.848694
19.3839	0.86366
18.8742	0.86603
18.4883	0.862101
18.2123	0.862166
17.7798	0.858597
17.5376	0.85336
17.1589	0.852331
16.8816	0.853371
16.6313	0.846624
16.3711	0.838775
16.1859	0.837148
15.8689	0.836765
15.5276	0.833319
15.7174	0.828462
15.2905	0.819991
14.7627	0.806267
14.0635	0.789629
13.6316	0.771432
13.127	0.754359
12.6126	0.738058
12.0096	0.712292
11.6579	0.676985
11.3155	0.640892
10.774	0.612931
10.3774	0.594385
9.95837	0.57796
9.69828	0.554177
9.26803	0.526664
9.08049	0.492529
8.87608	0.452907
8.69328	0.408332
8.77582	0.367114
8.71023	0.324615
8.54499	0.279951
8.03502	0.236761
7.51008	0.205159
17.1331	0.484153
17.3309	0.503703
17.4035	0.50499
17.4486	0.537215
17.4899	0.554605
17.6392	0.569291
17.5899	0.580785
17.642	0.601455
17.7946	0.61732
18.9392	0.663899
19.3068	0.675983
19.5824	0.71829
19.64	0.719126
19.5949	0.740545
19.8657	0.747574
19.7565	0.756641
19.8459	0.756454
20.2642	0.760323
20.2245	0.764199
20.5093	0.760993
20.7816	0.759772
20.5724	0.759473
20.4694	0.763457
20.4469	0.76999
20.4068	0.770564
20.3513	0.772909
20.2181	0.801362
20.0447	0.808708
19.9939	0.81822
20.2472	0.829718
20.248	0.840881
20.2957	0.852499
20.2804	0.861939
19.8227	0.871929
19.4758	0.87234
19.102	0.868088
18.7488	0.865718
18.498	0.859199
18.1086	0.850393
17.8185	0.847347
17.5516	0.850066
17.197	0.849149
16.703	0.839721
16.7383	0.840654
16.5463	0.840271
16.2596	0.835545
15.6934	0.826507
15.1408	0.816917
14.4938	0.800608
14.0821	0.793657
13.5798	0.78565
13.0957	0.772343
12.7418	0.750667
12.175	0.719077
11.7406	0.688646
11.4308	0.666372
10.955	0.648849
10.6147	0.627398
10.314	0.599873
9.95837	0.569317
9.72191	0.533053
9.4709	0.493497
9.33146	0.428313
9.26272	0.403463
9.39098	0.359145
8.98981	0.310868
8.35299	0.254813
7.90964	0.225834
17.6568	0.5084
17.5049	0.516439
18.0841	0.545256
17.9705	0.55403
17.9386	0.566828
19.4135	0.655428
20.1929	0.676318
19.934	0.701001
20.1661	0.715228
20.2917	0.72675
20.2124	0.739193
20.361	0.744855
20.6986	0.746452
20.7184	0.751624
20.6701	0.75921
21.3072	0.754304
21.2764	0.754723
21.4589	0.757389
20.9575	0.768387
20.923	0.771055
20.8689	0.77401
21.0876	0.774549
20.876	0.784037
20.9128	0.796851
20.9128	0.809282
20.9136	0.819428
20.941	0.83363
20.9762	0.849256
20.9942	0.861676
20.7192	0.871319
20.4157	0.87924
19.9324	0.877553
19.7233	0.869085
19.3814	0.864464
19.0608	0.858247
18.7584	0.850428
18.5449	0.848299
18.1149	0.848706
17.7013	0.848598
17.7133	0.841755
17.5684	0.838305
17.396	0.83742
17.2303	0.837694
16.703	0.83616
16.1138	0.833042
15.5992	0.822778
15.0539	0.816748
14.5559	0.81286
13.819	0.803647
13.4622	0.797222
13.1357	0.780961
12.6812	0.759422
12.1561	0.735626
11.9069	0.715273
11.5492	0.692225
11.2269	0.667743
10.7847	0.639171
10.5961	0.617356
10.1038	0.554828
10.2949	0.492923
10.1167	0.446284
9.91054	0.395506
9.37701	0.349561
18.5617	0.554932
18.5864	0.553872
18.6647	0.553286
18.7968	0.550289
18.849	0.546126
20.1132	0.608646
20.5588	0.618618
20.7192	0.65252
20.7761	0.667177
20.7145	0.683365
20.7879	0.697484
20.9074	0.714342
21.0892	0.728544
21.2124	0.736106
21.5298	0.738415
22.1251	0.739001
22.1103	0.750476
21.8269	0.75174
21.6406	0.759593
21.7336	0.763158
21.545	0.768518
21.4971	0.773424
21.6285	0.783905
21.4352	0.797102
21.6096	0.806852
21.6103	0.821726
21.4627	0.838536
21.4971	0.853994
21.58	0.866115
21.4612	0.87449
21.1683	0.879623
20.7026	0.874634
20.3513	0.865045
20.0201	0.862263
19.6225	0.859831
19.4109	0.854294
19.1389	0.850864
18.9505	0.845851
18.6612	0.844973
18.4519	0.842939
18.3092	0.838642
18.0977	0.834838
17.6791	0.834408
16.9842	0.835222
16.5552	0.83404
16.1616	0.828528
15.5255	0.829139
15.157	0.839814
14.6736	0.841037
14.0984	0.820708
13.5302	0.808835
13.2549	0.79559
12.8239	0.773091
12.3487	0.753099
12.0872	0.729877
11.8517	0.703924
11.5832	0.67802
11.4079	0.653588
11.369	0.623267
11.1492	0.582192
10.8875	0.539238
10.8029	0.482693
10.4779	0.443521
19.2345	0.590431
19.2388	0.586707
19.0977	0.57202
19.2047	0.558296
19.2686	0.554199
19.4926	0.555908
20.7619	0.607545
21.0565	0.605798
21.0129	0.629512
21.6701	0.627131
21.5564	0.647041
21.5153	0.663719
21.7434	0.679417
21.7064	0.708252
21.7336	0.721473
22.0903	0.725398
22.6709	0.723268
22.6694	0.722646
22.4691	0.730028
22.5898	0.732804
22.6774	0.738786
22.4982	0.741107
22.4756	0.751313
22.2499	0.761459
21.9713	0.76944
22.1451	0.777755
22.308	0.786274
22.1333	0.802199
22.134	0.815564
22.2882	0.83454
22.3675	0.848598
22.4515	0.859067
22.0636	0.869684
21.686	0.87456
21.3264	0.868736
20.8265	0.864631
20.5811	0.86152
20.3538	0.857848
20.0684	0.859545
19.6384	0.861855
19.5656	0.852847
19.2269	0.847988
18.9695	0.843836
18.9608	0.841448
18.6603	0.836983
18.0769	0.836717
17.5395	0.837395
17.016	0.834526
16.5136	0.835873
15.8916	0.843132
15.5255	0.855491
15.0692	0.855641
14.6031	0.846362
14.0716	0.83944
13.7715	0.826719
13.5399	0.803635
13.102	0.783218
12.8558	0.762079
12.4872	0.737697
12.2327	0.714462
12.0641	0.685765
11.824	0.648138
11.7112	0.607413
11.5648	0.567172
11.33	0.515799
10.889	0.458811
19.759	0.606621
19.8095	0.594364
19.9874	0.551659
20.2132	0.549597
20.6201	0.539968
21.4084	0.576951
21.3778	0.58267
22.0212	0.607868
22.0598	0.617524
22.3565	0.632372
22.5091	0.658096
22.6115	0.677371
22.6868	0.715981
23.0095	0.716723
23.3418	0.716532
23.0188	0.72267
23.1628	0.716675
23.0884	0.721712
22.9924	0.740629
22.906	0.752629
23.1671	0.76713
22.7985	0.777049
23.0088	0.783235
23.0081	0.790605
23.0109	0.8033
23.0337	0.816676
22.891	0.831836
22.756	0.848838
22.6731	0.855716
22.3058	0.862613
21.8846	0.863698
21.6217	0.858338
21.3816	0.856722
20.843	0.858828
20.632	0.863231
20.2796	0.864715
20.1303	0.862059
19.793	0.856028
19.4413	0.845851
19.4851	0.845272
19.2013	0.842113
18.5281	0.844195
18.0042	0.846998
17.3734	0.844865
16.9986	0.848445
16.5136	0.860966
16.0466	0.870545
15.5761	0.869647
15.1732	0.867838
14.7704	0.862213
14.5784	0.852008
14.0425	0.828928
13.558	0.815495
13.4012	0.796251
13.0317	0.770481
12.72	0.746651
12.5553	0.714911
12.5331	0.677097
12.2166	0.636402
12.2474	0.592465
11.8793	0.548092
11.221	0.483901
20.6384	0.610704
20.6535	0.592374
20.7279	0.570442
20.894	0.561186
21.7275	0.497864
21.775	0.498726
22.8838	0.587241
22.9582	0.59759
22.8931	0.613061
23.0337	0.646502
23.3081	0.662535
23.4154	0.678233
23.7407	0.711973
24.0172	0.712847
24.2366	0.71159
23.8749	0.708599
23.5765	0.714629
23.6321	0.7312
23.5835	0.745989
23.5229	0.759581
23.4895	0.764773
23.532	0.767944
23.532	0.776762
23.4846	0.786178
23.5591	0.796324
23.7655	0.8114
23.811	0.818276
23.2264	0.839505
22.774	0.851063
22.5157	0.853755
22.1007	0.851948
21.9526	0.848582
21.7343	0.853851
21.3962	0.858505
21.0137	0.86018
20.9512	0.858732
20.8815	0.855693
20.6923	0.85543
20.052	0.851733
19.6534	0.850142
18.9962	0.853229
18.4856	0.858048
18.1122	0.860642
17.3734	0.864733
17.016	0.872103
16.443	0.879774
16.2505	0.88026
15.7331	0.875818
15.345	0.869223
15.0703	0.864703
14.3575	0.845224
14.1726	0.824657
14.032	0.81199
13.7357	0.794393
13.1681	0.738128
13.1668	0.698785
12.866	0.655521
12.7868	0.60843
10.5574	0.249058
21.1652	0.609897
21.1776	0.586756
21.2502	0.564925
21.6247	0.538121
21.7547	0.519625
21.8966	0.491906
23.589	0.568612
23.465	0.589514
23.7552	0.603728
23.9085	0.634298
23.8316	0.646679
23.9366	0.662755
24.579	0.702425
24.7404	0.699554
25.0072	0.688172
24.7093	0.690305
24.8125	0.701037
24.5102	0.714163
24.6129	0.728245
24.5856	0.734455
24.356	0.747784
24.397	0.751983
24.397	0.758815
24.1777	0.768997
24.2609	0.780232
24.3041	0.793429
24.267	0.804133
23.9933	0.819751
23.4846	0.832877
23.2771	0.838345
22.9053	0.846768
22.6057	0.847634
22.3938	0.850692
22.0658	0.846973
21.8846	0.851374
21.6285	0.852738
21.224	0.852571
21.041	0.853284
20.5269	0.856913
19.8723	0.85884
19.4851	0.857624
19.1055	0.865289
18.4909	0.867751
18.0169	0.871355
17.56	0.876469
17.1216	0.882679
16.6657	0.881133
16.3059	0.87471
15.9318	0.874236
15.6673	0.870805
15.3375	0.860431
15.1126	0.843631
14.6714	0.817528
14.4791	0.801165
14.4701	0.788993
13.838	0.74289
13.676	0.71632
13.7226	0.673455
13.4829	0.626113
12.3394	0.461687
10.5776	0.241807
10.7695	0.204787
10.7069	0.19173
21.9265	0.534307
21.9564	0.526163
22.0792	0.509761
22.3	0.496394
23.9585	0.562175
24.1696	0.578638
24.2805	0.59418
24.3593	0.613396
24.5262	0.642614
24.589	0.652927
25.3567	0.667572
25.5023	0.668828
25.3256	0.689312
25.2518	0.69271
25.1066	0.695402
25.0282	0.706326
24.9594	0.722143
25.0936	0.731248
24.8772	0.737422
24.8666	0.745199
24.8666	0.750308
25.0511	0.759497
25.1327	0.771964
24.9462	0.783606
24.7265	0.794219
24.5262	0.801863
24.2704	0.818256
23.8639	0.828617
23.5543	0.836123
23.1699	0.84538
22.891	0.846923
22.6318	0.84264
22.3367	0.844829
22.1384	0.844853
22.0316	0.848885
21.5184	0.851027
20.9848	0.854232
20.4774	0.858134
19.9767	0.857686
19.6066	0.86245
19.0083	0.864271
18.6612	0.870278
18.104	0.873625
17.6791	0.878289
17.3734	0.873736
16.8903	0.87017
16.5295	0.873987
16.193	0.873139
15.9575	0.864259
15.5897	0.845077
15.3183	0.823851
15.0768	0.805418
14.9162	0.783605
14.6825	0.7597
14.53	0.723267
14.2141	0.680901
13.8746	0.632798
13.7166	0.582323
13.0669	0.525072
12.6774	0.460303
12.3381	0.426093
10.9311	0.211999
10.8694	0.19486
22.7618	0.522456
22.779	0.517488
22.8308	0.491904
23.0593	0.483465
23.0458	0.459961
23.0735	0.456475
25.3928	0.582874
25.2706	0.599421
25.5209	0.611673
25.8653	0.65751
26.1307	0.653155
26.0396	0.672681
25.9665	0.677168
26.115	0.684837
25.9987	0.686955
25.928	0.701133
25.8881	0.718207
25.6151	0.723962
25.5735	0.728472
25.5658	0.731811
25.7377	0.745259
25.7968	0.753957
25.6439	0.768064
25.8273	0.777755
25.4025	0.785365
24.9968	0.795116
24.6642	0.805848
24.4258	0.817789
24.2075	0.827542
23.9933	0.834277
23.6598	0.834396
23.4741	0.835473
23.1833	0.833475
22.9396	0.838883
22.3792	0.843453
21.8696	0.845152
21.3494	0.850931
21.0993	0.855562
20.3546	0.861233
20.0029	0.862413
19.5204	0.86593
18.9539	0.868125
18.6603	0.873201
18.2483	0.877217
17.8562	0.873139
17.4852	0.864097
17.1369	0.867339
16.8125	0.868986
16.3551	0.864533
16.1413	0.851475
15.9719	0.831122
15.6296	0.808473
15.2508	0.78913
15.1926	0.766209
15.0789	0.733593
14.8732	0.691801
14.5491	0.645731
14.0355	0.595796
13.6448	0.539772
13.3571	0.488127
12.9029	0.434761
12.6528	0.398952
23.2891	0.510336
23.4818	0.487966
23.3727	0.473414
23.2342	0.478026
23.541	0.443802
25.5017	0.57396
25.6043	0.585901
25.6631	0.601371
26.2521	0.651312
26.7375	0.647172
26.8934	0.649481
26.6313	0.667871
26.6313	0.66951
26.4888	0.679405
26.4479	0.695629
26.4089	0.708623
26.2614	0.737422
26.315	0.745522
26.292	0.757762
26.4733	0.769511
26.2102	0.775015
25.7612	0.787243
25.465	0.79642
25.1582	0.808696
24.7722	0.822431
24.4225	0.824501
24.2264	0.821331
23.9222	0.828222
23.693	0.825303
23.6189	0.829562
23.1026	0.83326
22.5934	0.836311
21.8456	0.844064
21.6027	0.853707
21.0004	0.857727
20.5333	0.857038
20.0814	0.861752
19.6459	0.864396
19.2277	0.867589
18.6822	0.87254
18.4483	0.873812
18.026	0.864272
17.5983	0.86103
17.2826	0.862675
17.1522	0.860742
16.8816	0.852847
16.6313	0.838991
16.4091	0.81885
16.2616	0.806939
16.0476	0.783181
15.8545	0.752052
15.3887	0.710895
14.8633	0.662702
14.4667	0.62292
14.0809	0.570964
13.8024	0.518982
13.3633	0.464394
13.2796	0.402235
13.2203	0.376925
24.0315	0.459378
24.0745	0.441654
24.2852	0.427838
27.1263	0.644827
27.23	0.646454
27.1414	0.708025
26.7884	0.715586
26.7865	0.731332
27.1457	0.737494
27.0465	0.747054
27.0949	0.75598
26.6805	0.770337
26.2396	0.779095
25.9488	0.791682
25.7224	0.801649
25.2427	0.813841
25.0897	0.810443
24.8363	0.808744
24.7669	0.808174
24.4834	0.813889
23.8481	0.816243
23.4664	0.822105
22.9682	0.828403
22.472	0.833766
22.0003	0.844626
21.5138	0.849962
20.9387	0.849567
20.4958	0.852678
20.2116	0.85594
19.8054	0.859919
19.5128	0.862717
19.0496	0.867713
18.7024	0.863841
18.4563	0.857177
17.9896	0.857249
17.7973	0.85584
17.3724	0.850715
17.1875	0.841461
16.9136	0.826691
16.7266	0.818114
16.6017	0.800466
16.3991	0.77258
16.0813	0.733394
15.5792	0.695231
15.4355	0.668936
14.7793	0.602101
14.4735	0.550173
14.067	0.490621
13.6831	0.421888
13.5435	0.375022
24.6183	0.411582
27.7362	0.5876
28.1834	0.639311
28.1625	0.641812
28.0698	0.647005
28.1729	0.667261
27.9592	0.677981
27.7055	0.6851
27.8918	0.695234
27.7096	0.697451
27.6712	0.729824
27.6996	0.742699
27.4076	0.757511
27.4422	0.763948
26.3511	0.791
26.3561	0.786349
25.8343	0.796408
25.5081	0.795212
25.3321	0.794793
24.9659	0.797976
24.3378	0.804054
23.9653	0.808398
23.4706	0.817586
22.9967	0.820059
22.5128	0.829754
22.4348	0.830221
21.5906	0.840211
21.1992	0.846301
20.6423	0.850668
20.3924	0.852486
20.016	0.855055
19.6592	0.857711
19.405	0.857175
18.8499	0.853334
18.7872	0.849567
18.443	0.847522
18.1925	0.84731
18.0206	0.840488
17.8084	0.835237
17.4101	0.826284
17.3847	0.811566
16.9223	0.786486
16.5066	0.751989
16.1605	0.715298
15.8782	0.675625
15.3664	0.6351
14.9381	0.574881
14.6959	0.532538
25.7128	0.355626
27.9006	0.483878
28.3365	0.557652
28.4772	0.610117
28.5577	0.613611
28.6865	0.622274
28.7999	0.636942
28.8244	0.637253
28.6522	0.643056
28.5697	0.649326
28.2971	0.666208
28.2826	0.670635
28.611	0.682325
28.5926	0.689611
28.3636	0.705991
28.3636	0.713732
27.8753	0.764857
27.5531	0.770122
27.1993	0.775183
26.922	0.779777
26.1695	0.792065
26.1075	0.792879
25.8025	0.792903
25.3353	0.793022
24.962	0.79776
24.4741	0.79887
23.855	0.807153
23.5076	0.809665
22.9346	0.818806
22.7337	0.825459
22.1902	0.834312
21.7727	0.835886
21.2247	0.838555
21.0822	0.843406
20.5604	0.850079
20.1214	0.850353
19.8731	0.852272
19.6459	0.845975
19.3585	0.844017
18.9945	0.842544
18.6857	0.84307
18.6339	0.841286
18.4874	0.837407
18.2627	0.833105
17.801	0.820833
17.5274	0.799681
17.1292	0.771432
16.6017	0.736238
16.327	0.693739
15.5655	0.579954
15.4938	0.547243
15.0692	0.427272
14.9085	0.387443
14.4701	0.288436
28.4335	0.480707
28.6316	0.492313
28.6859	0.550066
29.196	0.573266
29.2314	0.579033
29.0746	0.612941
29.588	0.638414
29.3667	0.644121
29.5774	0.653789
29.5464	0.657641
29.3142	0.665215
29.3142	0.676988
29.1241	0.679941
29.4191	0.69393
29.2028	0.746168
28.5657	0.754807
28.3631	0.759497
27.978	0.760059
27.5198	0.77346
27.3279	0.779131
26.7933	0.788739
26.4585	0.790904
25.9583	0.796636
25.4689	0.798109
24.9804	0.803073
24.7279	0.802403
23.9537	0.80336
23.621	0.811077
23.184	0.81335
22.7229	0.822132
22.0628	0.826021
21.8156	0.824138
21.5321	0.829838
21.2363	0.836502
20.9825	0.84171
20.6614	0.84252
20.2844	0.841826
20.0046	0.842059
19.8095	0.843657
19.5136	0.83911
19.3043	0.836784
18.9945	0.835387
18.8177	0.833511
18.3664	0.82652
18.2042	0.814509
17.5684	0.793482
17.4393	0.75793
17.0015	0.722873
16.753	0.676988
16.3611	0.633604
16.07	0.577561
15.87	0.537671
15.5729	0.462401
15.4175	0.406137
15.2346	0.373966
15.0256	0.306407
28.9893	0.464184
29.1202	0.474473
29.3701	0.567332
29.4052	0.575934
30.3345	0.630816
30.1062	0.63699
30.2799	0.643056
30.1628	0.649637
30.1155	0.654674
29.8844	0.663588
30.0125	0.667045
29.823	0.678843
29.8131	0.695904
29.9463	0.706015
30.128	0.717896
29.6858	0.736549
29.5481	0.741586
29.2404	0.747664
29.0898	0.74953
28.5651	0.752928
28.4519	0.757938
28.0856	0.769858
27.8324	0.775925
26.7884	0.790976
26.4634	0.797006
25.9835	0.800369
25.4997	0.798921
24.9245	0.798502
24.7252	0.796924
24.1804	0.800345
23.7538	0.802797
23.4434	0.807739
22.9103	0.814367
22.3784	0.818651
22.202	0.818806
21.7011	0.821244
21.4528	0.828378
21.1373	0.830149
20.9269	0.832625
20.6558	0.83283
20.3022	0.831608
20.0136	0.828839
19.8582	0.826208
19.7987	0.829338
19.6008	0.832673
18.9401	0.829313
18.6884	0.820047
18.4048	0.806927
18.0451	0.779358
17.6225	0.74508
17.3828	0.703861
16.9986	0.658153
16.6244	0.605073
16.5265	0.549762
16.1281	0.487646
15.8772	0.424704
15.7456	0.387437
27.8753	0.285925
29.4414	0.456598
29.9638	0.466732
30.1546	0.498092
30.2344	0.519879
30.5927	0.55076
30.4848	0.562139
30.6697	0.589909
30.9654	0.601658
30.7998	0.624284
30.795	0.637217
30.7098	0.642159
30.8588	0.642051
30.6227	0.648943
30.5825	0.655129
30.5369	0.667034
30.4768	0.67371
30.4719	0.694672
30.4719	0.704471
30.4843	0.715275
30.5648	0.726032
30.2712	0.730588
29.8773	0.732521
29.5774	0.739456
29.2235	0.747102
29.1168	0.756005
28.922	0.772754
28.5777	0.779801
28.0768	0.787853
27.8724	0.782288
26.8489	0.800452
26.4931	0.798957
25.9867	0.797988
25.4225	0.796468
25.0295	0.796576
24.7113	0.795236
24.084	0.796647
23.9297	0.79877
23.6383	0.809163
23.1727	0.811998
22.8193	0.81098
22.3264	0.815552
22.1621	0.818488
21.7727	0.815887
21.5747	0.815779
21.3118	0.8131
21.1288	0.812477
20.8516	0.81547
20.6558	0.814971
20.4822	0.816243
20.1718	0.820009
19.5195	0.823724
19.1329	0.821244
18.856	0.810419
18.4208	0.79234
18.0932	0.764821
17.778	0.734217
17.642	0.687162
17.274	0.632499
17.0218	0.576089
16.8505	0.531581
28.4029	0.280564
30.3318	0.454591
30.53	0.493485
30.5836	0.513179
31.0826	0.537444
31.3566	0.554781
31.1895	0.582024
31.3106	0.595843
31.2105	0.640604
31.3352	0.640508
31.1463	0.64576
31.119	0.644222
31.0621	0.657217
31.6189	0.652966
31.1737	0.688235
31.1737	0.697364
31.5738	0.699384
31.07	0.727527
30.8317	0.73083
30.362	0.733904
30.2951	0.735209
30.0501	0.741613
29.7845	0.752501
29.4525	0.769512
28.952	0.784982
28.4542	0.793309
28.0873	0.793245
27.1993	0.804125
26.4138	0.798382
26.2938	0.791156
25.976	0.788703
25.4206	0.789828
24.4828	0.791299
24.3721	0.792173
24.086	0.798969
23.6293	0.802738
23.4378	0.801776
23.1111	0.804582
22.7157	0.810012
22.536	0.806973
22.0636	0.797174
22.0338	0.799768
21.6278	0.806997
21.526	0.809545
21.3364	0.809079
21.159	0.807688
20.6034	0.805705
20.2569	0.817023
19.9759	0.823065
19.6183	0.815061
19.2004	0.801996
18.8838	0.777381
18.4909	0.745279
18.2913	0.703412
18.0315	0.657928
17.7973	0.608516
17.6392	0.567798
17.5815	0.510046
16.6115	0.303212
28.9362	0.250784
31.8636	0.510822
31.7802	0.526448
31.9483	0.549432
32.02	0.571615
32.1752	0.586786
32.2236	0.60094
32.1773	0.627335
32.2236	0.633401
32.1079	0.649362
32.0962	0.699566
[truncated: 233,281+ more rows]
