# Supplementary material for: Spatial propagation of temperate phages within and among biofilms
Source: Proc Natl Acad Sci U S A. 2025 Feb 4;122(6):e2417058122. doi: 10.1073/pnas.2417058122 (PMC11831127; doi:10.1073/pnas.2417058122)
Supplement: Supplementary file 2 — Dataset S01 (ZIP) [file pnas.2417058122.sd01.zip › Data for Lambda 1 - PNAS Revision/Figure 4.xlsx]

## Sheet: Panel A
Time (h)	Lambda								T7				Lambda vir
0	0	0	0	0	0	0	0	0	7.83892	138.61	30.1924	57.9019	0	0	0	0
1	63.1457	258.967	384.903	455.647	0	0	0	0	1273.43	468.368	2024.22	3066.31	0	0	0	0
2	383.581	152.9	129.303	80.7208	NA	NA	NA	NA	266.328	1200.17	4223.22	577.246	0	0	0	0
3	450.645	361.839	394.179	520.299	3.26013	6.9826	82.084	73.2581	164.133	62.7739	2326.12	1035.99	40.7397	6.62102	51.6107	239.518
4	440.656	357.387	369.669	526.386	56.1571	NA	65.7182	125.782	80.0523	113.415	1493.45	402.338	51.7767	652.404	419.489	23.8938
5	611.677	237.237	212.56	327.014	20.2424	521.881	418.985	175.816	47.4864	13.9992	585.577	265.969	159.367	39.3053	25.18	33.1584
6	879.186	444.195	413.426	554.909	5.54814	178.187	32.4353	8.88532	92.8647	86.8762	163.954	179.023	33.4548	20.4439	32.3345	148.851
7	2695.99	2065.14	1313.96	1881	90.341	753.954	77.0871	NA	59.8772	13.5229	132.255	71.4873	213.592	51.4566	362.336	62.5708	324.804	307.478	158.768	191.725

## Sheet: Panel B
Time (h)	Lambda								T7				Lambda vir
0	0	0	0	0	0	0	0	0	0.0005092	0.0237373	0.00325043	0.00798787	0	0	0	0	NA	NA	NA	NA
1	0.00355878	0.0381851	0.0135064	0.016421	0	0	0	0	0.154505	0.106975	0.122496	0.178203	0	0	0	0	NA	NA	NA	NA
2	0.013856	0.00472064	0.0079774	0.00206662	NA	NA	NA	NA	0.120659	0.168118	0.143798	0.182948	0	0	0	0	NA	NA	NA	NA
3	0.0290279	0.0238881	0.0471124	0.090002	0.000123041	0.000527713	0.00180013	0.00245428	0.908195	0.153453	0.242456	0.748721	0.00252229	0.00123615	0.00142242	0.0316736	NA	NA	NA	NA
4	0.0209147	0.0127466	0.0165154	0.0176782	0.00243914	NA	0.00370873	0.00561205	0.938404	0.886056	0.198942	0.92148	0.00617193	0.0381803	0.0179433	0.00518804	NA	NA	NA	NA
5	0.0347372	0.00898843	0.00859359	0.0103189	0.00147642	0.0122687	0.00412937	0.00936085	0.356716	0.286422	0.773188	0.930458	0.00235879	0.00154852	0.00199084	0.00385696	NA	NA	NA	NA
6	0.0308671	0.0266454	0.0319326	0.0342232	0.000179509	0.00945002	0.000519904	0.000443501	0.475924	0.763648	0.05489	0.504285	0.000845311	0.00258759	0.000980077	0.0152889	NA	NA	NA	NA
7	0.067997	0.0741254	0.0587523	0.0760713	0.00234136	0.01322	0.00537837	0.0173979	0.442502	0.223282	0.299291	0.794309	0.00740902	0.0047148	0.00494424	0.00760362	0.00720978	0.00446576	0.00240104	0.00800523
24	0.131924	0.065268	0.0486799	0.0589795	0.00440095	0.00558465	0.00459605	NA	0.880822	0.277688	0.296715	1.14495	0.0130267	0.0295227	0.0281455	0.0252458	0.047176	0.0263657	0.0230618	NA

## Sheet: Panel E
Time (h)	Lambda												T7								Lambda vir
24	43.7805	52.162	11.0548	52.5948	1516.56	153.505	151.792	138.923	118.775	105.16	321.531	59.8915	27.038	29.8176	6.94885	22.4471	0	6.91761	0	0	2.26431	0	20.8529	8.00805	13.977	33.5674	NA
48	55.7719	160.143	62.3633	122.356	4551.45	853.744	695.308	748.579	1506.65	2657.43	NA	NA	78.889	61.9619	0	0	0	0	0	1.10088	110.003	14.9432	29.5604	351.815	352.615	18.476	1273.66
72	1653.03	3421.76	2023.61	623.758	748.579	8257.1	1671.15	1951.06	6616.27	657.663	5310.83	2734.71	2.76783	2.88104	13.6908	0.1	1.06965	0	0	0	1737.63	59.4825	34.1898	333.665	NA	NA	NA
96	3232.26	1739.48	1840.82	5167.74	30907.8	39093.8	26230.4	5561.56	3514.35	20103.9	1175.03	NA	53.16	0	0	0	0	31.7305	0	29.2789	1332.39	119.599	1115.88	2774.66	2032.87	92.8899	NA

## Sheet: Panel F
Time (h)	Lambda												T7								Lambda vir
24	0.0188258	0.0107733	0.00661714	0.0114698	0.121309	0.0298532	0.126585	0.0634848	0.0180487	0.240097	0.0358993	0.26526	0.082216	0.572907	0.068816	0.069139		0.0553992		0	0.00110538	0	0.0100142	0.00379971	0.00761482	0.171913	NA
48	0.00831176	0.0181196	0.00840387	0.0132448	0.289118	0.0938341	0.470484	0.129693	0.25144	0.708763	NA	NA	0.321886	0.164952	0	0		0		0.00244809	0.00103872	0.0352641	0.0448152	0.0953361	0.0146689	0.0301022	0.216772
72	0.127472	0.242664	0.150032	0.266983	0.66247	0.866193	0.361642	NA	0.861888	0.489946	0.677694	0.740034	0.017353	0.006444	0.084201	0	0.00258266	0		0	0.0318314	0.0361031	0.0605964	0.14205	NA	NA	NA
96	0.250469	0.227164	0.232955	0.335837	0.918894	0.991165	0.898096	NA	0.799209	0.725967	0.934065	0.110639	0.048421	0	0	0	0	0		0.0427887	0.0352367	0.102619	0.193516	0.0408433	0.0443137	0.14996	NA
