# Supplementary material for: Spatial propagation of temperate phages within and among biofilms
Source: Proc Natl Acad Sci U S A. 2025 Feb 4;122(6):e2417058122. doi: 10.1073/pnas.2417058122 (PMC11831127; doi:10.1073/pnas.2417058122)
Supplement: Supplementary file 2 — Dataset S01 (ZIP) [file pnas.2417058122.sd01.zip › Data for Lambda 1 - PNAS Revision/SI Figure 12 Dispersal Controls.xlsx]

## Sheet: Panel A
Late all cells (WT)	Late Effluent
0.004093	0.054739
0.019387	0.061493
0.021581	0.067487
0.003018	0.05383
0.001044	0.02042
0.007377	0.009809
	0.059806

## Sheet: Panel B
In chamber	Effluent
0.54647	0.626333
0.516312	0.517952
0.693015	0.424233
0.609001	0.600048
0.54665	0.410796
0.539043	0.314934
0.4422	0.591111
0.537989	0.389564
