# Supplementary material for: Spatial propagation of temperate phages within and among biofilms
Source: Proc Natl Acad Sci U S A. 2025 Feb 4;122(6):e2417058122. doi: 10.1073/pnas.2417058122 (PMC11831127; doi:10.1073/pnas.2417058122)
Supplement: Supplementary file 2 — Dataset S01 (ZIP) [file pnas.2417058122.sd01.zip › Data for Lambda 1 - PNAS Revision/SI Figure 9 Curli Transcription.Immunostaining.xlsx]

## Sheet: Panel C
NaN	NaN	NaN	NaN	0.0497845	0.146484	0.2735	0.422182	0.579023	0.654969	0.743332	0.772019	0.789442	0.856011	0.881174	0.881275	0.864191	0.89828	0.870114	0.812203	0.796539	0.706209	0.582983	0.363421	NaN	NaN	0.00701601	0.00660365	NaN	NaN	NaN	NaN	NaN	NaN	NaN	NaN	NaN	0.408982	0.53347	0.670179	0.70559	0.76749	0.810905	0.797774	0.809292	0.829927	0.872886	0.835057	0.826271	0.818652
NaN	NaN	NaN	NaN	NaN	0.299056	0.394682	0.500273	0.644584	0.668618	0.763899	0.806753	0.800719	0.828018	0.850013	0.870228	0.894811	0.870279	0.834409	0.805756	0.761125	0.632393	0.505848	0.418378	0.272512	NaN	NaN	NaN	NaN	NaN	NaN	NaN	NaN	NaN	NaN	NaN	0.381616	0.395388	0.554736	0.654743	0.683788	0.760757	0.786002	0.799028	0.761147	0.819918	0.789746	0.801389	0.792947	0.794656
NaN	NaN	NaN	0.188169	0.267321	0.356833	0.464587	0.591317	0.633745	0.652207	0.709839	0.789856	0.801786	0.82033	0.833542	0.867803	0.907989	0.885601	0.838333	0.761162	0.729161	0.631972	0.513311	0.442635	0.282334	NaN	NaN	NaN	NaN	NaN	NaN	NaN	NaN	NaN	NaN	0.234481	0.417838	0.479996	0.597774	0.663843	0.76488	0.719051	0.769006	0.805945	0.769198	0.811547	0.833241	0.823982	0.814344	0.795434
NaN	NaN	0.151237	0.210411	0.367989	0.458983	0.625577	0.658269	0.714592	0.777781	0.798054	0.797569	0.827784	0.890083	0.884766	0.872112	0.892508	0.892584	0.795481	0.759693	0.783393	0.677231	0.595052	0.508241	0.321516	NaN	NaN	NaN	NaN	0.000608265	NaN	NaN	NaN	NaN	0.228772	0.347896	0.457481	0.603038	0.726398	0.812151	0.807975	0.831251	0.741571	0.794121	0.783821	0.765985	0.827716	0.816421	0.817906	0.768185
NaN	NaN	NaN	0.362256	0.517028	0.61362	0.717222	0.79541	0.798602	0.800244	0.858239	0.817059	0.854078	0.892994	0.871639	0.854365	0.892864	0.891879	0.844509	0.770636	0.785631	0.659793	0.473275	0.421762	0.286605	NaN	NaN	NaN	NaN	0.000608265	NaN	NaN	NaN	NaN	0.298554	0.425396	0.514126	0.671602	0.774693	0.841456	0.818311	0.777031	0.805259	0.832171	0.774293	0.764918	0.818292	0.803767	0.827424	0.82314
NaN	NaN	0.274265	0.332239	0.602953	0.680318	0.760077	0.757525	0.726223	0.814981	0.852399	0.874776	0.879774	0.868654	0.873757	0.837873	0.86622	0.83078	0.759408	0.741835	0.688414	0.658656	0.588068	0.405604	0.309691	NaN	NaN	NaN	NaN	NaN	NaN	NaN	NaN	0.16697	0.312903	0.427471	0.568038	0.687973	0.772487	0.800772	0.834003	0.820167	0.798463	0.829287	0.81669	0.790142	0.804827	0.770937	0.772098	0.788114
NaN	0.42801	0.445063	0.478049	0.689971	0.748665	0.753882	0.657067	0.777124	0.766512	0.844321	0.81658	0.831491	0.852517	0.864384	0.868586	0.861486	0.759773	0.694271	0.7956	0.736888	0.729078	0.604404	0.495143	0.371853	NaN	NaN	NaN	NaN	0.000284354	NaN	NaN	NaN	0.1421	0.259001	0.434169	0.571286	0.717694	0.74998	0.801451	0.7891	0.806459	0.832216	0.840924	0.83545	0.792452	0.805484	0.74932	0.74508	0.762689
NaN	0.601249	0.61981	0.674871	0.751804	0.795949	0.761177	0.769718	0.830378	0.828119	0.807923	0.789389	0.852268	0.882147	0.857992	0.837165	0.870559	0.788874	0.792355	0.711741	0.73487	0.664365	0.605231	0.449611	0.184174	NaN	NaN	NaN	NaN	NaN	NaN	NaN	NaN	NaN	0.24987	0.359644	0.50653	0.654662	0.787828	0.783196	0.830216	0.82202	0.84142	0.851845	0.815312	0.815472	0.810501	0.749691	0.759756	0.77507
NaN	0.633421	0.658562	0.773207	0.828831	0.734992	0.7428	0.792802	0.736594	0.737381	0.761472	0.779639	0.797886	0.834187	0.815581	0.787725	0.785414	0.791258	0.731011	0.645652	0.625472	0.565206	0.528453	0.371699	0.23655	0.150761	NaN	NaN	NaN	NaN	NaN	NaN	NaN	NaN	NaN	0.324954	0.468413	0.568026	0.651664	0.748358	0.735946	0.736426	0.790059	0.794469	0.838624	0.821011	0.764501	0.759629	0.748946	0.790836
NaN	0.712777	0.715703	0.772465	0.803069	0.756249	0.80718	0.768065	0.702803	0.740177	0.758714	0.735303	0.749496	0.814686	0.829928	0.784065	0.72662	0.65657	0.688198	0.660589	0.596932	0.523488	0.479579	0.342465	0.232418	0.148508	NaN	NaN	NaN	NaN	NaN	NaN	NaN	NaN	NaN	0.274088	0.361889	0.505524	0.614772	0.719918	0.782664	0.802082	0.702782	0.75303	0.816148	0.783763	0.801657	0.79935	0.788655	0.798467
NaN	0.791592	0.780869	0.804468	0.822935	0.817832	0.799069	0.690609	0.729129	0.780031	0.746949	0.817822	0.77811	0.791983	0.808952	0.724027	0.652682	0.616682	0.599632	0.553035	0.427418	0.374355	0.376633	NaN	NaN	NaN	NaN	NaN	NaN	0.096839	0.135994	NaN	0.236817	0.24483	NaN	0.31206	0.317457	0.483535	0.581349	0.683845	0.684812	0.784993	0.790931	0.824526	0.854029	0.783792	0.84078	0.811551	0.800175	0.800254
NaN	0.832512	0.838795	0.82463	0.762367	0.785014	0.803707	0.738135	0.7778	0.625036	0.66223	0.742182	0.817851	0.772589	0.765526	0.696628	0.637414	0.584223	0.441573	0.408915	0.374244	NaN	NaN	NaN	NaN	NaN	NaN	NaN	NaN	0.167108	0.245111	0.325761	0.373432	0.373723	0.345482	0.358465	0.451037	0.457551	0.531796	0.643855	0.707592	0.823766	0.780085	0.811265	0.848029	0.819096	0.803627	0.752475	0.746867	0.783003
0.722684	0.780199	0.680378	0.727174	0.778327	0.80918	0.69323	0.6781	0.661634	0.629735	0.693012	0.702169	0.765236	0.702147	0.714082	0.680232	0.644471	0.434765	0.367507	0.236425	NaN	NaN	NaN	NaN	0.0669186	0.0911613	NaN	NaN	0.326013	0.359104	0.450817	0.493332	0.522158	0.536421	0.587097	0.571692	0.553795	0.479335	0.558155	0.635445	0.722074	0.781796	0.782649	0.838471	0.868999	0.805732	0.808215	0.798793	0.772169	0.829803
NaN	0.801234	0.726501	0.75848	0.724112	0.756595	0.708127	0.740434	0.665554	0.674224	0.736898	0.74202	0.797723	0.748128	0.678911	0.697472	0.587364	0.515181	0.394191	0.256872	0.204228	NaN	NaN	NaN	NaN	0.116804	0.284917	0.359685	0.422749	0.474659	0.54006	0.598406	0.614571	0.533035	0.568328	0.618666	0.618877	0.528838	0.495168	0.589751	0.716531	0.794455	0.746243	0.830471	0.822942	0.780009	0.776218	0.764713	0.863437	0.831257
0.479604	0.844208	0.749744	0.75144	0.822061	0.823576	0.742344	0.797564	0.734726	0.6823	0.801693	0.808137	0.848678	0.759858	0.713511	0.728113	0.582788	0.502191	0.497687	0.325223	0.223876	NaN	NaN	NaN	0.276939	0.377036	0.444308	0.486449	0.561107	0.608269	0.680422	0.690985	0.665838	0.632538	0.667788	0.738222	0.705273	0.644305	0.598633	0.529867	0.636091	0.7072	0.774514	0.831196	0.77293	0.756236	0.785771	0.762343	0.833288	0.835478
0.431103	0.82921	0.824168	0.793707	0.830944	0.848741	0.816884	0.844823	0.82655	0.777767	0.850831	0.829214	0.807419	0.778804	0.787458	0.794338	0.695938	0.613701	0.492545	0.435118	0.393225	0.213486	0.185571	0.225341	0.369163	0.439513	0.537312	0.683975	0.71714	0.737214	0.780284	0.79892	0.814614	0.766708	0.724098	0.763651	0.781721	0.703172	0.648242	0.673944	0.572656	0.641042	0.77406	0.80451	0.816269	0.825338	0.787538	0.814443	0.82522	0.814725
NaN	0.852496	0.772025	0.744116	0.792265	0.846473	0.803418	0.775738	0.818768	0.812797	0.84394	0.816842	0.803153	0.817599	0.817878	0.774903	0.779853	0.648425	0.592363	0.505275	0.396276	0.258211	0.208283	0.318801	0.463305	0.575494	0.702616	0.774142	0.795176	0.786074	0.801841	0.859305	0.893919	0.854345	0.814042	0.828448	0.793581	0.735681	0.661311	0.634074	0.584823	0.586874	0.661545	0.75916	0.770346	0.785655	0.811381	0.840256	0.822446	0.808172
NaN	0.857498	0.79082	0.736312	0.814791	0.869439	0.872656	0.838698	0.870837	0.880315	0.821428	0.802907	0.786466	0.846766	0.773423	0.816713	0.868421	0.752009	0.707793	0.570314	0.43213	0.423564	0.454102	0.439204	0.550934	0.712732	0.718569	0.772241	0.855358	0.829582	0.857119	0.879773	0.889056	0.866342	0.866163	0.79912	0.789984	0.715254	0.678877	0.597756	0.572069	0.503157	0.5709	0.652542	0.703057	0.690305	0.704082	0.770081	0.771587	0.768759
0.830947	0.845372	0.83382	0.832094	0.833095	0.807917	0.80645	0.839132	0.833314	0.803142	0.839505	0.808748	0.831329	0.875954	0.852046	0.855373	0.863668	0.774558	0.783824	0.672527	0.54953	0.406484	0.507981	0.56536	0.611664	0.760487	0.815558	0.855547	0.889262	0.845565	0.858172	0.869969	0.85627	0.86261	0.871552	0.772583	0.749178	0.75073	0.687769	0.598333	0.597477	0.529334	0.40898	0.447256	0.537248	0.566961	0.597497	0.681702	0.707784	0.706753
NaN	0.849319	0.807618	0.77824	0.822365	0.809881	0.764445	0.779692	0.784045	0.840644	0.833917	0.831812	0.83824	0.808806	0.861403	0.83498	0.845313	0.782759	0.755503	0.6941	0.619608	0.568305	0.613495	0.588538	0.670193	0.783952	0.830406	0.865167	0.836484	0.834776	0.875076	0.860978	0.848424	0.844787	0.871493	0.774297	0.766113	0.779461	0.680927	0.63968	0.55578	0.483275	0.43603	0.358282	0.383592	0.415531	0.462024	0.522088	0.556547	0.552988
0.352389	0.858169	0.813761	0.831391	0.806317	0.824111	0.76132	0.75765	0.771393	0.792924	0.836488	0.846292	0.825677	0.791458	0.769414	0.802577	0.835099	0.863361	0.807879	0.769908	0.667912	0.624261	0.650976	0.696705	0.680321	0.748242	0.801971	0.838444	0.850493	0.832627	0.907507	0.875958	0.857888	0.899398	0.8955	0.845614	0.820783	0.809769	0.740807	0.627693	0.524428	0.432808	0.380321	0.350786	0.269688	0.297274	0.316706	0.349144	0.333482	0.395962
NaN	0.827278	0.801271	0.841562	0.84222	0.81952	0.790851	0.754101	0.80077	0.809113	0.777587	0.826231	0.841655	0.792144	0.78552	0.770959	0.802447	0.833942	0.764041	0.782817	0.694151	0.642216	0.661967	0.747179	0.759841	0.771087	0.824917	0.826937	0.871427	0.880576	0.897235	0.863179	0.881637	0.920589	0.894131	0.870402	0.865817	0.831261	0.76726	0.654089	0.546024	0.445299	0.349311	0.232945	0.179518	0.183927	0.19119	0.179941	0.198785	0.279979
NaN	0.797038	0.852678	0.778524	0.795873	0.848117	0.776657	0.798213	0.822249	0.775986	0.783355	0.806149	0.806761	0.857779	0.865508	0.848062	0.828577	0.7608	0.736334	0.699559	0.597342	0.615674	0.657506	0.701267	0.766668	0.798724	0.808435	0.822232	0.872946	0.796451	0.867092	0.874946	0.879199	0.900364	0.855075	0.79045	0.799415	0.784254	0.780119	0.699226	0.546295	0.429288	0.291878	0.169955	NaN	0.0593037	0.103635	NaN	NaN	NaN
0.258421	0.834067	0.812371	0.826196	0.800603	0.809795	0.81297	0.851553	0.810698	0.778637	0.827819	0.804084	0.788345	0.81739	0.803087	0.84798	0.838804	0.774964	0.768566	0.715234	0.607493	0.577163	0.604408	0.628694	0.711879	0.783291	0.771041	0.847566	0.873367	0.804665	0.828103	0.846677	0.872765	0.859574	0.810404	0.829133	0.749794	0.794815	0.76474	0.705968	0.609557	0.458805	0.349343	0.186584	0.136023	0.0425558	NaN	NaN	NaN	0.0766289
NaN	0.837154	0.853981	0.849157	0.828302	0.878482	0.866373	0.852139	0.816302	0.783424	0.820464	0.81365	0.770695	0.799608	0.829203	0.81487	0.796892	0.768275	0.755304	0.691144	0.605536	0.520337	0.501479	0.559712	0.624333	0.647072	0.740487	0.816531	0.802261	0.804978	0.851919	0.846489	0.859094	0.83253	0.880859	0.859848	0.832403	0.818786	0.720621	0.651988	0.523423	0.402489	0.293772	0.179556	0.125596	NaN	NaN	NaN	NaN	0.068929
0.557273	0.862101	0.838374	0.868562	0.819797	0.834863	0.850359	0.808591	0.825419	0.861858	0.841663	0.844745	0.831481	0.85084	0.828116	0.781071	0.79208	0.770573	0.700441	0.598169	0.549001	0.427433	0.416226	0.446154	0.54769	0.604868	0.694415	0.742786	0.782913	0.813714	0.851299	0.824655	0.857911	0.843469	0.873565	0.846	0.822966	0.754651	0.679184	0.645954	0.473246	0.39783	0.263064	0.191956	NaN	NaN	NaN	NaN	NaN	NaN
0.598704	0.878537	0.818355	0.801467	0.820572	0.815985	0.832191	0.815332	0.816215	0.841508	0.867765	0.81611	0.81631	0.869358	0.834565	0.814186	0.785235	0.736848	0.698188	0.573427	0.48993	0.368667	0.336354	0.324102	0.456069	0.543427	0.646176	0.694194	0.778022	0.732138	0.797358	0.826482	0.802088	0.797953	0.809165	0.781864	0.754943	0.674836	0.634951	0.578941	0.449233	0.367118	0.275944	0.197798	NaN	NaN	NaN	NaN	NaN	NaN
NaN	0.833551	0.780532	0.749358	0.802214	0.822093	0.781942	0.768834	0.799536	0.818623	0.860594	0.830086	0.798049	0.784459	0.81516	0.799176	0.750747	0.682134	0.647039	0.547796	0.368164	0.280546	NaN	0.147823	0.362144	0.447017	0.510931	0.575385	0.635149	0.663536	0.740151	0.703856	0.755446	0.746517	0.736306	0.72986	0.668546	0.597663	0.502538	0.426024	0.326325	0.254047	NaN	NaN	NaN	NaN	0.10568	0.108909	0.113973	NaN
NaN	0.794757	0.759048	0.731354	0.774432	0.813641	0.817966	0.844187	0.858569	0.796334	0.876051	0.83461	0.811898	0.817343	0.790496	0.743732	0.628564	0.591968	0.51763	0.475234	0.305323	0.227864	NaN	NaN	NaN	0.315503	0.395619	0.440864	0.52204	0.569639	0.588712	0.577438	0.630747	0.651163	0.669606	0.643181	0.560798	0.472281	0.380021	0.318158	0.242059	0.185763	NaN	NaN	NaN	0.149069	0.152524	0.15329	0.137379	NaN
NaN	0.798392	0.768903	0.787166	0.786254	0.78483	0.790086	0.836354	0.861277	0.848124	0.813544	0.839939	0.809683	0.780497	0.783524	0.70434	0.600216	0.548663	0.447691	0.352664	0.229048	NaN	NaN	NaN	NaN	0.224616	0.229542	0.265692	0.276146	0.33323	0.443366	0.485013	0.52372	0.516781	0.518375	0.484893	0.40206	0.343883	0.210508	0.132593	NaN	NaN	NaN	NaN	0.130085	0.166365	0.191197	0.20543	0.169396	0.143172
NaN	0.774003	0.765426	0.788829	0.811999	0.78642	0.789053	0.807935	0.858188	0.828436	0.744061	0.801658	0.758089	0.708078	0.652452	0.607348	0.537167	0.491042	0.357227	0.235103	0.172929	NaN	NaN	NaN	NaN	NaN	0.0549274	0.151595	NaN	NaN	0.284267	0.281907	0.356694	0.350975	0.34571	0.344905	0.226574	0.1663	0.104406	0.0875108	NaN	NaN	0.0772803	0.106639	0.00139779	0.17815	0.204106	0.217988	0.188694	0.127141
NaN	0.816786	0.791667	0.786408	0.799099	0.795389	0.789347	0.812179	0.853481	0.851891	0.769121	0.817733	0.764472	0.727097	0.615029	0.452691	0.312008	0.264298	0.259632	0.201009	NaN	NaN	NaN	0.0177882	NaN	NaN	0.0229471	NaN	NaN	NaN	NaN	NaN	NaN	0.261391	0.264175	NaN	NaN	0.0410361	0.0367201	NaN	NaN	0.0969672	0.0878737	0.134654	0.186812	0.187059	0.190607	0.21324	0.222759	0.111896
0.111436	0.814218	0.748803	0.777105	0.788029	0.804269	0.820254	0.794306	0.873597	0.812984	0.74662	0.758767	0.708553	0.67632	0.677143	0.530635	0.455777	0.240755	0.19635	NaN	NaN	0.0208857	0.018274	0.0181344	NaN	NaN	NaN	NaN	NaN	NaN	NaN	NaN	NaN	NaN	NaN	NaN	NaN	NaN	NaN	NaN	0.096568	0.111968	0.141879	0.180891	0.231607	0.20273	0.183036	0.159476	NaN	NaN
0.149957	0.763708	0.730739	0.770257	0.811063	0.829022	0.822934	0.823724	0.830556	0.781085	0.756388	0.748703	0.755313	0.704854	0.648298	0.522188	0.366854	0.282941	0.187	NaN	NaN	0.0181695	0.0173573	NaN	NaN	NaN	0.00167418	0.00165884	NaN	NaN	NaN	NaN	NaN	NaN	NaN	NaN	NaN	NaN	NaN	NaN	NaN	0.125269	0.140763	0.163601	0.192706	0.179015	0.144079	0.0978092	0.0651923	NaN
NaN	0.776412	0.826475	0.815396	0.760577	0.804514	0.846337	0.835098	0.8567	0.877686	0.850852	0.789098	0.749759	0.640747	0.601834	0.496148	0.429078	0.330136	NaN	NaN	NaN	NaN	NaN	NaN	NaN	NaN	NaN	NaN	NaN	NaN	0.0005961	NaN	NaN	NaN	0.00954012	0.0122768	0.0138964	NaN	0.0164316	0.0142831	0.080028	NaN	0.11693	0.1293	0.145153	0.125859	0.0896428	0.0670118	0.0608246	NaN
0.101256	0.755289	0.816541	0.741899	0.816785	0.824079	0.858667	0.835195	0.834253	0.822478	0.780525	0.848791	0.718535	0.657695	0.534506	0.471462	0.389565	0.274817	NaN	NaN	NaN	NaN	NaN	NaN	NaN	NaN	NaN	NaN	NaN	NaN	0.0005961	0.0667445	0.0721568	NaN	NaN	NaN	NaN	NaN	NaN	NaN	0.0435681	NaN	0.105937	0.129596	0.122132	0.104539	0.0804649	NaN	NaN	NaN
NaN	0.757849	0.788709	0.796987	0.782019	0.810892	0.827803	0.850836	0.826171	0.773023	0.823795	0.835355	0.769205	0.656068	0.483261	0.440298	0.366508	0.221265	0.195303	NaN	NaN	NaN	NaN	NaN	0.00223047	0.00247063	NaN	0.0185975	NaN	NaN	NaN	0.145314	0.156174	NaN	NaN	NaN	NaN	NaN	NaN	0.0108936	0.0308884	NaN	NaN	NaN	NaN	NaN	NaN	NaN	NaN	0.0928058
0.368662	0.761114	0.769848	0.74606	0.728641	0.750197	0.79348	0.853451	0.782107	0.717195	0.813139	0.833664	0.767099	0.602191	0.446245	0.392264	0.382685	0.19547	NaN	0.105511	0.0500241	0.0376721	0.0337084	NaN	NaN	NaN	NaN	0.0523041	NaN	0.119729	NaN	0.196917	0.252672	0.330808	0.306422	0.203473	0.144681	NaN	NaN	0.00881529	0.00889814	0.0268932	0.0274625	NaN	NaN	NaN	NaN	0.0588336	0.0758175	0.146539
0.445206	0.737097	0.745704	0.742241	0.746446	0.745832	0.792565	0.834329	0.864199	0.767222	0.800458	0.768095	0.645924	0.546174	0.48959	0.298045	0.0964952	NaN	0.118176	0.0767512	0.045522	NaN	NaN	NaN	NaN	NaN	NaN	0.0710421	0.0861045	0.168886	0.218798	0.291386	0.325596	0.343359	0.289451	0.227565	0.173265	NaN	NaN	NaN	NaN	NaN	NaN	NaN	NaN	NaN	NaN	0.0645793	0.0795059	0.201864
0.171786	0.763977	0.722323	0.740247	0.74296	0.768215	0.760749	0.782613	0.79787	0.778876	0.797042	0.785179	0.681365	0.608005	0.429204	0.328033	0.0848708	0.0999555	NaN	NaN	0.0427221	0.0374147	NaN	NaN	NaN	NaN	0.0957467	NaN	0.098787	0.162216	0.259147	0.321543	0.381197	0.38075	0.312396	0.250314	0.220663	0.108074	NaN	NaN	NaN	NaN	NaN	NaN	NaN	NaN	NaN	NaN	0.166157	0.2327
NaN	0.771254	0.694956	0.689754	0.768313	0.828061	0.744354	0.800005	0.789603	0.759762	0.765481	0.756089	0.656333	0.610572	0.372246	0.256184	0.0860311	0.0560789	0.0454134	NaN	0.035515	0.0341533	NaN	NaN	NaN	NaN	0.0941095	0.0976843	0.107774	0.171883	0.223877	0.258261	0.313762	0.369137	0.302378	0.26587	NaN	0.0926849	NaN	NaN	NaN	NaN	NaN	NaN	NaN	NaN	NaN	NaN	0.170888	0.236193
NaN	0.746958	0.722695	0.710318	0.769966	0.786367	0.760042	0.763023	0.770091	0.738607	0.742154	0.775194	0.667774	0.505737	0.389129	0.282286	0.0643256	0.0464754	NaN	NaN	NaN	NaN	NaN	NaN	0.0358351	0.0486711	0.0743318	0.0910209	0.0890683	NaN	0.191249	0.181644	0.222757	0.233214	NaN	NaN	NaN	0.193719	NaN	0.254708	0.295906	0.322923	0.33979	0.331908	0.325446	0.305601	0.299744	0.25391	0.18031	0.241774
0.50986	0.750198	0.738106	0.693451	0.769975	0.786098	0.758989	0.755772	0.760685	0.755045	0.742283	0.741786	0.678005	0.502873	0.347711	0.268355	NaN	NaN	NaN	NaN	NaN	NaN	NaN	NaN	NaN	NaN	NaN	NaN	0.0790814	NaN	NaN	0.159008	0.162605	0.186808	NaN	0.196473	0.220649	0.28868	0.33628	0.349913	0.413556	0.451298	0.494624	0.464303	0.453894	0.40875	0.39254	0.348474	0.298973	0.254056
0.223652	0.769537	0.750407	0.737668	0.76083	0.762517	0.800208	0.766499	0.748456	0.778602	0.717011	0.73033	0.645788	0.53325	0.334736	0.268157	0.0596719	0.0319614	NaN	NaN	NaN	NaN	NaN	NaN	NaN	NaN	NaN	NaN	NaN	NaN	0.038892	NaN	NaN	NaN	0.20303	0.30179	0.409223	0.41922	0.467366	0.508902	0.570488	0.626099	0.636793	0.631888	0.613924	0.591478	0.587778	0.491315	0.417415	0.399386
0.330714	0.728502	0.748122	0.773252	0.775275	0.77729	0.796914	0.847717	0.805481	0.813934	0.816393	0.737753	0.560466	0.408225	0.314492	0.219142	0.155957	0.121112	NaN	NaN	NaN	NaN	NaN	NaN	NaN	NaN	NaN	NaN	NaN	NaN	NaN	NaN	NaN	NaN	0.303846	0.445853	0.49941	0.511411	0.597877	0.676584	0.694237	0.709414	0.773755	0.725536	0.667627	0.635559	0.709964	0.59384	0.549823	0.518247
0.271922	0.775264	0.754009	0.767565	0.78704	0.832046	0.854349	0.821798	0.787604	0.80429	0.755846	0.705753	0.506753	0.388629	0.197594	0.219686	0.205207	0.235411	0.226436	0.182543	NaN	NaN	NaN	NaN	NaN	NaN	NaN	NaN	NaN	NaN	NaN	NaN	0.143505	0.356568	0.40524	0.535433	0.642536	0.654741	0.696847	0.740575	0.749528	0.754281	0.813916	0.75107	0.781969	0.784095	0.780994	0.739441	0.653956	0.601337
0.251612	0.795816	0.808673	0.833785	0.765931	0.806832	0.754083	0.763391	0.759041	0.769309	0.725009	0.622071	0.460095	0.371601	0.17793	0.234104	0.24696	0.237525	0.193308	0.156739	NaN	NaN	NaN	NaN	NaN	0.00246934	NaN	NaN	NaN	NaN	NaN	0.126322	0.288747	0.403149	0.504053	0.655449	0.711277	0.739925	0.745086	0.74273	0.807164	0.831381	0.749137	0.768862	0.835185	0.823159	0.761288	0.778778	0.756549	0.691344
0.331431	0.840075	0.753372	0.775539	0.757736	0.764449	0.776713	0.766078	0.710899	0.712074	0.677085	0.579332	0.408251	0.309306	NaN	0.146936	0.241427	0.211023	0.178028	0.143518	0.129539	NaN	NaN	NaN	NaN	0.00235428	NaN	NaN	NaN	NaN	NaN	NaN	0.380775	0.518231	0.58308	0.658441	0.734904	0.734468	0.69251	0.764253	0.755419	0.841762	0.838003	0.80257	0.768641	0.772546	0.730143	0.829539	0.79191	0.666689
0.568497	0.801698	0.857011	0.774713	0.766063	0.723068	0.739459	0.784841	0.745675	0.63775	0.49221	0.473195	0.311345	0.143078	0.021511	0.149646	0.16749	0.197788	0.165191	NaN	NaN	NaN	NaN	NaN	NaN	NaN	NaN	NaN	NaN	NaN	NaN	0.243576	0.416645	0.5524	0.63405	0.711151	0.779692	0.802624	0.795282	0.848833	0.80008	0.853172	0.843079	0.836276	0.83446	0.835828	0.808085	0.830478	0.774031	0.761493
0.0761925	0.734339	0.748613	0.779654	0.714176	0.674514	0.718882	0.726508	0.695664	0.612546	0.519201	0.387977	0.227108	0.0263252	0.0217862	0.0217151	NaN	NaN	NaN	NaN	NaN	NaN	NaN	NaN	NaN	NaN	NaN	NaN	NaN	NaN	NaN	0.277095	0.494139	0.563536	0.6712	0.739754	0.767087	0.806007	0.849223	0.7863	0.84745	0.863273	0.816648	0.826182	0.851409	0.825592	0.831442	0.774814	0.788489	0.817112
NaN	0.692856	0.72613	0.66897	0.656196	0.633416	0.687924	0.681995	0.656817	0.561602	0.467328	0.270594	0.21416	0.0558653	NaN	NaN	NaN	NaN	NaN	NaN	NaN	NaN	NaN	NaN	NaN	NaN	NaN	NaN	NaN	NaN	NaN	0.312274	0.488827	0.552604	0.665441	0.75994	0.795563	0.826763	0.841025	0.81474	0.80766	0.854408	0.816446	0.816416	0.817189	0.832051	0.795261	0.74525	0.73852	0.844441
0.203953	0.707443	0.669467	0.58657	0.618591	0.66605	0.67494	0.670387	0.717293	0.643853	0.467233	0.338368	0.188082	0.142707	NaN	NaN	NaN	NaN	NaN	NaN	NaN	NaN	NaN	NaN	NaN	NaN	NaN	NaN	NaN	NaN	0.268169	0.305523	0.448362	0.627609	0.695579	0.688723	0.797361	0.856781	0.838558	0.827316	0.708354	0.804032	0.818928	0.766459	0.786263	0.791537	0.809084	0.833375	0.836923	0.852947
0.213449	0.689327	0.672148	0.554536	0.618363	0.673695	0.726877	0.761948	0.742171	0.659674	0.43606	0.342242	0.249463	0.254885	NaN	0.312959	0.257614	0.233851	NaN	NaN	NaN	NaN	NaN	NaN	NaN	NaN	NaN	NaN	NaN	NaN	0.297261	0.3967	0.485153	0.667365	0.709696	0.73167	0.75869	0.840025	0.797806	0.831841	0.772115	0.839128	0.824995	0.787393	0.771595	0.768516	0.837351	0.806924	0.874013	0.855153
0.544447	0.781697	0.706093	0.619105	0.710535	0.768211	0.810517	0.77962	0.78639	0.716544	0.588202	0.522046	0.523248	0.42166	0.420196	0.387612	0.328979	0.271811	0.161511	NaN	NaN	NaN	NaN	NaN	NaN	NaN	NaN	0.175074	NaN	0.361099	0.380712	0.465848	0.570643	0.678886	0.769242	0.733324	0.784016	0.839101	0.808861	0.838926	0.804021	0.825898	0.789234	0.757183	0.75363	0.730239	0.778156	0.806124	0.827079	0.826221
NaN	0.808442	0.681112	0.644816	0.675199	0.782723	0.795795	0.702364	0.767738	0.708563	0.690294	0.705453	0.604394	0.515578	0.570065	0.512053	0.419919	0.308787	0.190132	NaN	NaN	NaN	NaN	NaN	NaN	NaN	0.175665	0.23771	0.285754	0.352069	0.493286	0.561846	0.609399	0.686727	0.789535	0.745884	0.762111	0.795683	0.835632	0.852694	0.770647	0.857702	0.773911	0.743428	0.753019	0.742767	0.743229	0.833571	0.873778	0.800998
NaN	0.833306	0.735556	0.758406	0.768763	0.801749	0.774855	0.7248	0.722802	0.786506	0.806693	0.776258	0.702459	0.658995	0.704562	0.616837	0.531308	0.338671	NaN	0.0628954	NaN	NaN	NaN	NaN	NaN	NaN	0.193653	0.303111	0.432395	0.539739	0.660788	0.720135	0.740327	0.779455	0.791333	0.821815	0.811061	0.77589	0.806543	0.843518	0.817746	0.827886	0.814593	0.761499	0.801592	0.793888	0.833704	0.835023	0.838796	0.878668
NaN	0.890052	0.785241	0.751499	0.751953	0.773981	0.780454	0.775795	0.812127	0.81401	0.819071	0.817195	0.787348	0.744441	0.677401	0.638042	0.518071	0.411231	NaN	0.0387071	NaN	NaN	NaN	NaN	NaN	NaN	NaN	0.515606	0.594713	0.629871	0.734673	0.821087	0.768953	0.789504	0.816795	0.816238	0.787175	0.800398	0.833909	0.815616	0.77361	0.787444	0.773595	0.795402	0.751821	0.789383	0.762768	0.77561	0.700359	0.837217
NaN	0.882216	0.841188	0.810018	0.776565	0.785153	0.783577	0.809312	0.842347	0.874785	0.87289	0.836395	0.814626	0.807287	0.759367	0.629921	0.495105	0.320888	NaN	NaN	NaN	NaN	NaN	0.00323588	NaN	NaN	0.375415	0.564331	0.67335	0.702989	0.817219	0.824746	0.748056	0.810155	0.791072	0.791394	0.807383	0.811697	0.807895	0.788185	0.774896	0.72175	0.743014	0.733926	0.771595	0.810594	0.775231	0.828731	0.839569	0.834685
NaN	0.87683	0.841192	0.862064	0.833829	0.85674	0.841537	0.841591	0.832889	0.8753	0.868578	0.818197	0.782025	0.731192	0.72657	0.632242	0.517391	0.375007	NaN	NaN	NaN	NaN	NaN	0.00754014	NaN	0.381608	0.450409	0.627636	0.763999	0.796498	0.864626	0.880983	0.834352	0.822767	0.821526	0.815315	0.822468	0.841362	0.831286	0.822052	0.806295	0.782525	0.702656	0.723097	0.783655	0.791964	0.835887	0.80534	0.86144	0.828046
NaN	0.887619	0.887296	0.875127	0.875741	0.898511	0.89246	0.886222	0.858523	0.878688	0.892955	0.791835	0.725397	0.760411	0.739253	0.65384	0.551144	0.440876	0.401299	NaN	0.233673	NaN	NaN	NaN	NaN	0.425262	0.5494	0.696988	0.818272	0.766807	0.849003	0.815548	0.829213	0.807772	0.865983	0.838515	0.854832	0.839291	0.817452	0.82957	0.75148	0.758531	0.722947	0.785062	0.816173	0.829597	0.822862	0.780029	0.805201	0.810127
NaN	0.797719	0.825394	0.828284	0.855756	0.871019	0.883115	0.895696	0.837965	0.853217	0.875592	0.818182	0.793429	0.735538	0.602678	0.620549	0.657957	0.536361	0.471399	0.417247	0.341755	0.285391	0.249439	0.212795	NaN	0.45563	0.618225	0.76154	0.816191	0.771697	0.752756	0.830148	0.814109	0.761548	0.817408	0.792884	0.830787	0.85795	0.850577	0.802734	0.805185	0.758197	0.779819	0.7898	0.823138	0.78275	0.824134	0.786736	0.779674	0.757838
0.83803	0.824317	0.810138	0.803742	0.833339	0.856362	0.889672	0.908626	0.9087	0.871946	0.82987	0.827723	0.817279	0.771961	0.689246	0.639441	0.61195	0.603101	0.583415	0.530379	0.510274	0.463969	0.346123	0.278351	0.293804	0.483635	0.544881	0.628134	0.683698	0.682261	0.710325	0.774166	0.776834	0.746069	0.776912	0.796637	0.84495	0.878131	0.82378	0.795441	0.788853	0.756893	0.743737	0.790399	0.835196	0.824579	0.838843	0.806168	0.842832	0.75616
NaN	0.84002	0.86772	0.867347	0.872835	0.888872	0.886204	0.880394	0.886388	0.892063	0.847211	0.850248	0.853295	0.818278	0.720642	0.722614	0.677923	0.769628	0.722609	0.644202	0.700066	0.642821	0.534296	0.464202	0.452264	0.472842	0.497183	0.571145	0.596343	0.637046	0.668524	0.707967	0.745956	0.806453	0.815827	0.867972	0.848491	0.824483	0.82351	0.8092	0.787506	0.765262	0.811653	0.840373	0.848214	0.856912	0.8078	0.751866	0.771411	0.728331
0.412934	0.836109	0.88085	0.86426	0.863255	0.847409	0.849902	0.856808	0.859619	0.842452	0.849006	0.872975	0.855785	0.833194	0.710848	0.741528	0.8081	0.828567	0.807266	0.759263	0.808678	0.772702	0.64354	0.533602	0.539341	0.47155	0.49823	0.480933	0.460354	0.488787	0.580412	0.695368	0.769707	0.803761	0.800389	0.866973	0.807591	0.852015	0.836505	0.81626	0.817197	0.792757	0.701934	0.754122	0.831865	0.828198	0.858183	0.792704	0.747953	0.659199
NaN	0.839472	0.874267	0.864558	0.861608	0.841493	0.841532	0.826482	0.820977	0.806295	0.872996	0.859802	0.87865	0.889915	0.820246	0.796726	0.838661	0.883114	0.836895	0.78717	0.798968	0.798323	0.718103	0.677817	0.636458	0.560248	0.515806	0.446535	0.449447	0.467114	0.555398	0.655123	0.743761	0.775626	0.816458	0.865961	0.85635	0.81372	0.7942	0.853537	0.797801	0.816914	0.739713	0.804675	0.815717	0.752132	0.765228	0.726253	0.749646	0.725074
NaN	0.844177	0.814191	0.853277	0.854083	0.878068	0.85268	0.815748	0.795398	0.8466	0.876452	0.867301	0.899049	0.902783	0.888245	0.874249	0.851134	0.822864	0.844261	0.828794	0.821293	0.765831	0.757667	0.731498	0.711946	0.65931	0.584607	0.504233	0.460839	0.478777	0.568344	0.65909	0.770125	0.805656	0.85102	0.858618	0.876905	0.829209	0.871777	0.85143	0.757948	0.760527	0.780011	0.7611	0.746798	0.793896	0.718701	0.678547	0.701035	0.756242
NaN	0.813729	0.777275	0.813866	0.881087	0.874153	0.873962	0.850409	0.838066	0.838837	0.866452	0.860895	0.854949	0.859329	0.892518	0.888391	0.890934	0.847614	0.826627	0.863203	0.88358	0.867066	0.815704	0.798025	0.792668	0.751737	0.644483	0.554135	0.564005	0.536388	0.498417	0.634162	0.775268	0.808964	0.862367	0.81687	0.851931	0.89852	0.874599	0.815477	0.74902	0.742327	0.735302	0.735737	0.738161	0.710198	0.754897	0.742622	0.764604	0.735798
NaN	0.838014	0.854758	0.853891	0.873676	0.885758	0.86412	0.838425	0.83235	0.830747	0.842787	0.839604	0.8639	0.897541	0.862418	0.853539	0.905791	0.882494	0.864798	0.892952	0.893253	0.838283	0.80635	0.794836	0.809004	0.783249	0.664677	0.680805	0.619759	0.577655	0.497833	0.645402	0.79368	0.791996	0.804769	0.830041	0.842648	0.845711	0.803812	0.754035	0.735484	0.710979	0.761833	0.695158	0.649966	0.66451	0.665403	0.739248	0.757088	0.716427
NaN	0.83917	0.828429	0.835402	0.851751	0.876138	0.868699	0.791042	0.846706	0.874532	0.881197	0.846344	0.875463	0.88405	0.865226	0.882566	0.899933	0.834295	0.860494	0.880432	0.883454	0.89038	0.90654	0.875767	0.867211	0.814551	0.690603	0.68447	0.592029	0.615926	0.534683	0.703602	0.766479	0.787983	0.843269	0.827408	0.836703	0.843917	0.814579	0.711148	0.675862	0.728585	0.721674	0.634348	0.555963	0.605238	0.639718	0.624011	0.61496	0.596904
0.780545	0.865715	0.844914	0.828161	0.836315	0.841123	0.886676	0.870258	0.847835	0.874843	0.888092	0.844791	0.85872	0.887904	0.848202	0.856352	0.887401	0.884047	0.840423	0.856936	0.858663	0.897534	0.893108	0.866395	0.86717	0.846596	0.755997	0.699951	0.553264	0.557512	0.673945	0.685079	0.67781	0.736891	0.78642	0.812901	0.790457	0.812462	0.838051	0.815533	0.696774	0.636767	0.584926	0.564984	0.476907	0.458353	0.479526	0.498906	0.525738	0.54364
NaN	0.883136	0.830293	0.833981	0.848144	0.866041	0.876654	0.860917	0.829848	0.862964	0.844885	0.858665	0.831898	0.851449	0.853	0.822086	0.871983	0.857179	0.869671	0.906146	0.886887	0.884544	0.856749	0.80104	0.809295	0.792271	0.757123	0.692421	0.544058	0.503368	0.525406	0.586092	0.633315	0.752371	0.709826	0.71613	0.717214	0.694093	0.675742	0.720382	0.65806	0.596198	0.533265	0.417442	0.358181	NaN	0.300685	0.323892	0.353764	NaN
NaN	0.893855	0.840313	0.836277	0.879173	0.872128	0.842296	0.877224	0.840921	0.850151	0.83086	0.843999	0.84453	0.873225	0.83756	0.857244	0.845023	0.802552	0.861001	0.892987	0.882358	0.850779	0.846606	0.801062	0.785372	0.756792	0.714969	0.641287	0.530309	0.557349	0.415986	0.506498	0.615135	0.69498	0.683209	0.685978	0.731719	0.636982	0.746845	0.751086	0.751352	0.606756	0.469533	0.375479	NaN	NaN	0.216426	0.192783	0.19159	NaN
NaN	0.906014	0.874112	0.867647	0.924455	0.865676	0.849823	0.829892	0.872685	0.873016	0.872833	0.861879	0.853448	0.859084	0.842442	0.874969	0.880173	0.86451	0.875806	0.880667	0.848878	0.829569	0.826227	0.773438	0.748347	0.676233	0.549785	0.446526	0.35766	NaN	0.318045	0.379244	0.503035	0.531014	0.564492	0.595641	0.659473	0.752327	0.782832	0.762148	0.750571	0.630417	0.521454	0.445531	0.220064	0.151163	NaN	NaN	0.106558	NaN
NaN	0.87057	0.873181	0.875691	0.909595	0.866541	0.859816	0.850267	0.844157	0.843954	0.852398	0.87179	0.874114	0.818108	0.854854	0.884733	0.883326	0.906841	0.886674	0.854895	0.81576	0.796265	0.779476	0.728243	0.680226	0.603457	0.481429	0.323271	0.275307	NaN	NaN	NaN	0.399647	0.370681	0.417836	0.508878	0.623284	0.591295	0.690746	0.687283	0.686424	0.654187	0.607009	0.444896	0.279346	0.192642	NaN	NaN	NaN	NaN
NaN	0.851395	0.851301	0.855599	0.852334	0.876887	0.902843	0.834322	0.817942	0.865265	0.873655	0.832419	0.820353	0.855109	0.874159	0.875105	0.863227	0.855178	0.857433	0.824254	0.851712	0.796772	0.715504	0.672416	0.622859	0.488861	0.358286	0.297687	NaN	NaN	NaN	NaN	NaN	0.221261	0.251388	0.38614	0.451559	0.489351	0.620897	0.532145	0.614613	0.613489	0.579032	0.442322	0.314571	0.248935	NaN	0.000194645	0.00538987	NaN
NaN	0.894654	0.9077	0.876052	0.848489	0.8741	0.885055	0.80893	0.8598	0.862441	0.829348	0.782478	0.818802	0.865619	0.88241	0.884791	0.848296	0.853859	0.854823	0.833175	0.816859	0.776325	0.730325	0.671281	0.550412	0.451844	0.281665	0.205176	NaN	NaN	NaN	0.0147351	0.0347087	NaN	NaN	0.197815	0.215831	0.390015	0.55109	0.565592	0.592756	0.582059	0.529659	0.415462	0.33246	0.265679	0.0604425	0.0277104	NaN	NaN
0.47117	0.901416	0.899265	0.875096	0.835117	0.837998	0.860181	0.82753	0.86476	0.865716	0.823288	0.796728	0.839601	0.887442	0.855096	0.872795	0.887478	0.841617	0.823401	0.751859	0.77766	0.75771	0.736066	0.675843	0.578235	0.459811	0.280396	0.195563	NaN	NaN	NaN	NaN	NaN	NaN	NaN	NaN	0.206471	0.247682	0.330882	0.43255	0.434135	0.518052	0.443741	0.343864	0.27477	NaN	NaN	NaN	NaN	NaN
NaN	0.869806	0.879087	0.876035	0.855717	0.837037	0.849652	0.816642	0.832796	0.859842	0.856915	0.839178	0.854127	0.846048	0.853105	0.838201	0.843498	0.814785	0.785551	0.808393	0.859214	0.801137	0.779874	0.65015	0.600871	0.493188	0.293909	NaN	NaN	NaN	NaN	NaN	1.21653e-05	NaN	NaN	NaN	NaN	NaN	NaN	NaN	0.302985	NaN	0.300754	0.276505	NaN	NaN	NaN	NaN	NaN	NaN
NaN	0.795356	0.788311	0.806067	0.806302	0.780857	0.793893	0.778227	0.801071	0.85022	0.884251	0.859675	0.85289	0.886556	0.842567	0.821053	0.818044	0.835495	0.825953	0.876464	0.778996	0.760314	0.746185	0.672846	0.642814	0.505817	0.358476	0.157635	NaN	NaN	NaN	NaN	NaN	NaN	NaN	NaN	NaN	NaN	NaN	NaN	NaN	0.126916	NaN	NaN	NaN	NaN	NaN	NaN	NaN	NaN
0.629186	0.7559	0.735361	0.781617	0.731367	0.708701	0.783778	0.79397	0.760482	0.743165	0.821429	0.845841	0.831064	0.87487	0.854	0.821638	0.820755	0.853825	0.856443	0.868362	0.756201	0.657275	0.7041	0.740066	0.653983	0.482233	0.361074	0.262762	NaN	NaN	NaN	NaN	NaN	NaN	NaN	NaN	NaN	NaN	NaN	NaN	NaN	NaN	NaN	NaN	NaN	NaN	NaN	NaN	NaN	NaN
0.512163	0.672149	0.679237	0.681237	0.648501	0.649524	0.757937	0.70607	0.705381	0.725037	0.789745	0.821408	0.831425	0.866664	0.855099	0.819462	0.840031	0.847705	0.834548	0.837862	0.748913	0.791539	0.749788	0.692272	0.651896	0.547676	0.387617	NaN	NaN	NaN	NaN	NaN	0.00230102	0.002149	NaN	NaN	NaN	NaN	NaN	NaN	NaN	NaN	NaN	NaN	NaN	NaN	NaN	NaN	NaN	NaN
0.306071	0.529987	0.491924	0.498695	0.521394	0.565996	0.653699	0.723873	0.775662	0.765729	0.808772	0.84424	0.881145	0.859074	0.852816	0.862347	0.881445	0.874057	0.863159	0.804076	0.797693	0.777938	0.806322	0.772561	0.687341	0.557873	0.396608	0.25986	NaN	NaN	NaN	NaN	NaN	NaN	NaN	NaN	NaN	NaN	NaN	NaN	NaN	NaN	NaN	NaN	NaN	NaN	NaN	NaN	NaN	NaN
NaN	0.340957	0.331627	0.369972	0.340638	0.480688	0.510232	0.601329	0.688172	0.751641	0.782419	0.818973	0.829347	0.834454	0.801323	0.848172	0.879925	0.869145	0.850841	0.836142	0.828818	0.758391	0.730132	0.835658	0.704008	0.60123	0.41705	0.284969	NaN	NaN	NaN	NaN	NaN	NaN	NaN	NaN	NaN	NaN	NaN	NaN	NaN	NaN	NaN	NaN	NaN	NaN	NaN	NaN	NaN	NaN
NaN	NaN	NaN	NaN	NaN	0.367818	0.40499	0.528584	0.651756	0.713138	0.729206	0.779969	0.79059	0.791934	0.800484	0.862865	0.85267	0.825195	0.799473	0.781245	0.815896	0.769264	0.76637	0.781524	0.69664	0.578012	0.458758	0.323103	0.193107	NaN	NaN	NaN	NaN	NaN	NaN	NaN	NaN	NaN	NaN	NaN	NaN	NaN	NaN	NaN	NaN	NaN	NaN	NaN	NaN	NaN
NaN	0.326031	0.301298	0.264377	0.237885	NaN	0.349645	0.468711	0.542426	0.60071	0.647739	0.750318	0.79687	0.784941	0.812735	0.807601	0.829921	0.848389	0.818671	0.80431	0.831802	0.792661	0.735334	0.786069	0.745041	0.606667	0.445863	0.337167	0.183411	NaN	NaN	NaN	NaN	NaN	NaN	NaN	NaN	NaN	NaN	NaN	2.43306e-05	NaN	NaN	NaN	NaN	NaN	NaN	NaN	NaN	NaN
NaN	0.445579	0.429633	0.414907	0.389766	0.328798	0.323249	0.367489	0.489724	0.530114	0.653897	0.728168	0.749906	0.759148	0.753079	0.796377	0.830077	0.799128	0.869533	0.847929	0.821653	0.807115	0.776074	0.789792	0.72862	0.680899	0.574979	0.438677	0.292833	NaN	NaN	NaN	NaN	NaN	0.00165448	0.00165448	0.169509	0.248754	0.347374	0.326089	0.297121	NaN	NaN	NaN	NaN	NaN	NaN	NaN	NaN	NaN
NaN	0.61643	0.620728	0.540611	0.507085	0.4722	0.402248	0.391901	0.455704	0.524386	0.627062	0.683985	0.695794	0.749631	0.754466	0.783608	0.780261	0.766684	0.818786	0.829568	0.840644	0.780435	0.764165	0.767804	0.735512	0.727929	0.667517	0.531312	0.306883	0.214986	NaN	NaN	NaN	0.000194645	NaN	NaN	0.249825	0.332644	0.375941	0.408251	0.417028	0.400864	0.251454	NaN	NaN	NaN	NaN	NaN	NaN	NaN
NaN	0.765242	0.726632	0.690494	0.640512	0.607475	0.51424	0.452035	0.456253	0.450165	0.54807	0.630047	0.728625	0.73283	0.74845	0.798146	0.776323	0.763374	0.807441	0.838095	0.810316	0.754775	0.725919	0.696381	0.7031	0.628784	0.689585	0.52646	0.346683	0.262066	NaN	NaN	NaN	NaN	NaN	0.213888	0.31079	0.449669	0.510755	0.537408	0.51132	0.45729	0.352792	0.262252	NaN	NaN	NaN	0.000255471	0.000255471	NaN
0.787352	0.847286	0.807106	0.777279	0.763135	0.67715	0.649805	0.524041	0.495507	0.45784	0.496799	0.607868	0.672721	0.694861	0.732614	0.77081	0.740959	0.775174	0.81011	0.809049	0.815943	0.813379	0.813648	0.701486	0.741338	0.697382	0.609485	0.486315	0.343542	NaN	NaN	NaN	NaN	NaN	NaN	0.246915	0.380368	0.572167	0.650241	0.647108	0.640597	0.582105	0.457668	0.345586	0.291522	NaN	NaN	NaN	NaN	NaN
NaN	0.844496	0.861415	0.873343	0.822323	0.800773	0.654034	0.541245	0.539182	0.535117	0.501038	0.586304	0.652651	0.691713	0.794037	0.797458	0.832083	0.789021	0.806727	0.823592	0.826726	0.802794	0.785	0.688092	0.741444	0.635788	0.555981	0.472525	0.352332	NaN	NaN	NaN	NaN	NaN	NaN	0.3079	0.418971	0.5874	0.743041	0.789736	0.766957	0.654983	0.552093	0.467926	0.279008	0.288807	NaN	NaN	NaN	NaN
NaN	0.839678	0.853852	0.841101	0.831145	0.81552	0.698886	0.553943	0.589326	0.601423	0.523484	0.58184	0.645017	0.763299	0.799261	0.802286	0.855916	0.802126	0.809484	0.82058	0.81572	0.845097	0.837649	0.753939	0.765771	0.620683	0.493776	0.455088	0.301181	NaN	NaN	NaN	NaN	0.0786849	0.194638	0.340401	0.458093	0.575545	0.72191	0.794239	0.749759	0.779488	0.676891	0.552299	0.485586	0.29251	0.156867	NaN	NaN	NaN
NaN	0.888435	0.884031	0.866874	0.839052	0.797389	0.768016	0.675383	0.605497	0.666622	0.641952	0.587556	0.691698	0.796903	0.797552	0.78785	0.840832	0.793565	0.825598	0.835705	0.81878	0.787537	0.818901	0.825609	0.753388	0.687617	0.530865	0.404786	NaN	NaN	NaN	NaN	NaN	0.102846	0.144983	0.350031	0.487915	0.638756	0.693088	0.759567	0.727519	0.770355	0.7717	0.663207	0.517328	0.330093	0.160489	NaN	NaN	NaN
NaN	0.890889	0.884445	0.878435	0.817649	0.782167	0.831242	0.739283	0.689269	0.742827	0.69827	0.615891	0.735222	0.774419	0.722535	0.767305	0.881184	0.853862	0.830389	0.802125	0.849246	0.813384	0.855139	0.802803	0.708325	0.607318	0.438757	0.294754	0.158163	NaN	NaN	NaN	NaN	0.109128	0.192867	0.332073	0.455117	0.651436	0.770029	0.788635	0.804997	0.791238	0.696892	0.614419	0.516311	0.382463	0.246118	NaN	NaN	NaN
0.382627	0.82208	0.799885	0.779337	0.791965	0.758844	0.789232	0.788686	0.734844	0.582563	0.531575	0.636824	0.669992	0.698143	0.7259	0.80609	0.842201	0.848472	0.824925	0.8002	0.79461	0.733991	0.750655	0.699765	0.667993	0.540559	0.400219	0.2613	0.151885	NaN	0.000340628	NaN	NaN	0.0627614	0.109404	0.352991	0.462157	0.615218	0.756283	0.826798	0.863832	0.771225	0.702168	0.663519	0.600859	0.300855	NaN	NaN	NaN	NaN
NaN	0.788905	0.764548	0.780181	0.769172	0.761829	0.705965	0.709742	0.740821	0.593731	0.623988	0.662591	0.628658	0.696963	0.733676	0.825039	0.869494	0.856759	0.853295	0.830285	0.834199	0.775935	0.731448	0.68217	0.62213	0.475617	0.338829	NaN	NaN	NaN	0.000340628	NaN	NaN	0.0534056	NaN	NaN	0.336632	0.463519	0.632918	0.788597	0.81196	0.772503	0.72488	0.689133	0.552002	0.394904	0.309692	NaN	0.0114759	NaN
0.67188	0.720422	0.779984	0.747402	0.770913	0.710141	0.63946	0.613744	0.639786	0.554504	0.560248	0.628134	0.757536	0.801747	0.821026	0.842742	0.814337	0.79629	0.81127	0.81868	0.811689	0.77635	0.7361	0.656299	0.535155	0.421097	0.281243	0.181648	NaN	NaN	NaN	NaN	NaN	NaN	NaN	NaN	NaN	0.450712	0.595996	0.751137	0.791322	0.762625	0.668304	0.639614	0.498134	0.310703	0.175716	NaN	NaN	NaN
0.237199	0.698103	0.708309	0.693368	0.60462	0.554555	0.543723	0.475503	0.491288	0.380692	0.44802	0.616207	0.719568	0.780657	0.777667	0.792399	0.804135	0.819255	0.836016	0.803597	0.796072	0.787656	0.689364	0.621834	0.467874	0.345523	0.235172	0.169835	NaN	NaN	0.00373829	0.0041996	0.00242714	NaN	NaN	0.15062	0.20582	0.391314	0.500494	0.640785	0.682346	0.657546	0.589942	0.514835	0.443532	0.264131	0.199235	9.73224e-05	NaN	NaN
0.21048	0.633213	0.647505	0.648866	0.568007	0.509006	0.443953	0.390859	0.378931	0.297464	0.419404	0.560198	0.705122	0.771186	0.810318	0.837037	0.805266	0.772224	0.816136	0.805488	0.736048	0.730322	0.66229	0.554482	0.423432	0.267625	0.221137	0.156096	0.076918	NaN	NaN	NaN	NaN	NaN	NaN	0.115156	0.202655	0.319831	0.442092	0.521753	0.583405	0.614516	0.507906	0.441846	0.393388	NaN	NaN	NaN	NaN	NaN
NaN	0.669754	0.670878	0.604934	0.500126	0.435787	NaN	NaN	NaN	0.286472	0.395049	0.571124	0.696029	0.764702	0.805666	0.821677	0.793046	0.766755	0.816418	0.800849	0.780971	0.733451	0.696056	0.574401	0.508681	0.324251	0.226369	NaN	NaN	NaN	NaN	NaN	NaN	NaN	NaN	0.0728795	0.150499	0.206097	0.320068	0.503346	0.519719	0.536612	0.486566	0.411218	NaN	NaN	NaN	0.00539107	0.00490691	NaN
NaN	0.665578	0.700171	0.621637	0.442689	NaN	NaN	NaN	NaN	0.224904	0.279106	0.555958	0.687837	0.761623	0.813806	0.822679	0.813889	0.799185	0.816181	0.792576	0.832183	0.77751	0.709721	0.604988	0.513073	0.341335	0.221031	NaN	NaN	NaN	NaN	NaN	NaN	NaN	0.0952401	0.0799883	NaN	NaN	NaN	NaN	NaN	0.482755	0.353392	0.319115	NaN	NaN	NaN	0.00572056	0.00572056	NaN
0	0	0	0	0	0	0	0	0	0	0	0	0	0	0	0	0	0	0	0	0	0	0	0	0	0	0	0	0	0	0	0	0	0	0	0	0	0	0	0	0	0	0	0	0	0	0	0	0	0
[truncated: 51 more columns]

## Sheet: Panel D
NaN	NaN	NaN	NaN	11.5599	8.86923	34.036	211.633	646.47	794.273	1068.69	1288.31	1148.86	863.993	869.603	923.829	980.092	1022.64	977.931	996.373	1002.42	831.64	719.02	303.039	NaN	NaN	3.31395	5.31688	NaN	NaN	NaN	NaN	NaN	NaN	NaN	NaN	NaN	294.165	549.845	755.761	824.628	856.953	825.698	781.888	699.022	732.082	935.884	877.998	837.91	867.169
NaN	NaN	NaN	NaN	NaN	29.8419	73.7305	348.081	815.755	767.622	947.473	1169.76	1093.95	927.684	819.997	878.89	980.504	1123.53	971.543	823.171	844.785	753.106	747.027	572.307	30.7925	NaN	NaN	NaN	NaN	NaN	NaN	NaN	NaN	NaN	NaN	NaN	152.036	363.443	652.37	707.219	755.442	741.851	739.555	811.537	771.315	897.981	894.76	859.266	780.354	791.702
NaN	NaN	NaN	40.1386	101.796	178.323	337.803	597.362	753.717	799.012	852.152	853.53	825.909	774.134	683.31	667.137	913.556	986.443	868.083	900.129	900.448	810.441	677.176	290.081	30.7664	NaN	NaN	NaN	NaN	NaN	NaN	NaN	NaN	NaN	NaN	54.6992	218.874	438.639	624.427	585.067	769.849	636.9	729.81	830.306	822.372	906.984	916.962	874.32	825.887	727.094
NaN	NaN	3.60368	22.9201	319.876	441.854	623.206	653.075	852.558	896.411	930.997	886.332	905.634	752.36	527.413	669.697	854.995	1001.86	935.812	811.856	929.095	675.003	682.485	559.83	110.29	NaN	NaN	NaN	NaN	0.266758	NaN	NaN	NaN	NaN	162.775	215.15	396.802	537.87	680.386	790.697	805.332	841.442	694.848	755.443	821.1	891.286	883.312	775.013	722.55	551.55
NaN	NaN	NaN	55.011	223.785	248.502	444.661	732.792	770.318	885.577	982.638	902.779	698.083	580.182	492.638	685.431	858.481	926.754	961.029	961.574	1026.77	558.234	343.605	252.44	102.715	NaN	NaN	NaN	NaN	3.6265	NaN	NaN	NaN	NaN	253.884	425.938	570.394	747.855	811.145	822.446	815.848	763.144	693.25	708.484	603.512	649.757	738.58	694.369	634.246	521.784
NaN	NaN	44.3399	69.5376	279.636	352.922	416.757	593.765	829.012	954.193	944.87	874.862	787.836	744.471	651.154	635.83	858.728	950.028	956.193	1067.42	753.169	562.065	645.102	311.396	137.969	NaN	NaN	NaN	NaN	NaN	NaN	NaN	NaN	184.229	357.236	429.407	655.141	817.175	832.385	821.549	810.902	812.98	715.528	668.74	584.308	602.433	735.298	694.687	603.731	512.617
NaN	38.5836	293.935	580.035	507.754	556.797	599.757	471.189	720.528	676.106	852.055	808.109	795.131	728.427	698.577	676.709	905.649	837.78	789.953	1189.13	956.65	883.376	892.191	673.864	93.1857	NaN	NaN	NaN	NaN	3.91592	NaN	NaN	NaN	183.102	285.032	310.351	603.55	964.143	910.419	927.481	851.568	848.807	825.931	784.743	763.649	571.715	636.324	642.371	585.215	499.157
NaN	262.043	445.973	778.896	646.23	523.253	678.988	787.614	929.122	820.964	982.111	890.143	905.174	895.36	727.294	706.201	928.528	696.627	870.763	1079.32	830.918	754.221	807.196	637.194	37.0401	NaN	NaN	NaN	NaN	NaN	NaN	NaN	NaN	NaN	23.9133	117.591	486.821	804.247	924.632	875.691	930.15	935.738	843.824	826.729	700.855	626.348	659.432	623.106	562.426	473.787
NaN	465.32	368.403	653.114	772.798	397.555	426.627	740.92	682.115	749.83	917.595	966.184	918.121	851.307	840.691	785.488	854.21	740.065	737.341	776.186	747.073	734.913	880.847	657.114	314.877	187.352	NaN	NaN	NaN	NaN	NaN	NaN	NaN	NaN	NaN	78.1313	265.095	573.847	745.322	852.911	895.03	859.237	819.29	727.309	807.252	777.478	667.854	568.97	537.167	522.029
NaN	666.44	706.952	624.336	825.939	468.41	374.854	297.134	434.228	776.306	780.328	854.572	861.829	831.242	795.113	773.126	982.697	788.436	602.53	614.641	733.546	870.522	891.916	442.737	181.335	22.5611	NaN	NaN	NaN	NaN	NaN	NaN	NaN	NaN	NaN	68.8697	240.899	550.243	656.333	860.03	920.925	857.761	698.863	616.796	625.121	654.476	701.115	563.462	547.437	540.149
NaN	911.86	854.115	858.312	743.91	526.252	562.834	332.108	392.497	646.699	651.673	816.31	834.039	868.671	825.077	813.512	853.799	775.55	593.975	392.694	455.266	735.618	583.988	NaN	NaN	NaN	NaN	NaN	NaN	21.5328	37.3505	NaN	74.9794	35.0005	NaN	26.3829	106.595	458.215	525.853	752.179	758.124	908.394	743.062	750.481	802.832	667.255	724.726	771.773	650.715	533.818
NaN	854.747	831.357	1034.68	1117.93	1043.17	885.627	706.324	407.416	502.69	591.502	812.873	899.834	728.949	731.185	588.62	649.764	420.9	256.862	194.729	106.054	NaN	NaN	NaN	NaN	NaN	NaN	NaN	NaN	34.4339	50.8639	449.57	290.051	169.476	148.256	112.144	33.0421	200.542	263.711	609.38	933.301	904.356	753.309	861.529	911.139	866.326	752.816	753.163	729.551	569.419
615.474	839.224	684.413	777.921	968.522	1058.49	903.341	852.625	684.173	709.446	623.187	709.306	733.566	690.287	521.237	459.554	347.164	79.9196	53.4341	18.2083	NaN	NaN	NaN	NaN	4.16279	4.76771	NaN	NaN	324.611	409.709	543.479	790.409	799.562	549.652	888.555	533.628	406.135	323.066	208.241	608.495	815.183	798.283	762.599	888.574	977.443	825.998	843.344	855.03	817.063	744.282
NaN	835.233	882.011	803.056	778.423	975.678	913.748	897.163	856.427	767.971	730.41	811.527	772.91	807.426	680.253	656.265	517.589	224.634	90.3267	25.3122	28.8414	NaN	NaN	NaN	NaN	7.31894	82.2289	132.238	397.911	622.07	656.084	941.557	806.875	447.343	699.911	792.293	733.873	479.173	345.946	481.191	725.706	742.751	657.257	763.707	723.255	699.413	823.105	790.69	849.114	828.636
132.942	869.623	812.454	763.188	988.292	1115.68	892.909	813.067	756.195	754.429	970.527	990.417	969.489	816.549	622.335	602.563	622.785	410.256	168.932	43.2055	45.4416	NaN	NaN	NaN	13.1759	65.8336	224.445	278.628	509.348	623.112	808.816	891.584	805.845	686.795	754.734	741.508	750.225	692.158	546.844	360.982	658.864	737.569	772.191	709.281	614.125	688.311	765.348	798.192	839.324	842.663
210.419	837.038	908.159	947.756	941.976	996.491	910.243	803.844	824.365	860.438	956.925	899.572	873.97	751.986	734.362	870.252	788.571	648.607	532.798	244.498	175.882	14.5384	9.6162	24.6654	66.537	190.628	305.012	504.831	755.876	671.661	731.555	971.288	859.015	838.563	709.474	759.758	830.38	898.187	774.744	449.355	453.558	720.381	780.61	752.263	718.965	808.53	849.366	867.191	890.956	681.506
NaN	859.845	910.363	816.128	859.723	790.131	695.412	739.046	808.682	792.317	790.282	824.195	857.71	674.64	699.96	826.469	764.894	577.411	553.359	321.864	197.804	11.8184	10.3597	51.252	220.655	479.005	644.482	640.319	773.178	750.903	740.421	756.516	694.108	752.619	716.839	801.988	944.594	1048.47	804.575	321.384	303.123	577.061	730.051	772.187	713.87	819.313	885.422	859.52	761.525	701.691
NaN	751.949	814.3	719.722	778.197	820	782.005	921.96	1002.79	844.795	744.096	749.405	824.668	660.652	600.684	636.109	666.831	504.526	552.967	399.478	138.552	56.8397	96.559	179.716	380.441	716.669	845.945	785.67	878.842	630.835	681.689	550.523	529.883	644.149	749.409	720.586	839.229	919.56	883.582	556.922	219.23	397.311	628.181	699.739	781.476	783.878	625.562	623.589	539.688	502.53
428.517	837.373	746.501	789.161	778.407	688.449	783.706	975.32	936.942	748.163	804.666	718.663	742.51	611.613	617.375	587.065	638.863	453.15	543.748	475.012	292.845	85.1283	186.679	381.158	454.06	842.481	1010.95	920.811	789.876	582.317	655.918	642.057	693.156	688.765	1005.54	634.268	686.341	896.159	837.353	692.613	437.145	96.2631	323.133	416.338	533.243	494.523	570.198	662.315	473.05	462.511
NaN	906.733	761.4	765.881	782.296	771.984	789.139	865.033	852.456	694	674.375	615.764	650.438	680.648	759.641	683.124	706.091	509.079	528.436	622.974	464.465	190.973	150.818	585.209	711.337	737.243	661.915	753.005	733.513	698.669	659.712	689.105	719.969	654.676	628.267	486.885	569.816	755.504	805.626	714.044	508.223	113.808	67.3965	128.43	217.035	173.179	615.503	610.989	364.303	361.832
136.979	981.144	1027.83	1009.85	851.949	815.983	842.734	759.912	705.304	664.069	736.114	727.019	796.394	731.784	565.082	586.59	686.108	557.187	553.608	551.383	484.881	255.888	359.461	735.357	733.251	745.684	445.319	646.139	712.787	667.606	793.688	647.051	556.966	648.978	685.536	692.318	673.82	786.042	865.273	665.7	406.644	83.5651	21.8536	17.0804	26.1987	32.4761	254.818	213.381	107.449	269.482
NaN	871.762	854.573	884.269	919.402	763.539	771.047	671.042	799.12	810.269	767.99	803.176	826.762	615.366	610.117	595.809	598.834	773.779	657.172	734.683	531.713	224.865	185.452	408.574	625.013	779.249	634.564	655.441	775.496	639.638	821.684	807.383	612.554	640.58	742.708	600.729	741.607	952.42	955.65	759.486	449.999	140.659	39.7866	31.5721	10.5017	14.9961	18.0692	18.2281	23.8543	117.853
NaN	712.954	941.11	746.274	731.197	865.621	647.763	716.368	680.519	704.272	750.182	831.851	780.777	741.671	758.194	691.168	701.177	824.327	807.171	575.571	491.488	198.453	98.0048	525.407	650.567	612.465	650.718	806.991	981.748	682.935	808.648	688.745	496.969	583.985	617.967	687.58	886.622	829.192	955.792	795.608	394.053	140.204	45.8151	16.5359	NaN	8.33809	11.6314	NaN	NaN	NaN
100.256	689.795	554.397	587.658	456.574	526.994	481.83	600.215	641.642	805.591	792.566	760.156	829.923	841.103	769.436	707.355	725.206	770.279	775.437	513.693	345.727	186.206	80.4987	368.463	600.656	734.442	796.851	791.091	813.829	674.752	605.847	572.617	663.539	518.816	633.471	765.01	734	743.129	827.47	599.523	278.85	141.127	11.0409	4.7981	2.83664	15.6645	NaN	NaN	NaN	13.7126
NaN	508.561	423.038	295.863	464.955	517.445	535.964	626.947	719.364	760.074	728.113	766.01	768.415	848.606	884.655	747.643	811.072	827.988	727.76	492.545	281.746	30.7822	25.9456	205.187	572.739	624.715	492.417	670.828	615.47	571.941	715.625	648.146	586.125	584.503	697.496	776.548	828.446	866.072	904.194	557.9	283.893	190.033	72.4903	10.1463	6.42453	NaN	NaN	NaN	NaN	8.51066
116.953	523.263	657.812	571.906	539.578	451.066	573.271	655.752	790.147	770.732	870.094	854.478	887.306	895.865	803.857	766.813	814.128	890.63	798.005	469.745	308.06	19.6689	13.5957	35.7911	308.777	441.436	451.334	581.875	724.784	775.235	802.948	631.635	632.793	568.333	753.014	772.067	927.562	776.253	696.005	488.168	297.926	283.324	147.407	95.5486	NaN	NaN	NaN	NaN	NaN	NaN
134.86	433.873	524.601	559.724	731.775	591.397	647.005	695.751	673.64	754.92	745.025	841.542	861.949	905.059	965.088	1032.36	831.484	782.654	837.719	478.616	219.707	35.7668	10.0148	15.0718	121.44	285.722	481.643	564.762	726.305	689.902	868.333	895.3	715.8	772.01	772.048	793.825	988.889	955.294	809.672	420.131	237.72	141.223	52.6949	36.2842	NaN	NaN	NaN	NaN	NaN	NaN
NaN	700.816	692.013	593.495	583.303	647.251	715.732	585.825	602.097	602.099	759.736	861.434	793.889	710.511	959.41	1032.07	756.606	830.817	617.549	102.832	33.1727	18.4629	NaN	11.5757	15.3639	168.015	389.242	528.232	683.023	736.759	1026.24	854.07	882.553	853.048	778.448	973.189	1058.32	958.275	652.014	405.348	234.882	134.008	NaN	NaN	NaN	NaN	4.29175	4.16876	1.88372	NaN
NaN	716.778	841.682	754.896	574.783	624.926	769.114	775.616	833.433	764.436	908.334	946.981	803.954	714.349	865.628	820.001	670.45	670.567	454.705	63.2176	16.0675	5.40334	NaN	NaN	NaN	64.2748	295.327	240.607	422.584	674.972	1026.45	846.536	736.107	761.379	855.512	981.107	771.413	499.874	306.201	174.786	104.521	33.9631	NaN	NaN	NaN	10.3597	7.04116	5.81604	5.05248	NaN
NaN	881.205	832.54	926.627	971.682	854.99	722.76	830.712	942.388	924.153	885.729	882.604	674.34	738.039	830.112	904.083	567.766	349.982	289.377	41.8543	11.2542	NaN	NaN	NaN	NaN	12.3389	16.9737	21.8455	133.316	268.804	639.575	650.327	571.883	482.95	733.528	700.757	252.367	243.782	13.559	8.92391	NaN	NaN	NaN	NaN	40.2531	42.2886	20.4246	10.6264	8.87996	5.67707
NaN	807.339	846.052	1013.49	1144.46	844.641	776.569	730.716	965.582	868.162	736.405	750.338	572.849	574.98	527.336	605.253	629.858	121.8	23.6096	17.6625	15.5462	NaN	NaN	NaN	NaN	NaN	4.00465	10.9302	NaN	NaN	93.9979	104.546	312.859	338.872	273.786	131.021	17.4578	16.7387	9.6686	12.4432	NaN	NaN	7.14146	2.59942	3.62326	43.0582	53.4283	10.4789	12.5107	7.25652
NaN	801.824	844.108	873.696	962.646	797.239	774.186	906.318	968.092	982.4	859.342	921.995	640.425	412.081	327.88	252.719	122.417	23.2055	12.6474	10.2707	NaN	NaN	NaN	3.96353	NaN	NaN	4.56944	NaN	NaN	NaN	NaN	NaN	NaN	96.7489	118.704	NaN	NaN	1.71506	1.13901	NaN	NaN	2.31115	8.63636	5.37007	17.2455	24.7871	54.4135	19.0847	3.31008	32.7558
85.1163	811.851	746.164	786.101	768.667	705.467	878.804	805.522	895.291	831.768	742.73	880.3	711.868	467.924	167.622	91.029	127.535	38.2767	24.733	NaN	NaN	2.11628	5.83161	4.04693	NaN	NaN	NaN	NaN	NaN	NaN	NaN	NaN	NaN	NaN	NaN	NaN	NaN	NaN	NaN	NaN	3.82367	5.045	3.26372	3.24467	1.8876	6.8783	11.0578	5.02894	NaN	NaN
277.047	682.272	711.005	739.396	792.095	752.705	729.44	733.793	743.588	731.945	697.882	772.704	774.549	587.084	194.526	73.5743	40.6637	65.3216	20.9528	NaN	NaN	11.2579	7.49718	NaN	NaN	NaN	8.20543	5.68515	NaN	NaN	NaN	NaN	NaN	NaN	NaN	NaN	NaN	NaN	NaN	NaN	NaN	8.59884	4.75324	4.02389	3.74335	4.01203	5.34313	2.85709	1.97947	NaN
NaN	623.87	707.915	791.462	577.393	472.702	616.036	752.958	861.033	757.259	749.238	833.277	857.861	694.564	359.641	96.1024	76.7058	124.372	NaN	NaN	NaN	NaN	NaN	NaN	NaN	NaN	NaN	NaN	NaN	NaN	2.65116	NaN	NaN	NaN	6.0986	4.53735	3.68989	NaN	1.49848	1.89341	5.1945	NaN	4.2566	5.59005	8.00821	6.07984	5.25507	5.47445	2.57674	NaN
230.291	647.43	613.978	631.813	454.187	404.267	548.997	719.759	774.588	717.084	760.359	827.179	796.107	821.843	571.773	183.037	278.698	94.1615	NaN	NaN	NaN	NaN	NaN	NaN	NaN	NaN	NaN	NaN	NaN	NaN	0.797745	1.45349	0.455814	NaN	NaN	NaN	NaN	NaN	NaN	NaN	2.76744	NaN	3.05904	3.80055	3.70172	2.20846	2.35867	NaN	NaN	NaN
NaN	584.389	595.149	613.392	469.545	441.638	539.938	730.59	808.813	819.285	873.76	915.684	963.386	802.351	514.717	185.547	304.013	224.684	84.145	NaN	NaN	NaN	NaN	NaN	4.21036	6.78372	NaN	7.23868	NaN	NaN	NaN	18.879	19.6617	NaN	NaN	NaN	NaN	NaN	NaN	7.16807	5.02326	NaN	NaN	NaN	NaN	NaN	NaN	NaN	NaN	4.53015
340.012	551.269	521.111	536.064	514.654	547.244	617.447	775.516	785.672	802.216	928.847	1076.52	912.584	715.465	496.689	150.904	285.555	69.4567	NaN	4.00698	6.22481	2.30233	1.74322	NaN	NaN	NaN	NaN	2.92117	NaN	0.816537	NaN	24.1968	33.575	17.1564	6.07868	21.9178	53.6559	NaN	NaN	5.24921	6.34372	4.8876	4.55577	NaN	NaN	NaN	NaN	5.42751	6.74419	5.55988
392.533	543.979	548.56	513.612	489.32	530.929	665.556	722.564	892.361	837.4	900.681	901.949	745.259	623.273	432.951	141.987	37.9428	NaN	12.1805	5.94256	5.52627	NaN	NaN	NaN	NaN	NaN	NaN	4.8358	4.93936	2.91093	7.85944	24.489	40.281	70.692	24.4915	41.2345	79.8605	NaN	NaN	NaN	NaN	NaN	NaN	NaN	NaN	NaN	NaN	4.48052	6.64729	7.46975
197.233	624.897	523.834	527.753	513.097	490.785	630.202	717.165	723.374	654.451	687.818	843.465	794.316	864.245	412.393	131.69	38.1269	99.2641	NaN	NaN	1.46395	8.46512	NaN	NaN	NaN	NaN	2.34994	NaN	6.24892	7.56498	6.18817	16.9366	48.2283	49.5949	39.85	30.8695	12.961	4.04665	NaN	NaN	NaN	NaN	NaN	NaN	NaN	NaN	NaN	NaN	6.18953	7.85986
NaN	632.288	593.731	615.528	585.789	524.351	525.939	654.023	736.944	622.214	589.072	806.009	831.313	793.24	233.662	43.5155	37.414	77.2062	117.25	NaN	2.12494	3.70698	NaN	NaN	NaN	NaN	3.1276	4.84015	4.76611	6.10927	5.05608	43.4063	64.3587	61.4201	35.2029	30.9521	NaN	4.03365	NaN	NaN	NaN	NaN	NaN	NaN	NaN	NaN	NaN	NaN	3.73788	6.62674
NaN	582.42	645.452	641.293	650.709	698.608	614.19	728.077	770.357	703.924	635.489	733.19	712.487	467.57	206.036	76.8463	77.7809	82.0446	NaN	NaN	NaN	NaN	NaN	NaN	2.62897	6.37386	4.0282	5.6345	1.89847	NaN	12.91	55.4466	44.7355	20.5228	NaN	NaN	NaN	54.5306	NaN	121.028	113.842	191.585	116.237	139.382	69.0274	58.2283	40.2831	72.5545	34.0918	10.4097
427.507	634.652	650.173	672.227	736.318	637.002	663.316	586.505	593.13	658.854	616.588	631.666	543.327	330.284	181.061	115.813	NaN	NaN	NaN	NaN	NaN	NaN	NaN	NaN	NaN	NaN	NaN	NaN	2.26632	NaN	NaN	36.061	26.6717	20.6109	NaN	15.6644	9.82623	96.7483	141.856	175.384	327.363	342.399	396.683	291.402	250.957	205.422	145.969	154.736	146.413	47.3085
74.0831	723.314	719.642	724.117	759.504	560.298	625.345	621.895	574.232	670.812	663.359	668.344	598.661	427.66	109.707	66.1499	8.1967	10.192	NaN	NaN	NaN	NaN	NaN	NaN	NaN	NaN	NaN	NaN	NaN	NaN	3.21642	NaN	NaN	NaN	20.2272	107.645	182.225	425.223	436.956	458.523	599.269	631.42	548.187	511.856	581.395	595.288	486.515	358.655	285.936	179.69
213.12	591.093	653.198	606.203	669.595	654.864	622.967	671.406	704.897	780.863	745.976	763.618	441.515	224.349	29.4545	41.7173	153.641	42.3383	NaN	NaN	NaN	NaN	NaN	NaN	NaN	NaN	NaN	NaN	NaN	NaN	NaN	NaN	NaN	NaN	90.2911	342.984	496.693	607.65	683.432	817.131	742.35	728.348	793.009	745.697	723.016	726.196	775.445	593.463	406.745	426.522
211.13	566.554	535.601	567.24	636.079	641.471	795.342	731.37	749.19	719.955	607.757	678.886	360.178	194.412	25.6521	51.1384	154.967	121.261	138.71	181.401	NaN	NaN	NaN	NaN	NaN	NaN	NaN	NaN	NaN	NaN	NaN	NaN	6.32684	146.97	340.386	494.813	787.261	882.947	743.456	792.287	757.168	716.397	826.691	814.317	839.014	865.81	857.451	731.673	570.225	565.019
309.133	572.393	653.628	683.571	557.764	626.908	641.674	648.459	696.72	579.869	436.124	535.789	398.916	166.236	15.1995	30.7591	64.1405	92.8714	134.517	107.331	NaN	NaN	NaN	NaN	NaN	2.32558	NaN	NaN	NaN	NaN	NaN	7.97797	23.2354	105.965	422.28	698.638	838.518	860.61	714.669	727.483	796.996	869.006	758.716	682.526	766.372	890.26	815.607	800.71	771.253	825.847
222.778	542.318	527.628	581.212	582.599	646.309	604.601	609.945	619.05	586.117	586.097	496.658	262.025	80.1253	NaN	13.949	23.6474	48.1379	83.3357	105.832	60.9821	NaN	NaN	NaN	NaN	5.81234	NaN	NaN	NaN	NaN	NaN	NaN	126.805	355.656	542.078	667.446	878.103	773.84	699.341	711.812	662.243	816.508	845.748	768.186	726.202	699.036	716.02	816.78	844.263	816.251
291.878	580.153	629.479	560.802	686.168	619.423	643.44	655.675	512.193	490.127	411.788	431.139	323.341	173.6	7.4426	15.3403	13.0465	43.9748	43.737	NaN	NaN	NaN	NaN	NaN	NaN	NaN	NaN	NaN	NaN	NaN	NaN	22.3347	238.59	556.968	696.555	842.233	811.53	748.361	731.995	803.066	825.527	795.471	786.48	758.341	640.389	828.321	834.864	779.325	813.031	865.467
140.343	567.816	610.885	749.207	684.263	554.387	735.405	790.278	545.876	652.793	379.501	247.362	300.434	10.7198	6.98489	6.7532	NaN	NaN	NaN	NaN	NaN	NaN	NaN	NaN	NaN	NaN	NaN	NaN	NaN	NaN	NaN	22.8886	253.881	585.147	679.851	882.42	835.299	896.816	781.125	715.29	716.888	701.694	737.014	703.668	753.573	820.352	931.675	808.139	892.419	846.691
NaN	576.52	591.349	627.414	644.019	571.077	757.172	814.832	748.95	612.043	503.408	426.563	441.489	12.9593	NaN	NaN	NaN	NaN	NaN	NaN	NaN	NaN	NaN	NaN	NaN	NaN	NaN	NaN	NaN	NaN	NaN	49.4975	175.417	521.614	786.752	878.047	922.507	1027.01	885.811	853.797	758.398	709.242	785.219	689.161	722.88	866.523	928.63	865.457	706.892	747.148
115.938	438.242	426.984	460.464	567.863	567.682	698.469	676.049	849.288	705.559	444.075	279.143	294.308	246.979	NaN	NaN	NaN	NaN	NaN	NaN	NaN	NaN	NaN	NaN	NaN	NaN	NaN	NaN	NaN	NaN	90.4378	103.181	287.632	591.509	869.755	778.287	978.432	990.67	909.059	757.424	689.699	755.768	754.26	650.563	638.904	802.674	950.609	928.34	762.295	673.984
106.287	453.418	378.392	353.663	577.157	699.914	703.078	665.697	755.561	644.163	498.191	265.767	208.678	227.431	NaN	308.246	302.396	133.276	NaN	NaN	NaN	NaN	NaN	NaN	NaN	NaN	NaN	NaN	NaN	NaN	135.209	213.851	320.524	588.199	777.48	731.001	797.329	897.25	772.035	784.948	775.504	753.523	713.546	654.811	712.537	734.632	739.229	745.723	895.05	935.746
150.174	678.612	601.653	598.344	848.662	903.979	812.522	556.411	876.084	971.773	826.499	585.306	551.099	354.274	446.478	458.209	647.354	267.306	431.145	NaN	NaN	NaN	NaN	NaN	NaN	NaN	NaN	55.8216	NaN	26.0698	180.079	232.531	383.009	595.055	804.672	694.181	714.393	781.667	751.097	737.431	721.455	632.368	677.857	748.837	697.488	579.402	638.184	770.429	854.452	850.704
NaN	842.382	727.575	892.832	756.008	1035.27	1104.28	760.675	923.856	887.994	843.413	919.046	811.5	705.662	783.49	706.262	825.786	477.544	451.506	NaN	NaN	NaN	NaN	NaN	NaN	NaN	19.3579	86.9326	128.63	296.416	341.132	387.418	634.467	672.444	762.343	649.981	571.884	721.851	818.849	806.09	612.661	609.308	544.458	655.803	595.9	560.962	653.42	844.463	894.228	712.174
NaN	950.228	950.959	1052.21	956.172	1035.07	1142.81	1008.58	946.663	801.565	827.896	901.821	799.204	779.684	889.087	790.909	624.802	69.4571	NaN	7.30597	NaN	NaN	NaN	NaN	NaN	NaN	14.1512	165.591	485.821	881.291	834.525	691.999	814.682	923.366	914.902	822.276	759.351	689.259	595.725	619.314	626.222	589.231	565.233	613.288	645.818	778.953	926.654	829.897	780.485	889.023
NaN	987.235	1001	891.112	941.192	1027.59	1070.36	823.694	812.891	701.208	764.823	758.898	783.732	726.175	687.769	623.326	352.942	114.878	NaN	7.15121	NaN	NaN	NaN	NaN	NaN	NaN	NaN	345.059	921.929	1021.35	958.351	1114.47	1003.76	977.416	1117.77	958.998	901.359	819.635	626.781	541.902	603.227	558.191	592.588	693.741	657.2	773.11	793.441	827.853	787.041	1003
NaN	780.783	827.448	890.956	805.061	864.197	811.377	724.301	664.565	699.795	735.907	736.915	761.386	822.731	781.133	574.864	315.181	67.8442	NaN	NaN	NaN	NaN	NaN	8.09049	NaN	NaN	163.792	556.457	1062.9	984.899	993.934	1106.23	1028.87	992.047	934.433	816.726	834.049	719.866	609.404	545.515	571.025	541.108	602.16	647.503	726.246	773.702	805.228	917.42	1051.29	1024.9
NaN	684.002	611.72	654.38	683.244	686.941	696.755	681.489	732.435	842.607	792.897	818.883	864.762	832.664	879.664	665.906	307.934	94.4012	NaN	NaN	NaN	NaN	NaN	4.98493	NaN	252.478	488.308	876.543	1093.17	1109.89	1043.21	964.502	954.854	928.636	876.004	738.003	675.489	609.157	676.786	739.095	680.81	661.785	495.389	532.088	669.539	755.245	871.241	897.799	1039.92	1026.05
NaN	623.335	588.429	626.94	703.221	604.951	656.506	714.637	837.853	920.741	966.649	873.763	730.137	881.408	1023.4	569.32	251.131	294.796	575.892	NaN	263.863	NaN	NaN	NaN	NaN	323.378	717.626	920.589	882.221	829.893	1010.24	742.818	737.28	826.214	763.072	668.691	663.249	629.273	625.653	694.482	674.983	622.269	504.409	548.912	738.125	820.634	909.403	994.25	968.313	1067.1
NaN	624.635	662.966	749.769	784.907	628.097	616.083	765.163	804.352	884.605	1041.73	908.975	731.708	732.318	613.501	255.647	529.66	645.013	710.995	549.116	461.292	367.099	180.965	365.115	NaN	299.066	854.43	964.818	999.884	929.001	866.133	1067.93	1018.1	815.428	699.422	681.642	688.919	735.347	771.991	647.544	642.113	545.898	525.609	549.438	683.246	737.485	873.533	1021.5	995.213	1017.71
273.512	528.899	563.127	674.52	677.497	764.947	757.243	792.435	784.344	793.907	942.904	962.559	768.481	731.758	704.545	581.312	640.716	858.83	808.705	729.948	710.536	547.751	517.797	300.25	173.743	313.321	545.497	742.275	847.696	790.95	924.346	1076.86	1022.13	946.452	726.382	728.589	735.268	724.985	792.288	755.388	738.369	668.076	571.128	673.138	797.196	886.048	918.53	982.696	1139.93	959.203
NaN	593.598	756.103	676.446	709.086	839.246	906.23	915.006	840.013	939.627	923.089	852.776	597.557	724.383	781.282	910.545	829.393	1095.08	1001.83	862.344	870.462	834.264	665.769	369.949	354.755	80.0572	159.43	498.065	535.225	632.475	1003.69	1076.51	993.317	1147.65	830.266	787.916	773.691	712.213	849.966	948.12	958.265	852.064	721.177	746.097	794.933	872.274	880.563	876.443	925.474	730.109
114.93	774.966	996.868	886.62	927.208	930.327	893.483	885.003	909.803	933.427	857.699	624.942	384.619	731.852	771.862	874.605	1116.25	1145.32	1041.04	1095.55	1085.64	1100.27	821.718	426.705	558.626	318.841	127.948	228.366	181.422	127.326	711.197	967.187	947.172	986.637	944.14	982.483	817.717	761.236	839.016	936.065	1042.08	1089.06	809.362	682.361	789.402	831.918	1028.22	801.262	717.445	394.649
NaN	771.541	1010.94	856.485	932.492	919.052	878.226	878.235	801.382	731.585	688.646	558.728	697.746	762.648	715.829	760.212	1045.55	1010.13	925.974	925.343	912.851	871.774	851.16	731.923	617.579	541.95	288.977	81.8387	38.6451	127.257	400.256	787.832	972.698	1018.37	1040.26	1091.96	925.153	878.039	852.624	869.303	878.711	1087.75	933.248	803.358	804.12	861.285	865.858	734.655	539.838	418.012
NaN	818.133	791.582	835.939	774.658	847.413	770.286	659.978	749.255	585.093	526.663	667.016	781.531	706.997	641.571	679.527	730.068	682.38	815.172	795.895	914.935	800.31	704.002	765.393	717.248	658.155	514.715	216.569	174.29	132.237	586.184	868.555	1116.87	1060.05	918.749	966.264	985.232	785.42	828.174	921.004	863.706	903.64	714.221	452.611	370.547	346.383	414.548	307.274	302.72	642.577
NaN	656.75	736.727	792.498	694.515	673.671	746.06	713.624	722.46	553.332	484.155	553.816	571.182	569.703	580.952	628.785	621.478	668.535	861.857	1004.95	926.611	857.065	648.793	690.764	752.13	776.037	654.472	541.254	852.638	332.685	823.754	1162.23	1125.71	1102.65	989.214	846.677	798.294	965.024	948.29	1065.61	1091.3	994.579	847.951	392.042	206.753	71.3284	236.224	487.556	686.612	743.271
NaN	760.123	774.574	756.538	726.638	790.908	821.107	777.382	737.294	678.04	658.57	559.384	644.146	618.525	625.916	596.643	685.707	683.262	764.062	891.249	1035.19	867.35	667.482	587.901	760.702	854.757	720.104	882.57	817.134	302.522	645.961	1238.57	1199.12	1193.52	978.773	816.724	691.091	970.282	1154.94	1081.71	1127.1	894.99	853.012	437.088	264.825	99.0906	419.609	528.808	874.993	649.37
NaN	765.131	733.856	627.488	726.597	871.827	751.045	746.436	786.951	859.722	782.702	463.115	661.828	677.934	623.41	710.082	709.986	615.34	704.881	911.564	957.531	922.645	854.079	769.184	743.531	743.673	686.113	824.732	763.336	446.607	465.46	1141.39	1164.4	1271.15	1175.81	814.56	736.889	898.859	1086.22	1011.39	792.858	865.225	922.737	517.029	240.919	157.193	532.672	711.155	770.152	664.987
215.07	916.968	657.828	570.63	574.491	720.718	743.041	774.647	689.019	696.611	849.156	509.177	723.256	731.465	627.823	736.159	839.997	837.85	764.223	850.657	831.416	903.34	785.743	772.652	769.19	787.848	710.294	769.471	584.196	314.774	236.672	711.44	1097.45	1078.53	1002.26	859.209	899.614	935.717	919.916	1197.11	1065.93	833.078	466.596	453.309	133.284	130.307	357.462	385.569	405.136	604.254
NaN	718.385	522.079	599.851	598.659	621.711	691.296	827.402	746.989	834.515	879.381	753.96	582.394	537.607	699.788	774.338	927.892	959.682	865.495	896.702	910.897	897.397	788.795	671.618	767.961	846.942	725.495	526.107	454.027	180.62	267.244	753.272	945.97	1019.8	871.572	663.69	644.722	726.778	659.527	732.762	767.567	530.318	257.635	175.481	207.042	NaN	63.2412	205.234	230.96	NaN
NaN	700.814	617.058	596.232	616.28	544.545	641.935	777.535	726.303	755.304	863.698	935.15	660.622	487.738	525.076	666.817	697.408	688.448	900.235	862.713	886.328	978.765	944.009	858.57	811.05	762.516	531.088	341.635	181.461	43.3215	206	448.156	823.753	1097.54	898.374	955.871	984.723	520.118	634.254	526.275	619.277	375.742	99.5328	20.6554	NaN	NaN	7.51418	38.113	32.2017	NaN
NaN	798.113	831.01	744.542	709.584	662.838	704.049	694.398	739.698	680.504	849.651	859.564	596.025	500.663	585.777	745.051	505.468	522.162	925.047	874.853	730.441	960.384	1106.03	963.33	856.805	545.129	468.137	202.252	33.7377	NaN	100.699	167.499	211.863	445.481	970.749	872.539	805.786	599.622	794.479	594.298	593.218	398.544	266.115	102.755	64.3978	98.1047	NaN	NaN	0.241153	NaN
NaN	709.973	749.312	839.988	828.468	919.149	884.617	828.878	792.883	793.171	715.167	827.912	670.287	529.372	456.34	534.392	331.063	546.641	669.307	682.043	668.932	755.198	957.52	767.565	594.033	544.415	306.231	110.978	14.6771	NaN	NaN	NaN	91.6782	276.138	659.605	443.306	628.004	711.717	682.252	494.693	568.407	543.531	279.121	219.713	178.538	127.396	NaN	NaN	NaN	NaN
NaN	784.087	749.305	914.804	849.596	1068.56	957.991	773.738	667.697	804.778	843.625	719.153	591.905	508.803	593.566	712.174	605.784	705.015	696.393	704.828	827.3	698.811	633.857	599.521	367.596	227.285	42.6105	18.4738	NaN	NaN	NaN	NaN	NaN	240.842	224.178	136.411	514.409	663.505	795.649	526.263	470.559	444.882	350.57	261.189	282.714	132.771	NaN	8.42119	0	NaN
NaN	699.948	827.357	766.793	880.775	968.064	818.042	733.007	743.278	708.897	664.907	585.388	400.582	588.598	918.408	911.487	795.816	818.441	893.307	749.986	758.265	787.167	510.457	472.124	354.312	164.862	15.7059	11.7277	NaN	NaN	NaN	0.768453	3.53321	NaN	NaN	24.0008	42.636	331.645	878.948	734.025	634.457	561.592	334.926	249.279	168.14	78.3629	4.11423	1.9727	NaN	NaN
164.314	796.073	894.979	882.097	900.037	871.317	783.607	808.544	827.692	693.115	435.749	391.79	303.464	528.261	854.776	1014.48	994.214	942.94	758.04	667.176	850.001	915.491	738.022	760.439	574.316	208.695	15.6554	12.1777	NaN	NaN	NaN	NaN	NaN	NaN	NaN	NaN	46.0198	119.731	197.414	459.85	420.366	282.337	250.277	173.857	133.705	NaN	NaN	NaN	NaN	NaN
NaN	1024.49	841.741	847.902	912.407	808.131	789.97	749.327	805.04	610.573	350.497	279.772	335.232	407.559	646.106	940.149	871.972	986.957	856.729	804.783	779.244	728.786	917.796	835.616	754.217	584.33	17.0915	NaN	NaN	NaN	NaN	NaN	1.60465	NaN	NaN	NaN	NaN	NaN	NaN	NaN	186.448	NaN	165.798	147.707	NaN	NaN	NaN	NaN	NaN	NaN
NaN	846.167	848.498	808.571	840.107	815.802	743.176	744.682	742.991	410.483	253.52	244.231	376.708	642.787	587.207	804.858	703.306	859.031	679.167	915.01	778.928	701.691	939.216	869.868	790.24	549.321	142.185	9.41972	NaN	NaN	NaN	NaN	NaN	NaN	NaN	NaN	NaN	NaN	NaN	NaN	NaN	6.96844	NaN	NaN	NaN	NaN	NaN	NaN	NaN	NaN
117.605	811.658	767.757	802.938	800.533	710.775	918.059	729.435	620.029	253.233	187.532	267.987	336.71	617.472	722.122	696.543	651.662	768.131	651.282	714.497	781.181	726.571	858.415	984.171	969.843	544.979	216.799	23.8973	NaN	NaN	NaN	NaN	NaN	NaN	NaN	NaN	NaN	NaN	NaN	NaN	NaN	NaN	NaN	NaN	NaN	NaN	NaN	NaN	NaN	NaN
404.963	809.77	757.845	694.452	708.193	632.564	762.053	437.497	391.197	215.257	202.999	274.561	340.502	599.391	673.193	710.479	717.89	638.854	601.443	677.058	785.342	861.312	984.596	975.813	1080.04	801.449	276.857	NaN	NaN	NaN	NaN	NaN	1.39535	5.70724	NaN	NaN	NaN	NaN	NaN	NaN	NaN	NaN	NaN	NaN	NaN	NaN	NaN	NaN	NaN	NaN
74.186	563.497	344.289	375.534	488.011	300.992	243.745	226.284	213.639	221.428	234.484	283.709	538.076	520.242	523.873	628.607	662.766	608.524	637.826	759.737	828.046	879.653	1027.96	1076.23	1018.85	843.171	369.696	49.8389	NaN	NaN	NaN	NaN	NaN	NaN	NaN	NaN	NaN	NaN	NaN	NaN	NaN	NaN	NaN	NaN	NaN	NaN	NaN	NaN	NaN	NaN
NaN	153.59	178.021	167.958	188.637	105.585	129.04	135.895	196.487	246.824	347.814	531.715	593.067	613.932	542.267	658.679	683.987	693.117	708.805	634.173	787.258	742.746	868.368	1313.05	1150.51	960.65	224.966	44.0928	NaN	NaN	NaN	NaN	NaN	NaN	NaN	NaN	NaN	NaN	NaN	NaN	NaN	NaN	NaN	NaN	NaN	NaN	NaN	NaN	NaN	NaN
NaN	NaN	NaN	NaN	NaN	27.1892	69.1461	89.1146	139.394	291.831	535.677	646.112	573.289	642.374	666.136	775.242	635.371	736.835	758.423	662.387	762.925	745.606	921.572	1061.61	1039.75	798.794	242.682	74.61	24.5228	NaN	NaN	NaN	NaN	NaN	NaN	NaN	NaN	NaN	NaN	NaN	NaN	NaN	NaN	NaN	NaN	NaN	NaN	NaN	NaN	NaN
NaN	91.6659	79.4525	205.453	117.102	NaN	25.5257	55.3842	153.508	245.343	537.17	606.827	710.327	790.85	852.169	781.062	720.938	739.447	613.745	656.35	670.07	760.68	791.304	994.822	1046.18	717.785	596.391	438.204	80.7354	NaN	NaN	NaN	NaN	NaN	NaN	NaN	NaN	NaN	NaN	NaN	2.75581	NaN	NaN	NaN	NaN	NaN	NaN	NaN	NaN	NaN
NaN	456.907	537.223	632.758	537.785	58.2739	26.2036	14.9302	119.791	268.213	461.271	679.955	823.248	705.628	695.315	649.29	626.776	566.522	725.095	950.087	843.733	812.147	902.719	973.793	893.056	851.274	913.904	510.934	159.316	NaN	NaN	NaN	NaN	NaN	7.2019	8.40652	289.072	454.953	314.862	619.595	654.054	NaN	NaN	NaN	NaN	NaN	NaN	NaN	NaN	NaN
NaN	676.386	772.067	634.391	726.381	514.348	122.064	24.1273	96.487	374.739	348.572	700.085	806.796	766.47	619.618	645.912	565.125	495.446	747.525	886.061	829.817	768.946	863.083	946.167	890.323	846.151	879.071	649.015	131.77	62.624	NaN	NaN	NaN	4.25436	NaN	NaN	217.954	384.283	421.402	872.705	609.755	460.074	101.532	NaN	NaN	NaN	NaN	NaN	NaN	NaN
NaN	730.313	717.518	756.515	799.836	810.13	581.346	177.399	216.077	607.372	586.659	700.996	858.229	787.726	706.602	648.499	546.586	448.785	632.998	874.957	858.567	726.873	748.756	699.23	786.344	743.907	819.292	578.98	231.963	98.6426	NaN	NaN	NaN	NaN	NaN	225.409	193.623	460.889	694.395	1012.99	670.114	376.681	299.56	208.472	NaN	NaN	NaN	5.34884	2.75349	NaN
598.174	838.217	705.844	702.75	840.707	735.621	698.309	261.122	299.252	672.692	706.38	818.903	792.404	712.045	645.332	652.89	561.392	628.891	688.116	776.581	792.899	807.008	926.279	786.331	850.834	932.653	933.492	654.49	415.323	NaN	NaN	NaN	NaN	NaN	NaN	378.961	541.48	595.352	773.647	908.807	900.468	772.265	449.903	199.497	56.274	NaN	NaN	NaN	NaN	NaN
NaN	946.61	675.928	672.669	731.913	831.126	704.356	288.737	406.126	152.01	376.377	727.02	883.033	763.97	831.751	766.764	765.245	554.698	632.203	662.253	738.691	790.601	794.967	838.374	918.535	854.146	784.962	412.608	171.74	NaN	NaN	NaN	NaN	NaN	NaN	437.484	580.208	852.537	868.303	1094.62	1139.4	749.095	604.965	440.832	100.612	47.7752	NaN	NaN	NaN	NaN
NaN	748.536	865.715	760.338	684.578	783.43	833.251	561.395	573.899	395.945	599.929	805.12	884.846	934.646	843.39	668.781	796.781	732.989	703.329	648.454	761.829	853.709	924.807	864.091	986.136	861.674	772.253	464.657	19.4903	NaN	NaN	NaN	NaN	33.8604	195.704	551.484	511.385	599.069	726.614	945.146	945.451	775.81	769.162	572.222	401.528	132.596	82.3749	NaN	NaN	NaN
NaN	924.83	1153.99	836.394	707.766	707.816	812.831	667.953	380.656	345.511	868.205	869.447	835.816	837.783	835.08	780.858	787.911	792.975	814.782	759.392	807.411	725.965	755.435	924.419	913.675	842.983	466.189	214.131	NaN	NaN	NaN	NaN	NaN	33.9456	93.0194	583.312	736.291	913.757	795.501	769.866	921.033	747.828	843.701	715.789	823.368	143.882	83.3631	NaN	NaN	NaN
NaN	847.162	860.886	742.821	652.188	736.873	773.593	843.837	694.877	490.921	756.6	859.233	871.881	776.891	835.494	757.956	869.46	915.801	794.845	635.06	864.83	821.995	813.424	768.085	788.417	587.555	312.943	112.367	20.7834	NaN	NaN	NaN	NaN	77.7442	400.849	636.043	1089.79	1036.57	947.722	794.187	670.935	731.571	566.67	580.068	554.484	176.355	43.3866	NaN	NaN	NaN
172.07	835.913	852.356	705.74	673.785	560.089	768.985	1017.4	930.714	415.826	463.65	670.315	730.496	722.236	762.566	774.374	876.805	823.634	730.972	642.769	595.048	703.887	738.499	660.112	716.289	644.873	260.472	37.0095	17.3256	NaN	7.25194	NaN	NaN	6.39944	7.54539	502.243	823.389	945.512	1068.96	793.562	807.09	800.966	935.115	855.585	540.46	36.3578	NaN	NaN	NaN	NaN
NaN	825.548	889.437	817.004	631.741	652.962	764.669	841.992	743.614	323.87	403.87	623.403	574.641	644.057	853.682	872.532	877.492	889.499	776.939	734.723	696.736	673.484	708.802	726.864	629.733	401.036	214.254	NaN	NaN	NaN	6.53594	NaN	NaN	3.51486	NaN	NaN	390.005	787.714	805.925	860.358	907.613	931.668	1062.37	819.924	398.644	172.656	36.8169	NaN	6.30233	NaN
503.279	874.947	1044.29	873.152	882.066	702.195	655.582	611.792	657.917	275.312	398.118	600.096	688.255	762.808	924.331	919.29	662.381	659.278	773.843	725.529	741.52	727.503	654.787	608.368	457.886	260.92	56.6177	18.3364	NaN	NaN	NaN	NaN	NaN	NaN	NaN	NaN	NaN	863.437	913.865	941.354	958.62	980.149	772.083	699.189	552.633	288.21	41.7847	NaN	NaN	NaN
90	964.138	824.951	760.547	665.363	647.159	680.547	336.156	399.154	264.357	423.795	674.913	656.013	681.539	751.162	729.844	615.299	614.424	768.816	681.543	694.623	807.331	710.76	591.889	380.031	266.92	37.7614	54.3843	NaN	NaN	3.28877	2.09302	5.18605	NaN	NaN	10.6366	15.3013	173.915	370.347	653.55	970.934	800.183	669.424	360.975	205.221	96.4594	57.885	4.73837	NaN	NaN
89.9302	779.04	697.425	644.64	760.363	757.022	260.639	194.465	154.648	95.8668	293.034	411.502	643.758	671.111	718.495	683.887	543.037	586.476	719.313	634.846	647.23	640.431	635.036	553.864	180.959	158.136	11.3854	22.8218	4.42366	NaN	NaN	NaN	NaN	NaN	NaN	7.78417	12.9583	78.945	148.892	387.113	537.294	602.193	277.184	140.915	120.302	NaN	NaN	NaN	NaN	NaN
NaN	556.951	584.227	633.123	453.191	320.016	NaN	NaN	NaN	22.148	51.6158	274.932	677.059	623.573	768.303	643.02	565.22	575.147	631.143	571.744	630.019	498.113	289.818	128.035	38.2631	19.5536	8.75055	NaN	NaN	NaN	NaN	NaN	NaN	NaN	NaN	13.6058	23.0369	40.3378	14.1443	27.0579	179.84	76.7121	73.3463	31.9717	NaN	NaN	NaN	4.09867	4.65431	NaN
NaN	401.852	471.655	305.866	242.853	NaN	NaN	NaN	NaN	10.8605	16.8499	189.74	519.232	568.245	692.956	628.505	590.522	632.142	666.958	494.6	574.42	389.352	264.749	89.8109	58.7383	8.87097	8.24491	NaN	NaN	NaN	NaN	NaN	NaN	NaN	5.94961	14.8513	NaN	NaN	NaN	NaN	NaN	12.1209	35.8488	14.8078	NaN	NaN	NaN	0	1.07442	NaN
0	0	0	0	0	0	0	0	0	0	0	0	0	0	0	0	0	0	0	0	0	0	0	0	0	0	0	0	0	0	0	0	0	0	0	0	0	0	0	0	0	0	0	0	0	0	0	0	0	0
[truncated: 51 more columns]

## Sheet: Panel E
NaN	0.927992	0.893954	0.852272	0.781775	0.678469	0.541502	0.478347	NaN	NaN	0.336553	0.357892	0.363608	0.45716	0.518821	0.565231	0.681171	0.723931	0.766792	0.813118	0.834932	0.832711	0.82332	0.831813	0.84152	0.851041	0.845814	0.842412	0.833234	0.791531	0.725204	0.60086	0.539896	NaN	NaN	NaN	0.253149	0.212658	NaN	NaN	NaN	NaN	NaN	0.129728	NaN	NaN	NaN	NaN	NaN	NaN
NaN	0.90429	0.859834	0.80692	0.736765	0.621663	0.515852	0.463568	NaN	NaN	NaN	0.362291	0.407334	0.441596	0.527776	0.584729	0.669316	0.733644	0.786042	0.853368	0.863709	0.868321	0.852818	0.85334	0.869379	0.872845	0.865007	0.859837	0.846342	0.812378	0.732971	0.637505	0.566932	0.502789	0.387136	0.338027	NaN	NaN	NaN	NaN	NaN	NaN	NaN	0.124014	NaN	NaN	NaN	NaN	NaN	NaN
NaN	0.88228	0.830854	0.783467	0.712515	0.63123	0.534977	0.465345	0.407216	NaN	NaN	NaN	0.394224	0.466864	0.525047	0.593275	0.672116	0.735574	0.796654	0.869476	0.884767	0.882507	0.865703	0.866539	0.875051	0.878529	0.875051	0.87103	0.853596	0.824729	0.75512	0.6524	0.573055	0.53052	0.368466	0.351765	NaN	NaN	NaN	NaN	0.126875	NaN	NaN	NaN	NaN	NaN	0.185911	NaN	NaN	NaN
NaN	0.856104	0.814825	0.768515	0.709737	0.654075	0.557456	NaN	0.410768	0.367165	NaN	NaN	NaN	0.460217	0.523697	0.646345	0.696115	0.755245	0.810602	0.87939	0.901998	0.89136	0.881192	0.880305	0.883424	0.885176	0.886324	0.877341	0.86082	0.820307	0.756584	0.679198	0.603536	0.534766	NaN	0.316836	NaN	NaN	NaN	NaN	0.125848	NaN	NaN	NaN	NaN	NaN	NaN	0.243807	0.289128	0.351403
NaN	0.803447	0.768478	0.736249	0.712909	0.677199	0.602282	0.482715	0.424558	0.374265	NaN	NaN	NaN	0.469885	NaN	0.670727	0.731181	0.794336	0.846145	0.90319	0.916901	0.91474	0.913686	0.908265	0.906124	0.900332	0.897079	0.888475	0.868048	0.821208	0.778095	0.717037	0.637319	0.567338	NaN	NaN	NaN	0.230069	NaN	0.138842	NaN	0.126367	NaN	NaN	NaN	NaN	0.251391	0.266705	0.306502	0.35277
NaN	0.758217	0.733533	0.716466	0.709611	0.688801	0.633163	0.495202	0.44414	0.385707	NaN	NaN	NaN	0.514502	0.574952	0.696083	0.752199	0.817464	0.86235	0.915124	0.933054	0.930938	0.933981	0.929734	0.919765	0.91148	0.90262	0.88686	0.867553	0.836745	0.782655	0.699345	0.617796	0.578442	0.474574	NaN	0.247967	0.22695	NaN	NaN	NaN	NaN	NaN	NaN	NaN	NaN	0.276937	0.285151	0.331348	0.371143
NaN	0.730076	0.72158	0.717846	0.717698	0.691182	0.642501	0.585068	NaN	0.401624	NaN	NaN	NaN	NaN	NaN	0.658253	0.777971	0.822641	0.877877	0.925019	0.940322	0.941741	0.943249	0.941157	0.930281	0.91917	0.899298	0.878166	0.861813	0.833553	0.763692	0.680759	0.613846	0.567874	NaN	0.343147	0.280241	NaN	NaN	NaN	0.13115	0.134513	NaN	NaN	0.20294	0.2379	0.282987	NaN	NaN	NaN
NaN	0.716918	0.730484	0.738171	0.737711	0.676278	0.652646	0.578511	0.527512	NaN	NaN	NaN	0.457627	0.5001	0.622801	0.701253	0.781399	0.836039	0.889589	0.930554	0.939472	0.940066	0.941027	0.940607	0.9281	0.918141	0.899386	0.868109	0.847277	0.820587	0.749976	0.670063	0.620674	0.48086	0.406304	0.329509	0.283049	NaN	NaN	0.150742	0.151013	0.151076	NaN	NaN	0.21629	0.243684	0.284991	NaN	NaN	NaN
NaN	NaN	0.758823	0.767273	0.75612	0.715072	0.674559	0.617349	0.541345	NaN	NaN	0.458338	0.498634	0.564906	0.678779	0.735982	0.80659	0.847865	0.886837	0.920885	0.933783	0.937407	0.935611	0.937644	0.928036	0.917227	0.900518	0.870314	0.843314	0.80645	0.737465	0.687487	0.627194	NaN	0.395195	0.345863	NaN	NaN	NaN	NaN	NaN	NaN	NaN	NaN	0.249041	0.254553	0.262945	0.251459	0.266179	NaN
NaN	NaN	0.755736	0.780628	0.772194	0.73852	0.704142	0.659632	NaN	NaN	NaN	0.496228	0.528918	0.610151	0.713961	0.76685	0.820097	0.851572	0.882933	0.911965	0.923728	0.928151	0.932703	0.937164	0.936359	0.922296	0.900511	0.873894	0.845001	0.799075	0.72213	0.6645	NaN	NaN	0.405048	NaN	NaN	NaN	0.2901	0.275643	NaN	NaN	NaN	NaN	NaN	NaN	NaN	0.258552	0.24535	0.256175
NaN	0.74977	0.765616	0.785163	0.780364	0.766211	0.736154	0.68419	0.640093	0.598846	0.580542	0.551907	0.586212	0.653197	0.729663	0.795845	0.83781	0.861238	0.884128	0.904975	0.918416	0.919854	0.926457	0.936851	0.939414	0.931399	0.909729	0.880127	0.839747	0.758697	0.702598	0.651961	0.577575	0.524857	0.41157	0.373612	NaN	NaN	0.322144	0.311098	0.315248	NaN	NaN	NaN	0.351031	0.35572	NaN	NaN	0.280904	NaN
NaN	0.764813	0.793126	0.807734	0.81075	0.795477	0.765607	0.741377	0.669151	0.626624	0.61901	0.643219	0.682682	0.716472	0.779271	0.818269	0.858041	0.87392	0.889044	0.900824	0.913274	0.915405	0.91933	0.927224	0.9264	0.918736	0.898498	0.871414	0.832319	0.788128	0.701635	0.632901	0.575633	0.518935	0.446532	0.390233	0.425487	0.413566	0.386787	0.387113	0.394778	0.448949	NaN	NaN	NaN	0.382336	NaN	NaN	0.315482	0.322014
NaN	0.799124	0.818223	0.832756	0.835365	0.818665	0.782153	0.742291	0.689351	0.655811	0.6545	0.664051	0.719212	0.750473	0.801739	0.822592	0.856634	0.878203	0.888999	0.899138	0.905805	0.903938	0.901061	0.902499	0.901509	0.898683	0.884262	0.855056	0.816326	0.775633	0.725443	0.666638	0.589184	0.554093	0.501758	0.445073	0.475558	0.489417	0.505507	0.489853	0.517839	0.516163	NaN	0.589389	0.495473	0.462363	NaN	NaN	NaN	NaN
NaN	0.803647	0.810251	0.812034	0.807586	0.788277	0.761826	0.733367	0.683534	0.661301	0.65261	0.676992	0.729029	0.760943	0.795495	0.818496	0.854586	0.874738	0.886295	0.886527	0.89082	0.883176	0.877384	0.885528	0.888341	0.888123	0.876057	0.840744	0.802608	0.772181	0.732741	0.70721	0.663957	0.653408	0.61529	0.571235	0.576775	0.577305	0.576601	0.593429	0.602097	0.623209	0.617969	0.609726	0.584506	0.544793	0.512321	0.5047	0.457231	NaN
NaN	0.800653	0.793244	0.779924	0.764644	0.745462	0.725569	0.708169	0.679072	0.657452	0.649749	0.663609	0.675483	0.734712	0.773536	0.814082	0.842342	0.861634	0.868959	0.860029	0.857524	0.860215	0.861703	0.872366	0.883369	0.880964	0.863775	0.830092	0.80788	0.783815	0.753805	0.728836	0.719252	0.703581	0.685102	0.663411	0.687337	0.697891	0.680823	0.68214	0.679884	0.686966	0.687778	0.680665	0.671005	0.647782	0.606942	0.551911	0.493798	NaN
NaN	0.777142	0.768434	0.745704	0.707969	0.689726	0.669692	0.658652	0.641445	0.600877	0.619483	0.629595	0.646185	0.669961	0.71647	0.789357	0.826115	0.833035	0.833118	0.826202	0.826803	0.838098	0.851013	0.860984	0.866975	0.856577	0.842139	0.837843	0.82181	0.803518	0.78547	0.778624	0.765999	0.766351	0.764651	0.763743	0.769784	0.770813	0.766696	0.764485	0.76203	0.762145	0.761007	0.760554	0.766805	0.756661	0.704487	0.628087	0.552525	0.50914
NaN	NaN	0.729634	0.702478	0.642091	0.623532	NaN	NaN	0.583655	0.561519	0.56607	NaN	0.600937	0.631066	0.679775	0.740744	0.780778	0.799463	0.804909	0.812605	0.811071	0.818378	0.84433	0.851517	0.851521	0.848082	0.83425	0.839057	0.843969	0.820634	0.811572	0.80271	0.802582	0.814204	0.822961	0.823217	0.826144	0.817924	0.80863	0.802915	0.801176	0.797085	0.79302	0.799962	0.823102	0.811225	0.751266	0.674827	0.579647	0.551909
NaN	0.683205	NaN	NaN	0.560239	0.538004	0.499638	NaN	0.490207	0.491833	NaN	0.560987	0.565626	0.579155	0.610892	0.666537	0.713482	0.74074	0.778916	0.792938	0.800901	NaN	0.822207	0.839741	0.849297	0.845442	0.838513	0.848407	0.861154	NaN	0.844884	0.840399	0.846714	0.867937	0.881526	0.875722	0.870372	0.855152	0.832607	0.820251	0.809729	0.796363	0.79316	0.804391	0.823549	0.812708	0.767336	0.690642	0.604181	0.553472
NaN	0.581657	0.524755	0.476013	0.461253	0.443804	0.483503	0.426692	0.435487	0.443691	NaN	NaN	0.496855	0.504767	0.512235	0.56698	0.631955	0.679394	0.722831	0.731218	0.77741	0.788085	0.804008	0.83703	0.856955	0.857038	0.861998	0.866198	0.875045	0.884739	0.878068	0.881424	0.890501	0.912324	0.923389	0.912503	0.895072	0.869435	0.839715	0.819241	0.795819	0.777525	0.773485	0.777014	0.776323	0.761084	0.722718	0.668448	0.599059	0.55661
NaN	0.470298	0.4666	0.411348	0.391648	0.378894	0.366428	0.383925	0.375745	0.399461	NaN	NaN	0.48384	0.471371	0.479366	0.505785	0.565686	0.6095	0.633775	0.700076	0.744579	0.764638	0.796267	0.846416	0.882408	0.888417	0.891339	0.890169	0.890424	0.897334	0.903062	0.909486	0.918601	0.92431	0.918844	0.906073	0.883169	0.853368	0.824457	0.793301	0.766773	0.759903	0.745171	0.728185	0.705759	0.675697	0.654487	0.620525	0.559703	0.516176
NaN	0.386409	0.381626	NaN	NaN	NaN	NaN	0.318495	0.337925	NaN	0.408174	0.445546	NaN	0.462178	0.485449	NaN	0.528163	NaN	0.611367	0.671005	0.728062	0.757377	0.794541	0.85397	0.89527	0.906505	0.90257	0.900626	0.899974	0.904321	0.908872	0.921644	0.925492	0.921772	0.912452	0.900179	0.876161	0.844848	0.806763	0.777501	0.747916	0.745717	0.699923	0.653107	0.649565	0.611698	0.591025	0.567617	0.507804	NaN
NaN	NaN	0.306347	NaN	NaN	NaN	NaN	NaN	0.315439	0.365621	0.409221	0.437145	0.458465	NaN	NaN	NaN	NaN	0.563594	0.599415	0.675829	0.72803	0.769126	0.8104	0.865872	0.896046	0.897833	0.903203	0.904379	0.906776	0.911397	0.917412	0.923287	0.923677	0.917061	0.906085	0.895935	0.872622	0.83813	0.795851	0.76274	0.74276	0.706955	NaN	0.616527	0.587375	0.557748	0.549557	0.526084	0.462419	0.419903
NaN	NaN	NaN	NaN	NaN	NaN	NaN	NaN	NaN	0.373765	0.412695	0.447641	0.488124	0.534405	NaN	0.572785	NaN	0.591803	0.633016	0.700662	0.76343	0.810943	0.842956	0.879296	0.891549	0.886864	0.890872	0.903381	0.911493	0.914971	0.918154	0.914436	0.913603	0.908112	0.900902	0.891138	0.870485	0.827391	0.776924	0.739836	0.712227	0.662907	0.558224	0.54637	0.524849	0.500972	NaN	0.427605	0.409955	0.38338
NaN	NaN	NaN	NaN	NaN	NaN	NaN	NaN	NaN	0.430286	0.455307	0.479798	0.525505	0.56056	NaN	0.595391	NaN	0.652033	0.703759	0.740572	0.818609	0.836973	0.860624	0.886244	0.889696	0.879775	0.886666	0.90032	0.904449	0.908751	0.910892	0.90473	0.903298	0.900678	0.889955	0.881493	0.865602	0.806302	0.756801	0.715725	0.675012	0.611823	0.541549	0.524402	NaN	NaN	NaN	0.401173	0.345947	NaN
NaN	NaN	NaN	NaN	0.200506	0.207888	NaN	NaN	NaN	NaN	NaN	0.563425	0.598638	0.630083	0.659288	0.686353	0.689771	0.697467	0.770178	0.783661	0.829992	0.857735	0.877001	0.895295	0.894861	0.881999	0.884115	0.890373	0.896327	0.896842	0.901349	0.894062	0.889887	0.888347	0.874546	0.861747	0.84134	0.789104	0.731239	0.683879	0.628485	0.571816	0.526835	0.485744	NaN	NaN	NaN	0.361263	0.316816	0.312861
NaN	NaN	NaN	0.238164	0.248301	0.252714	NaN	0.406597	0.479625	0.527277	0.625214	0.651106	0.696082	0.717802	0.745405	0.749293	0.781358	0.796541	0.812663	0.834186	0.860375	0.877781	0.891927	0.901336	0.893966	0.882524	0.877857	0.881485	0.883024	0.882958	0.877736	0.873504	0.8708	0.864133	0.839536	0.824227	0.80131	0.747635	0.679094	0.641179	0.586895	0.528232	0.481795	0.448691	0.374763	NaN	NaN	NaN	0.323204	0.314421
NaN	NaN	NaN	NaN	0.370918	0.402938	0.453572	0.451925	0.57923	0.60726	0.663667	0.723536	0.762636	0.80102	0.82716	0.834609	0.835982	0.847251	0.855817	0.867221	0.885387	0.894413	0.899827	0.887439	0.872104	0.86313	0.859748	0.853929	0.851202	0.857044	0.847066	0.842515	0.839261	0.827819	0.803445	0.780248	0.745193	0.681574	0.605983	0.58153	0.507444	0.41937	0.389306	0.349642	0.339435	0.330136	0.325809	0.325864	NaN	NaN
NaN	0.348545	0.377655	0.407194	0.423842	0.498949	0.560762	0.591115	0.622526	0.66483	0.715904	0.765354	0.837811	0.846446	0.861647	0.863807	0.867591	0.876758	0.88338	0.890271	0.898428	0.903503	0.891869	0.858617	0.837203	0.826873	0.822539	0.824034	0.816594	0.812503	0.809294	0.808233	0.806929	0.793812	0.771145	0.748811	0.710813	0.64034	0.566515	0.505046	0.449168	0.36981	0.353047	0.321427	0.309633	0.317553	0.317054	0.318768	NaN	0.280516
NaN	0.402984	0.413085	0.475269	0.512199	0.585221	0.63742	0.677256	0.707396	0.738986	0.772603	0.80728	0.848811	0.87369	0.878113	0.886314	0.895947	0.901023	0.900697	0.899437	0.895206	0.887561	0.863219	0.821171	0.799028	0.786915	0.780695	0.770861	0.769381	0.767636	0.770615	0.766602	0.762343	0.744204	0.727205	0.702033	0.664798	0.591631	0.524646	NaN	NaN	0.335848	0.327571	NaN	0.293721	0.301314	0.309644	0.312188	0.293464	0.276332
NaN	0.442682	0.544396	0.56111	0.622494	0.687944	0.739964	0.774559	0.802077	0.826835	0.839287	0.852061	0.861269	0.864581	0.866044	0.879513	0.894298	0.898466	0.898429	0.877787	0.854666	0.832306	0.805903	0.757607	0.726217	0.738433	0.709721	0.699501	0.690066	0.686787	0.699636	0.707767	0.704553	0.688756	0.665492	0.636121	0.591013	0.495003	0.417755	NaN	NaN	0.21715	NaN	0.219432	NaN	NaN	0.294319	0.295037	0.298386	0.297788
NaN	0.574621	NaN	0.660375	0.704341	0.762311	0.808361	0.833412	0.854717	0.870756	0.859166	0.8472	0.83423	0.834492	0.841703	0.860771	0.870903	0.866645	0.851857	0.82539	0.791786	0.753004	0.686865	0.65615	0.661519	NaN	0.630577	0.61395	0.577041	0.617527	0.60586	0.636223	0.668446	0.629967	0.597678	0.553842	0.505624	0.419197	NaN	NaN	NaN	0.201867	0.176886	0.201547	0.207875	0.253329	0.269816	0.284927	0.308892	0.33192
NaN	0.619357	0.656192	0.691591	0.738876	0.79123	0.827972	0.853298	0.870059	0.863104	0.845283	0.822373	0.795385	0.791882	0.799795	0.819113	0.827947	0.824597	0.813436	0.787407	0.744132	0.692559	0.632127	0.568293	0.54283	0.520437	0.516921	0.494133	0.498511	0.49886	0.552882	0.592409	0.610304	0.577138	0.556578	0.509384	0.467974	0.353541	0.323907	NaN	NaN	NaN	NaN	NaN	NaN	0.242214	0.255357	0.269425	0.299361	0.350678
0.616499	0.653789	0.672657	0.70813	0.751652	0.801905	0.839811	0.857805	0.852717	0.833387	0.811199	0.777231	0.745672	0.741891	0.760557	0.765619	0.775166	0.774904	0.763922	0.750041	0.698273	0.646499	0.577514	0.510561	0.49102	0.482959	0.460316	0.439724	0.432855	0.430718	0.501435	0.52616	NaN	0.537744	0.527586	0.482182	0.445669	0.329276	0.276059	NaN	NaN	0.118785	0.123897	NaN	NaN	0.227356	0.236855	0.256507	0.312801	0.344925
NaN	0.700657	0.719425	0.744805	0.773433	0.814351	0.846101	0.849207	0.819515	0.791805	0.764446	0.734205	0.697874	0.6795	0.69573	0.695533	0.695963	0.709256	0.710917	0.715936	NaN	0.616608	0.522761	0.471921	0.435198	NaN	NaN	NaN	0.301023	0.388521	0.448043	0.460918	0.492197	0.506646	0.490667	0.45551	0.39203	NaN	NaN	NaN	0.118628	0.115006	0.141447	NaN	0.228344	0.239265	0.2326	0.275399	0.320225	0.342525
NaN	0.771022	0.771513	0.787966	0.806185	0.827282	0.842035	0.838226	0.79844	0.766594	0.740782	0.702183	0.652535	0.653899	NaN	0.650923	0.650166	0.660061	0.66662	0.678019	0.654158	0.577229	NaN	NaN	NaN	NaN	0.298002	NaN	NaN	NaN	0.405122	0.438969	0.471746	0.488814	0.477318	0.454692	NaN	NaN	0.242983	0.14922	0.124319	0.12493	0.147123	NaN	NaN	NaN	NaN	0.325245	0.330259	0.343288
0.817475	0.806293	0.81548	0.818829	0.827829	0.829813	0.83246	0.820692	0.781814	0.747852	0.720394	0.707075	NaN	NaN	0.585962	0.58326	0.610809	0.616978	0.627781	0.614778	0.620856	0.554116	0.476137	0.427327	0.335466	NaN	0.257057	0.251988	NaN	0.33079	0.387943	0.444268	0.472117	0.490181	0.487638	0.477174	0.437893	0.364375	NaN	NaN	0.14376	NaN	0.175219	0.203652	0.280269	0.332809	0.359901	0.345844	0.34899	NaN
NaN	0.837922	0.835978	0.837041	0.832806	0.816505	0.80721	0.79433	0.763051	0.731166	0.70368	0.671951	0.573844	0.5578	0.532544	0.541526	0.54905	0.560128	0.570809	0.555567	0.525766	0.49847	0.455291	0.399874	0.309752	NaN	0.243913	0.253259	NaN	0.334075	0.410775	0.485062	0.524201	0.549168	0.551438	0.529494	0.477947	0.381718	NaN	NaN	0.189596	NaN	0.219208	0.275941	0.319057	0.36702	0.409237	0.466799	0.453199	0.399232
NaN	0.836772	0.816423	0.810038	0.79591	0.77041	0.75629	0.748012	0.729788	0.714523	0.689602	0.640814	0.574041	0.52968	0.50709	NaN	0.498415	0.497767	0.490867	0.48712	0.471205	0.452813	0.417459	0.395421	0.327419	NaN	NaN	0.26471	NaN	NaN	0.491241	0.554233	0.615866	0.645263	0.634857	0.587727	0.512717	0.442854	0.331101	0.275889	0.242615	NaN	NaN	0.365243	0.407044	0.483954	0.498152	0.51079	0.479537	0.42726
NaN	0.801489	0.78028	0.766716	0.744183	0.714219	0.70496	0.705222	0.693876	0.682295	0.669982	0.637024	0.575531	0.534748	0.481763	NaN	0.442532	NaN	0.425297	0.434096	0.423057	0.429312	0.412604	0.363764	NaN	0.296039	0.263542	0.298004	0.319334	0.400615	0.483666	0.587318	0.661902	0.697724	0.669535	0.611276	0.533828	0.435633	0.327602	0.284534	0.279673	NaN	0.341626	0.413623	0.479545	0.533858	0.591386	0.57438	0.519624	0.442599
NaN	0.754757	0.732848	0.713003	0.688453	0.654993	0.64626	0.647517	0.62407	0.637228	0.640003	0.623338	0.574987	0.525722	0.480653	NaN	NaN	NaN	0.365317	0.387222	0.392562	0.380239	NaN	0.334553	0.305753	NaN	0.265376	0.297846	0.346157	0.407261	0.501969	0.605325	0.671964	0.717368	0.685464	0.618052	0.536097	0.430844	0.37796	0.290675	0.281789	0.316538	0.373025	0.443644	0.527461	0.617817	0.688427	0.645449	0.579046	0.494154
NaN	0.682627	0.656451	0.632148	0.633295	0.583207	NaN	0.540236	0.556077	0.570493	0.595321	0.594886	0.560758	0.503979	0.471235	0.421956	NaN	0.340655	0.34015	0.36153	0.372528	0.355169	0.350742	0.319865	0.296392	0.272151	0.282832	0.313177	0.356766	0.439163	0.511448	0.625428	0.686666	0.713986	0.692042	0.619292	0.53299	0.430759	0.33953	NaN	0.263817	0.317984	0.375045	0.447155	0.555433	0.658853	0.708233	0.710266	0.657153	0.596417
NaN	0.606348	0.598593	0.587745	0.541582	0.521098	NaN	NaN	0.478457	0.510823	0.537776	0.547077	0.525262	0.474342	0.446075	0.393331	NaN	NaN	0.307415	0.31483	0.344121	0.345231	0.332536	0.303496	0.288468	0.276251	0.292897	0.34073	0.36755	0.463814	0.514949	0.625211	0.680312	0.696216	0.679161	0.604423	0.541582	0.413383	0.344076	0.270979	0.26524	0.307444	0.412128	0.525275	0.573447	0.66855	0.721094	0.731309	0.695078	0.634134
NaN	0.539443	0.537419	NaN	NaN	NaN	NaN	0.383826	0.409869	0.443823	0.437535	0.50303	0.473702	0.43571	0.415445	0.373071	NaN	0.305733	0.307729	0.321602	0.326244	0.335111	0.326297	0.302579	0.292746	NaN	0.298395	NaN	0.370008	0.457845	0.536325	0.597705	0.634927	0.648153	0.626298	0.579454	0.525851	0.389446	NaN	0.265901	0.265812	NaN	0.418735	0.524623	0.603871	0.677793	0.720788	0.737823	0.712011	0.664945
NaN	0.479872	NaN	0.459415	0.404927	0.377589	0.332517	0.320698	0.344537	0.402058	0.404541	0.41059	0.415724	0.380372	0.360553	0.343928	0.321818	0.321321	0.335532	0.342131	0.335113	0.33641	0.334622	0.326686	0.300565	0.282682	0.265547	0.269609	0.341728	0.384812	0.42414	0.503391	0.537305	0.553701	0.535541	0.488166	0.400398	0.349534	NaN	0.261861	0.271159	0.33435	0.399514	0.501699	0.646976	0.687363	0.725083	0.74511	0.730306	0.698338
NaN	NaN	0.422259	0.39342	0.362371	0.33544	0.316507	NaN	0.321936	0.340399	0.373256	0.378197	0.383943	0.348751	0.350013	0.332741	0.330125	0.340577	0.348387	0.348299	0.332735	0.328603	0.335346	0.335705	0.293806	0.272661	0.257753	0.257035	0.29083	0.324422	0.369426	0.416077	0.436604	0.450459	0.450838	0.451003	0.401477	0.354733	0.29171	0.282195	0.284982	0.321973	0.389375	0.535669	0.613874	0.675729	0.723575	0.754398	0.754002	0.723217
NaN	NaN	0.377972	0.351521	0.335567	0.317499	0.325364	0.336001	0.351685	0.361417	0.34588	NaN	0.344876	0.352109	0.357647	0.32981	0.331808	0.346761	0.349322	0.352582	0.334224	0.321043	0.314408	NaN	0.278471	0.264174	0.260109	0.249834	0.254462	0.278878	0.309622	0.353827	0.348734	0.392887	0.408395	0.387318	0.374917	0.341078	0.327282	NaN	0.293623	0.317412	0.389625	0.467804	0.561986	0.661953	0.712248	0.747034	0.75358	0.732294
NaN	0.300069	NaN	0.326914	0.322735	0.326499	0.342436	0.358685	0.381753	0.385554	0.35122	0.342399	0.347049	0.364313	NaN	0.3265	0.332397	0.343569	0.346223	0.346068	0.323564	0.302267	0.297219	0.28246	NaN	NaN	NaN	0.25782	0.255203	NaN	0.284818	0.299582	0.311565	0.331319	0.35098	0.365635	0.336189	0.325298	0.319945	NaN	0.318507	0.327061	0.363871	0.440186	0.543256	0.639018	0.687471	0.725326	0.748095	0.731848
NaN	0.285689	0.28915	0.325511	0.327114	0.340163	0.363701	NaN	0.413865	0.403096	0.380759	0.37107	0.366398	NaN	0.373698	0.352099	0.337323	0.33425	0.334588	0.308353	0.297162	0.288673	0.274071	0.272498	0.289926	0.301381	0.300563	NaN	NaN	0.267992	0.263973	NaN	NaN	0.262202	0.286229	0.290708	0.292524	0.308259	0.316457	NaN	0.325137	0.326878	0.350427	0.394569	0.502064	0.588142	0.640169	0.683617	0.717559	0.717898
NaN	0.296524	0.295648	NaN	0.338474	0.336202	0.352906	0.368556	0.400725	0.410346	0.398466	0.385924	0.384725	NaN	0.396294	0.362599	0.331164	0.323334	0.327873	0.321503	0.274118	0.252493	0.256588	0.258542	NaN	0.289267	0.297381	0.275913	0.26607	NaN	NaN	0.190471	0.181786	0.20408	0.246728	0.266615	0.280442	0.295257	0.297338	0.302814	NaN	0.310739	0.314097	0.353276	0.450726	0.542369	0.588034	0.629008	0.673907	0.68284
NaN	0.336196	0.320143	0.34845	NaN	0.33849	0.34215	0.355947	0.386672	0.404515	0.390463	0.38113	0.391119	0.404795	0.391968	0.364517	0.33724	NaN	0.333873	0.317497	0.275122	0.25372	0.261097	NaN	0.277159	0.277005	0.285766	0.267616	0.248595	0.233536	0.196974	0.171751	0.166914	NaN	0.232205	0.247585	0.276188	0.278228	0.274508	0.269462	0.240957	0.240286	0.273432	NaN	0.364814	0.472683	0.529785	0.570756	0.621107	0.633779
NaN	0.394792	0.400903	NaN	0.394895	0.372024	0.355617	0.360598	0.378423	0.390134	0.381091	0.373218	0.383549	0.386279	0.389151	0.374504	0.358664	0.352787	0.348592	0.327278	0.323618	0.308576	0.306074	0.301609	0.312683	0.292593	0.277031	0.254457	0.249206	0.216672	0.194629	0.152921	0.158365	0.151419	0.22383	0.239533	0.25612	0.248971	0.236189	0.229238	0.204956	0.196398	0.194087	NaN	0.270248	0.36869	0.433658	0.475384	0.54265	0.579395
NaN	0.462743	0.451418	0.447109	0.439972	0.426166	0.375609	NaN	0.374171	0.383427	0.371082	0.350954	0.368671	0.374175	0.375962	0.386819	0.381926	0.385984	0.382914	0.368745	0.348871	0.379577	0.343314	0.335333	0.336171	0.329599	0.303659	NaN	0.250838	0.236589	NaN	0.152703	0.147889	0.15995	0.188694	0.219423	0.232974	0.228725	0.219009	0.203631	0.193797	NaN	NaN	0.176262	0.210976	0.287887	0.329157	0.399247	0.460164	0.546073
NaN	0.514937	0.475114	0.470208	0.468963	0.449271	0.420992	0.387912	NaN	0.350933	NaN	NaN	0.345415	0.355782	0.378778	0.392399	0.399233	0.409358	0.413654	0.413948	0.437535	0.438916	NaN	0.396785	0.369164	0.351606	0.326183	NaN	0.24293	0.21438	0.172018	0.16428	0.152519	0.155238	0.17861	0.192099	0.203835	0.213573	0.209563	0.204488	0.197779	NaN	0.147086	NaN	0.167493	0.216828	0.243423	0.326724	0.35548	NaN
NaN	0.540005	0.498772	0.498415	0.494887	0.473018	0.442214	0.398467	0.348833	0.334671	0.293071	0.289875	0.322667	0.328319	0.36088	0.383017	NaN	0.428361	0.452816	0.461722	0.479195	0.490183	0.471261	0.423038	0.39051	0.34179	0.323848	0.269718	0.245992	0.204807	0.199182	0.166269	0.153758	0.153557	0.164567	NaN	0.190902	0.2125	0.214964	0.213023	NaN	NaN	0.149004	0.132115	0.147552	0.168458	0.212478	0.280493	0.334211	0.375493
NaN	0.56151	0.529524	0.525991	0.518122	0.484269	0.440161	0.402704	0.339561	0.298896	0.289184	0.27091	0.305094	0.315743	0.331066	0.349696	NaN	0.45116	0.478883	0.511438	0.532466	0.546957	0.515981	0.459333	0.405188	0.376289	0.293845	0.262729	0.236014	0.209863	0.195635	0.179801	0.16942	0.166877	0.180749	0.196014	0.220014	0.262335	0.263906	0.256001	0.24043	0.2081	0.166697	0.148616	0.131851	0.13661	NaN	0.211753	0.24485	0.327274
NaN	0.536814	0.526811	0.524437	0.522661	0.459258	0.410181	0.37097	0.319414	0.283247	NaN	0.256037	NaN	0.267047	0.300992	0.329211	0.397872	0.438903	0.47937	0.518282	0.570941	0.578778	0.534755	0.457331	0.427972	0.37847	0.309781	0.262367	0.235825	0.214257	NaN	0.189132	0.190066	0.189363	0.213467	0.246254	0.285605	0.325829	0.314319	0.309282	0.272571	0.22292	0.189838	0.145721	0.140143	0.12741	NaN	0.164406	0.21972	0.277154
NaN	0.48258	0.473523	NaN	0.466809	0.430708	0.383431	0.341537	0.293087	NaN	0.251189	NaN	NaN	0.271475	0.293134	0.317641	0.406699	0.427683	0.476924	0.512324	0.567469	0.580056	0.565525	0.459	0.421191	0.368064	0.326948	0.268494	0.243902	0.229771	0.225057	NaN	0.225577	0.244899	0.258527	0.304546	0.332177	0.372676	0.360694	0.33801	0.30055	0.241844	0.198467	0.178835	0.150729	NaN	NaN	0.171894	0.217228	0.280247
NaN	0.415423	0.401766	0.390858	0.418294	0.366558	0.330747	0.300026	0.256191	0.235408	0.23877	0.243052	NaN	0.260828	0.272769	0.311783	0.34987	0.427717	0.471216	0.509927	0.557346	0.555868	0.531281	0.453289	0.409716	0.369335	0.338984	0.293215	0.262363	0.261518	0.251183	0.254729	0.298849	0.293518	0.322029	0.345853	0.36951	0.391126	0.3832	0.358693	0.319012	0.251721	0.213519	0.192123	NaN	NaN	NaN	0.161578	0.205025	0.270724
NaN	0.353347	0.310084	0.302624	0.278203	NaN	0.270215	0.247352	0.2115	0.20746	0.21589	0.235133	0.249341	0.271032	0.280798	0.326588	0.379342	NaN	0.492812	0.512831	0.522063	0.52254	0.476148	0.409139	0.377244	0.35061	0.317139	0.289188	0.26908	0.277219	0.276549	0.277364	0.32694	0.337191	0.364244	0.370455	0.386455	0.402605	0.398361	0.388585	0.352074	0.303021	0.217131	0.202748	0.154004	NaN	0.134211	0.138885	NaN	0.283752
NaN	0.291503	0.258571	0.260816	0.242607	0.230759	NaN	0.220453	0.1974	0.192434	0.205139	0.23538	0.268333	0.286845	0.310582	0.351304	0.424051	0.468819	0.512332	0.517617	0.525868	NaN	0.448224	0.403987	0.360828	0.347973	0.325939	0.292879	0.278573	0.290032	0.305946	0.323881	0.346563	0.382404	0.376452	0.379545	0.394055	0.405906	0.404601	0.391456	0.350305	0.295716	0.238686	0.181625	0.168234	0.149505	0.134473	0.136461	0.190821	0.221627
NaN	0.236853	0.232325	0.228081	0.226976	0.218591	NaN	NaN	0.190145	0.19794	0.212898	0.239269	0.298698	0.323537	NaN	0.396648	0.46169	0.49123	0.514646	0.528931	0.539542	0.494067	0.456896	0.398856	0.376803	0.339453	0.319916	0.30092	0.309107	0.318876	0.344753	0.360536	0.369947	0.39106	0.385157	0.378739	0.389706	0.403269	0.401155	0.383559	0.35078	0.287966	0.248627	0.209581	0.183002	0.173245	0.158892	0.156071	0.177931	0.221576
NaN	0.249584	0.23858	0.213886	0.204015	0.213341	0.213701	0.222549	0.203797	0.228265	0.259125	0.285079	0.333185	0.397315	0.418031	0.448804	0.498382	0.538816	0.552514	0.548747	0.545123	0.501815	0.47914	0.423937	0.380458	0.345725	0.337578	0.336415	0.350032	0.351465	0.364268	0.3659	0.374219	0.385846	0.387164	0.386576	0.382695	0.393491	0.394119	0.386579	NaN	0.30997	0.290341	0.271188	0.289344	0.244399	0.269333	0.187119	0.177208	0.21343
NaN	0.256981	0.240087	0.222974	0.219059	0.214338	0.220958	0.239331	0.240419	0.284808	0.303055	0.344477	0.389041	0.438238	0.474254	0.500798	0.534058	0.566901	0.592034	0.575205	0.551447	0.519867	0.485617	0.437121	0.380261	0.369196	0.367726	0.378613	0.401415	0.394016	0.364151	0.360159	0.371381	0.35842	0.355555	0.357313	0.364566	0.379534	0.410843	0.40476	0.409388	0.38508	0.365297	0.413181	0.320864	NaN	0.326967	0.304038	NaN	0.225407
NaN	0.289354	0.282348	0.277898	0.247144	0.242241	0.259657	NaN	NaN	0.334849	0.361049	0.414574	0.438788	0.474508	0.525799	0.530606	0.567438	0.602531	0.607108	0.57842	0.539272	0.527445	0.467502	0.425576	0.392099	0.369778	0.387441	0.402634	NaN	0.393779	0.37339	0.356475	0.348805	0.345794	0.324195	0.322568	0.331228	0.386783	0.397494	NaN	0.446562	0.441076	0.445257	0.459838	0.444654	NaN	0.384992	0.312396	0.274164	0.251111
NaN	0.330464	0.325469	0.31381	0.301328	0.295084	0.320265	0.328085	0.393633	0.390769	0.407363	0.457799	0.486965	0.511135	0.53286	0.553503	0.594179	0.611198	0.594651	0.548412	0.509053	0.472576	0.433331	0.399696	0.372488	0.364287	0.390469	0.416037	0.412156	0.381157	0.35513	0.336265	0.337879	0.30979	0.296023	0.299259	0.36428	0.396149	0.427331	0.477084	0.493839	0.51111	0.511466	0.529715	0.523341	0.480583	0.437272	0.381987	0.356222	0.282409
NaN	0.449539	0.436641	0.467068	0.37175	0.402675	0.416812	0.446923	0.450575	0.474782	0.507795	0.536166	0.546236	0.572525	0.577479	0.583022	0.578228	0.567948	0.545394	0.491172	0.446628	0.443901	0.356653	0.363419	0.355075	0.3524	0.386194	0.399738	0.383278	0.350397	0.317677	0.31507	NaN	0.264453	0.275584	0.297489	0.364176	0.412707	0.501132	0.532476	0.573064	0.586762	0.58788	0.593985	0.58927	0.548312	0.485524	0.481109	0.388336	0.380772
NaN	0.507542	0.500235	0.500558	0.482081	0.490456	0.517373	0.519896	0.529913	0.537435	0.536129	0.549407	0.587033	0.580504	0.573383	0.56884	0.539287	0.524623	0.498658	0.430773	0.375388	0.355166	0.329816	0.321205	NaN	NaN	0.359685	0.364485	0.33951	0.2967	0.287876	0.256516	0.242583	0.229432	0.245466	NaN	0.35303	0.430984	0.482588	0.53485	0.581539	0.625812	0.639248	0.642099	0.62392	0.594199	0.554528	0.505536	0.439458	0.432012
NaN	0.572677	0.563958	0.563061	0.569608	0.603227	0.567248	NaN	0.572115	0.58062	0.586762	0.573192	0.577026	0.568071	0.552595	0.520409	0.487599	0.465943	0.461877	0.332784	0.303274	0.289715	0.229321	0.294912	NaN	0.274039	0.299807	0.308732	0.291652	0.264476	0.252979	0.222164	0.220629	0.195147	0.219177	0.295419	0.368408	0.41479	0.499799	0.544209	0.595903	0.642144	0.663411	0.669087	0.647162	0.614184	0.580621	0.53068	0.487599	0.482199
NaN	0.665062	0.646199	0.641547	0.641701	0.639772	0.638878	0.6465	0.619536	0.616755	0.593812	0.579526	0.557076	0.532944	0.504776	0.463334	0.426184	0.418504	NaN	0.284234	0.234126	0.188585	0.193691	NaN	NaN	0.247956	0.244907	0.259318	0.249006	0.240249	0.237024	0.200682	0.193249	0.195594	0.252529	0.295926	0.376551	0.429941	0.509602	0.562963	0.60762	0.649201	0.66878	0.673102	0.663897	0.635745	0.600307	0.581888	0.542296	0.534841
NaN	0.73788	0.722768	0.711315	0.698505	0.683105	0.662657	0.644988	0.633424	0.603298	0.576144	0.556479	0.533331	0.503732	0.451221	0.40528	0.337243	0.270053	NaN	0.220341	0.170434	0.149318	NaN	0.163103	0.164442	0.184456	0.181367	0.193774	0.216005	0.232455	0.248146	NaN	0.264889	0.230096	0.306907	0.349011	0.405496	0.461332	0.52955	0.567272	0.624572	0.657169	0.665188	0.667291	0.657428	0.636206	0.614344	0.600098	0.573692	0.556931
NaN	0.736765	0.735824	0.7285	0.711532	0.690642	0.667681	0.641984	0.623432	0.577185	0.543255	0.51961	NaN	NaN	NaN	0.286192	0.258784	0.254118	NaN	0.154769	0.142061	0.119889	0.126778	0.151547	0.149206	0.162573	0.161826	0.187433	NaN	NaN	0.280531	0.290083	0.296107	0.297454	0.333584	NaN	0.440834	0.485623	0.540928	0.581487	0.645078	0.661851	0.672934	0.649514	0.640936	0.628701	0.634779	0.606328	0.61402	NaN
NaN	0.715673	0.718524	0.714382	0.703424	0.679532	0.652058	0.621672	0.57592	0.525092	0.475081	0.391084	0.333428	0.294375	0.287751	0.255443	0.244758	NaN	0.186022	0.145791	0.137325	0.131884	0.134528	0.143819	0.156805	0.164976	0.175998	0.201385	0.271251	0.291349	0.337662	0.336078	0.359731	0.415133	0.420337	0.456857	0.488233	0.506837	0.543377	0.571937	0.603249	0.629802	0.634779	0.641277	0.638026	0.623415	0.615508	0.613839	0.610554	0.618909
NaN	0.687807	0.67541	0.674699	0.661695	0.628848	0.598926	0.559594	0.499843	0.421597	0.422006	0.337592	0.304443	0.218648	0.181993	0.146638	0.151061	NaN	NaN	0.142772	0.141812	0.136957	0.138995	0.151744	0.177261	0.18923	0.211336	0.254679	0.307352	0.345994	0.393012	0.417088	0.461968	0.468138	0.493378	0.531605	0.564094	0.555416	0.560777	0.567885	0.594367	0.596005	0.614205	0.611221	0.610799	0.616633	0.612643	0.606098	0.611052	0.616837
NaN	0.647967	0.6373	0.62878	0.606753	0.591816	0.540302	0.490309	0.450379	0.382473	0.29906	0.253655	0.216205	NaN	NaN	0.141238	NaN	NaN	0.145794	0.148371	NaN	NaN	0.144592	0.162554	0.181392	0.213222	0.252613	0.287096	0.343824	0.440554	0.46151	0.48044	0.508054	0.529404	0.553388	0.567655	0.587585	0.599473	0.572552	0.590962	0.586669	0.569458	0.592615	0.58951	0.591763	0.614853	0.613507	0.606685	0.613606	0.61079
NaN	0.599236	NaN	0.59256	0.562717	0.512675	0.488117	0.461476	0.379577	0.260829	0.236755	0.243946	0.147124	0.143333	NaN	NaN	0.136931	0.142022	0.147568	0.155938	0.172246	NaN	0.166664	0.171203	NaN	0.214868	0.254397	0.292298	NaN	NaN	0.50344	0.533834	0.572374	0.580056	0.593819	0.60257	0.617037	0.630415	0.600067	0.584869	0.566688	0.560422	0.546996	0.577679	0.572912	0.562267	0.578054	0.583038	0.598588	0.600307
NaN	0.566199	0.56604	0.55622	0.537992	0.474755	0.441027	NaN	NaN	0.178062	0.181233	0.15133	0.14071	NaN	0.140727	0.140552	0.151026	0.148018	0.160079	0.168193	0.184687	0.189896	0.194544	0.190878	0.200613	0.207836	0.271619	0.316395	0.34552	0.420099	0.515201	0.567579	0.598862	0.616511	0.622609	0.621964	0.617029	0.62012	0.591393	0.560726	0.543602	0.527509	0.520203	0.508284	0.528933	0.52986	0.557536	0.546114	0.563349	0.583009
NaN	0.540672	0.533725	0.526974	0.512878	0.439012	0.383661	0.344867	NaN	0.191435	0.161849	0.129752	0.122549	NaN	0.153549	0.171578	0.176532	0.176362	0.183552	0.184089	0.192898	0.210721	0.20863	0.198596	0.203434	0.208062	0.243922	0.278948	0.32764	0.393773	0.473227	0.536851	0.580492	0.605196	0.599016	0.591383	0.589536	0.561653	0.551533	0.546248	0.495084	0.484561	0.477228	0.488341	0.459003	0.471346	NaN	0.502725	0.52927	0.548594
NaN	0.530979	0.54231	0.540551	0.495726	0.442821	0.369573	0.32865	0.267751	0.193202	NaN	0.135175	0.130759	NaN	0.178905	0.21353	0.218547	0.22836	0.24091	0.238388	0.22369	0.213628	0.212707	0.199401	0.199107	0.19992	0.210591	0.269308	0.282583	0.358882	0.4285	0.498887	0.533467	0.571111	0.556456	0.549041	0.533649	0.509166	0.481683	0.467076	0.461666	0.434117	0.417741	0.406629	0.411492	0.437042	0.441408	0.470266	0.507879	0.527245
NaN	0.521032	0.533994	0.545674	0.513591	0.487668	0.379505	0.319701	0.282512	0.216922	0.202873	NaN	NaN	0.207629	0.219017	0.227763	0.258886	0.287168	0.266465	0.268992	0.248489	0.23893	0.215721	0.205675	0.19118	0.189607	0.194362	NaN	0.249135	NaN	0.411063	0.449385	0.473058	0.47986	0.495116	0.511544	0.47262	0.441801	0.400504	0.383486	0.405247	0.407516	0.400234	0.393551	0.403705	NaN	0.407903	0.450211	0.434403	0.468747
NaN	0.534967	0.540627	0.553045	0.526065	0.475723	0.402767	0.343691	0.314062	0.2486	0.229926	NaN	NaN	NaN	NaN	0.27482	0.298811	0.30721	0.305045	0.299923	0.28891	0.266767	0.248229	0.224993	0.1919	0.190942	0.193225	NaN	0.248342	0.26445	NaN	0.378502	0.426769	0.439119	0.443939	0.414659	0.391081	0.343732	0.337563	0.341282	0.327968	0.336162	0.334093	0.340688	0.360514	0.358746	NaN	0.346717	0.382039	0.427567
NaN	0.567518	0.577442	NaN	0.527772	0.49084	0.472069	NaN	0.348816	0.301206	NaN	0.220105	NaN	0.255461	NaN	NaN	0.302295	0.312669	0.328788	0.334871	0.333774	0.29305	0.284947	0.250755	0.240255	NaN	NaN	NaN	NaN	0.23259	NaN	0.312277	0.300182	0.374652	NaN	0.379307	0.313042	NaN	0.296541	0.281354	0.292715	0.328125	0.330206	0.341456	0.355445	0.352251	NaN	0.327479	0.322926	0.339645
NaN	0.592891	0.610857	0.58866	0.550988	0.5146	0.50894	0.479663	NaN	0.309467	0.257158	0.22609	0.224486	0.24536	0.259741	0.269525	0.27451	0.285528	0.306616	NaN	0.313079	0.304903	0.291082	0.26509	NaN	0.198223	0.178433	NaN	0.17099	0.20409	0.232051	0.24725	0.29566	0.282121	NaN	NaN	NaN	NaN	NaN	NaN	0.301903	0.319788	0.353824	0.35085	0.362701	0.342303	0.325468	NaN	NaN	NaN
NaN	0.602512	0.616333	0.595042	0.571913	0.528445	0.523824	0.492936	0.396259	0.337357	0.274599	0.247044	0.219678	0.230163	0.241315	0.248705	0.259631	0.265344	0.28575	0.301282	0.304254	0.284224	0.276681	NaN	0.222096	0.192304	0.161557	0.156171	0.170035	0.189641	0.206842	0.227229	0.234713	0.249165	NaN	0.232403	0.228728	0.227621	0.240896	0.287214	0.31635	0.33989	0.374517	0.370335	0.383788	NaN	0.32866	0.294856	0.232292	0.210354
NaN	0.607931	0.606189	0.592765	0.574135	0.53983	0.520097	0.495922	0.461979	0.334939	0.296557	0.269361	0.215578	0.197736	0.222973	0.228383	0.231106	0.238845	0.247563	0.249535	0.240563	0.251593	0.256792	0.252051	0.204604	0.173647	0.14789	0.150244	NaN	0.186638	0.201843	0.220839	0.225207	0.217943	0.210574	0.205978	0.205417	0.215675	0.247978	0.291983	0.364926	0.403964	0.414202	0.415852	0.405071	0.353109	NaN	0.240759	0.221914	0.175406
NaN	0.572668	0.581527	0.583534	0.576914	0.557595	0.526515	0.491294	0.426149	0.354623	0.306242	0.257258	0.225685	0.195403	0.19796	0.22407	0.221552	0.223322	0.231073	0.225842	0.217708	0.22221	0.217025	0.209071	NaN	0.163389	0.142634	0.149761	NaN	NaN	NaN	0.219051	0.226639	0.225569	0.224028	0.223921	0.21836	0.251835	0.277663	0.325118	0.412067	0.426638	0.444536	0.429986	0.406933	0.331797	0.297888	0.24256	0.186339	0.177009
NaN	0.552197	0.563126	0.567437	0.568676	0.54738	0.519691	0.480445	0.426991	0.365405	0.304471	0.249931	NaN	0.201552	0.201146	0.210267	0.210716	0.215535	0.204108	0.198459	NaN	NaN	0.210155	0.174815	0.165815	0.140393	0.136198	0.13556	NaN	0.164942	0.20067	NaN	0.22306	0.226401	0.237044	0.255667	NaN	NaN	0.319046	0.356558	0.393943	0.45163	0.447117	0.420529	0.3819	0.34373	0.297428	0.265069	0.208862	NaN
NaN	0.511582	0.515012	0.518606	0.562983	0.524812	0.507624	0.481355	0.440934	0.369542	0.334119	0.297023	0.244077	0.20998	0.202973	0.212225	0.225791	NaN	0.196482	0.187712	NaN	NaN	NaN	NaN	0.16349	NaN	0.13715	NaN	0.148757	0.164742	0.159221	0.184066	0.200571	0.218902	0.244553	0.279522	0.315614	0.320964	0.341176	0.370685	0.412676	0.445423	0.435686	0.434657	0.382763	0.358729	0.334996	0.290038	0.238945	0.216176
NaN	0.468919	0.462754	0.481568	0.473989	0.48557	0.483878	0.466201	0.457133	0.41704	0.350183	0.336122	0.259783	0.261885	0.233926	0.227845	0.22975	0.211134	0.195308	0.184805	0.175266	NaN	0.148767	0.147382	NaN	0.149071	0.157528	NaN	NaN	NaN	NaN	0.180175	0.200446	0.218351	0.248876	0.278685	0.290439	0.30577	0.328218	0.359454	NaN	NaN	0.417276	0.426764	0.39587	0.368712	0.352055	0.301322	0.275418	0.254531
NaN	0.433253	0.427293	0.416727	0.446866	0.452897	0.474925	0.477906	0.460678	0.443844	0.386603	0.358338	0.310123	0.28044	0.250006	0.23998	0.235634	0.219582	0.199937	NaN	0.157233	0.154905	NaN	0.140777	0.147347	NaN	0.170107	NaN	NaN	0.150103	0.151774	0.188292	NaN	0.232175	0.244114	0.252188	NaN	0.290039	0.317196	0.346393	0.373974	0.390608	0.39933	NaN	NaN	NaN	NaN	0.321488	0.288257	0.273018
NaN	0.373403	0.359037	0.395333	0.422088	0.431633	0.459662	0.46389	0.475111	0.44981	0.41935	0.38629	0.342353	0.325821	0.292651	0.265567	0.246223	0.223647	0.208036	NaN	NaN	0.153477	NaN	NaN	0.158805	0.177102	0.180775	NaN	0.191551	NaN	0.180553	0.186056	0.200346	0.209606	NaN	0.236938	0.241267	0.268714	0.286049	0.321666	0.349275	0.383261	0.391234	0.40784	0.418635	0.412789	NaN	0.362651	0.356214	0.316631
0.336736	0.313176	0.350186	0.332376	0.348587	NaN	NaN	0.475381	0.480092	0.476636	0.462279	0.45599	0.393945	0.360512	0.296261	0.270848	0.255895	0.238036	0.214146	0.17609	NaN	0.146238	0.146695	0.162722	0.162165	0.176698	0.187662	0.192593	0.199743	NaN	0.1818	0.17368	NaN	NaN	0.20515	0.214002	0.225601	0.239619	0.280912	0.306086	0.332037	0.381614	0.393965	0.40898	0.431847	NaN	0.442557	0.427022	0.415271	0.387092
NaN	0.300381	NaN	0.316305	0.346442	0.445248	0.462902	0.498894	0.511459	0.494873	0.49426	0.47112	0.421682	0.384164	NaN	0.294501	0.271179	0.201595	0.199589	0.171372	NaN	0.139604	NaN	0.158279	0.170004	0.186187	0.191359	0.197296	0.207413	0.20195	NaN	NaN	NaN	0.174659	0.178932	0.204781	NaN	NaN	0.28855	0.313635	0.327603	NaN	NaN	0.45072	0.458884	NaN	0.456038	NaN	0.42642	0.40418
NaN	0.277131	0.291993	0.314097	0.347923	0.428507	0.465036	0.506997	0.509708	0.515528	0.529215	0.491877	0.450592	NaN	NaN	0.303112	NaN	0.196376	0.160777	0.152672	NaN	0.130327	0.160095	NaN	0.176264	0.181104	0.181995	0.190129	0.20796	NaN	NaN	NaN	0.158142	NaN	0.172498	0.194344	0.212724	0.244056	NaN	0.333076	0.372194	0.401708	0.44839	0.489104	0.482012	0.48869	0.471827	0.47364	0.461682	NaN
NaN	0.284188	0.287698	0.314276	0.33583	0.389433	0.475199	0.465797	0.513562	0.529452	0.513536	0.478641	0.412811	0.355654	0.329232	0.277513	NaN	0.184314	0.160438	0.145862	NaN	0.131425	NaN	0.173221	0.179107	0.18575	0.187943	0.197125	0.211576	NaN	0.179605	NaN	0.157428	NaN	NaN	0.188331	0.204221	0.259224	0.317838	0.345175	0.39142	0.428814	0.462303	0.485907	0.494785	0.501111	0.490649	0.475773	0.454954	0.462539
NaN	0.263459	0.282376	NaN	0.331213	0.360584	0.39287	0.423721	0.488506	0.519297	0.491739	0.445101	0.377763	0.321671	NaN	0.256477	NaN	NaN	0.166338	0.141028	NaN	NaN	NaN	NaN	0.174169	0.191033	0.195081	0.198733	0.211227	NaN	0.177785	NaN	0.158258	NaN	NaN	0.18983	0.211048	0.271343	NaN	0.382812	0.415882	0.465517	0.495591	0.511783	0.528243	0.532731	0.518545	0.502153	0.481344	0.475067
NaN	0.202161	0.246428	0.261021	0.271793	0.354259	0.383115	0.407375	0.465594	0.483588	0.46802	0.434854	0.351267	0.296713	0.270984	0.235399	NaN	NaN	0.165772	0.159922	0.161383	0.173595	0.187108	0.191576	NaN	0.189861	0.193194	NaN	NaN	0.192268	0.177354	0.167565	NaN	0.168679	0.171355	NaN	NaN	0.299409	0.319285	0.42377	0.46328	0.498804	0.529937	0.521012	0.556923	0.535682	0.529961	0.514816	0.505583	0.49161
NaN	0.179336	0.185953	NaN	0.268053	NaN	0.356997	0.391878	0.415612	0.456129	0.460983	0.414692	NaN	0.281731	0.241856	0.225171	0.213196	0.190884	0.172893	0.168191	0.176642	0.184434	0.202691	0.199884	NaN	0.187501	NaN	NaN	NaN	0.195952	0.171106	0.167075	0.15131	0.166605	0.200345	0.226278	NaN	NaN	NaN	0.434206	0.485056	0.519172	0.542423	0.556961	0.55379	0.536656	0.533865	0.515285	0.507899	0.501535
NaN	0.115444	0.129345	0.182624	NaN	0.264762	0.321711	0.360391	0.390882	0.404123	0.403253	0.372893	0.320478	0.270652	0.23344	0.219248	NaN	NaN	NaN	0.192255	0.204751	0.217624	0.219949	0.221486	0.207296	0.190688	0.18334	0.174797	0.177758	0.17816	0.173784	NaN	0.158294	0.162497	0.212119	0.236548	NaN	0.378517	0.412179	0.4585	0.493223	0.520577	0.563064	0.568021	0.563231	0.551341	0.538211	0.523347	0.533471	0.527882
0.0959221	0.0909091	0.076449	NaN	NaN	0.283151	NaN	0.346158	0.356895	0.377351	0.363861	NaN	0.287199	0.232816	0.206844	NaN	NaN	NaN	NaN	0.21522	0.230309	0.241069	0.247915	0.249202	0.211593	0.202918	0.187317	0.170646	0.172654	0.175915	0.171021	NaN	0.173772	0.168905	0.182301	0.253873	NaN	0.372891	0.422839	0.464976	0.496257	0.529348	0.570031	0.577035	0.574092	0.574748	0.56132	0.543829	0.534704	0.534599
NaN	NaN	NaN	NaN	NaN	NaN	NaN	NaN	NaN	NaN	NaN	NaN	NaN	NaN	0.188934	NaN	NaN	0.198307	NaN	NaN	NaN	NaN	0.266751	NaN	NaN	0.213419	NaN	0.169718	NaN	NaN	NaN	NaN	0.191887	NaN	NaN	NaN	NaN	NaN	NaN	NaN	NaN	NaN	NaN	NaN	NaN	NaN	NaN	NaN	NaN	NaN
0	0	0	0	0	0	0	0	0	0	0	0	0	0	0	0	0	0	0	0	0	0	0	0	0	0	0	0	0	0	0	0	0	0	0	0	0	0	0	0	0	0	0	0	0	0	0	0	0	0
[truncated: 51 more columns]

## Sheet: Panel F
NaN	3746.72	3868.03	3740.3	3334.41	2426.4	1269.67	675.101	NaN	NaN	75.1044	86.1134	57.7317	288.873	897.65	971.806	454.927	427.867	737.325	802.517	292.13	319.063	499.284	326.051	177.789	183.028	133.155	409.717	1199.57	860.814	173.82	95.051	79.949	NaN	NaN	NaN	21.3752	19.6507	NaN	NaN	NaN	NaN	NaN	18.6986	NaN	NaN	NaN	NaN	NaN	NaN
NaN	1511.77	NaN	NaN	NaN	1951.92	885.496	309.248	NaN	NaN	NaN	105.178	47.7524	166.408	795.586	854.731	725.566	NaN	1352.81	1179.92	249.813	389.218	512.762	NaN	187.957	247.503	1261.77	1606.67	NaN	NaN	622.987	299.06	131.123	91.8276	46.6565	40.0089	NaN	NaN	NaN	NaN	NaN	NaN	NaN	19.2546	NaN	NaN	NaN	NaN	NaN	NaN
NaN	605.143	NaN	1560.62	1833.14	NaN	656.433	198.312	29.2605	NaN	NaN	NaN	59.2419	135.502	431.753	530.966	NaN	NaN	NaN	1432.72	NaN	NaN	NaN	NaN	NaN	NaN	NaN	2070.44	NaN	NaN	680.596	393.505	252.433	170.191	61.1953	54.5289	NaN	NaN	NaN	NaN	37.7387	NaN	NaN	NaN	NaN	NaN	22.549	NaN	NaN	NaN
NaN	521.997	NaN	659.299	701.788	301.649	192.716	NaN	50.0601	38.1047	NaN	NaN	NaN	123.48	265.835	494.873	NaN	NaN	NaN	NaN	NaN	NaN	NaN	NaN	NaN	NaN	NaN	1406.72	1259.22	875.486	643.231	339.862	130.486	156.301	NaN	39.2652	NaN	NaN	NaN	NaN	59.0283	NaN	NaN	NaN	NaN	NaN	NaN	130.635	133.133	79.1751
NaN	1230.12	NaN	188.313	197.197	154.087	110.731	316.999	246.051	134.305	NaN	NaN	NaN	250.446	NaN	495.948	586.352	NaN	NaN	3077.59	NaN	NaN	NaN	NaN	NaN	NaN	NaN	NaN	1115.93	521.68	180.657	94.8176	115.872	170.584	NaN	NaN	NaN	20.5336	NaN	46.5563	NaN	30.8691	NaN	NaN	NaN	NaN	31.0295	75.0792	122.624	316.744
NaN	1516.47	NaN	NaN	NaN	561.643	502.754	704.702	348.502	205.696	NaN	NaN	NaN	412.44	597.732	608.232	500.508	NaN	NaN	NaN	3180.3	NaN	NaN	3629.25	3385.84	NaN	2668.39	1877.17	NaN	307.746	84.8937	99.5999	239.156	372.822	156.665	NaN	20.2817	20.406	NaN	NaN	NaN	NaN	NaN	NaN	NaN	NaN	26.8465	33.7187	50.1404	103.57
NaN	792.482	NaN	NaN	1860.96	1113.97	1320.53	2249.86	NaN	108.352	NaN	NaN	NaN	NaN	NaN	752.691	453.987	NaN	NaN	3237.57	2883.68	NaN	2776.35	2998.68	3236.53	3059.99	2234.8	1617.46	NaN	NaN	82.5584	401.361	583.966	636.155	NaN	67.2635	55.2776	NaN	NaN	NaN	73.5275	36.4023	NaN	NaN	42.4177	63.9176	157.203	NaN	NaN	NaN
NaN	249.657	1061.43	NaN	2645.17	2513.92	NaN	1981.52	1503.57	NaN	NaN	NaN	132.717	255.171	503.573	713.942	NaN	NaN	1584.32	1556.85	NaN	NaN	3008.91	3037.05	NaN	NaN	NaN	NaN	418.09	250.398	218.356	238.712	381.8	241.088	163.977	109.29	86.5312	NaN	NaN	44.0229	43.4887	25.0954	NaN	NaN	41.017	53.1023	161.645	NaN	NaN	NaN
NaN	NaN	874.615	NaN	2441.27	2092.53	NaN	995.368	997.965	NaN	NaN	152.889	379.38	510.56	627.954	NaN	NaN	NaN	1981.68	2856.59	2565.64	NaN	NaN	NaN	NaN	NaN	NaN	NaN	NaN	160.188	285.268	258.081	191.904	NaN	163.514	147.372	NaN	NaN	NaN	NaN	NaN	NaN	NaN	NaN	26.1826	29.4185	41.2445	21.1163	21.2434	NaN
NaN	NaN	189.464	NaN	NaN	NaN	NaN	599.754	NaN	NaN	NaN	507.96	560.564	357.838	306.88	NaN	NaN	NaN	NaN	2735.23	NaN	NaN	NaN	NaN	NaN	NaN	NaN	NaN	NaN	323.52	NaN	461.614	NaN	NaN	104.167	NaN	NaN	NaN	34.285	58.3138	NaN	NaN	NaN	NaN	NaN	NaN	NaN	20.7474	20.3893	20.1972
NaN	210.411	293.364	NaN	NaN	NaN	NaN	561.13	313.238	321.181	384.955	765.607	791.645	392.422	393.51	NaN	NaN	NaN	NaN	1896	1785.22	NaN	NaN	NaN	NaN	NaN	NaN	609.293	434.786	250.444	619.307	699.5	340.234	75.0779	33.0855	60.4162	NaN	NaN	88.7843	122.855	164.671	NaN	NaN	NaN	29.1905	30.4256	NaN	NaN	20.4239	NaN
NaN	778.368	NaN	NaN	992.419	2367.4	1678.38	1842.41	1123.23	446.527	418.055	506.694	368.397	338.04	409.521	458.191	NaN	752.248	1029.19	1378.79	957.335	NaN	NaN	NaN	NaN	NaN	NaN	NaN	NaN	193.078	277.995	489.082	129.899	69.2947	90.6721	155.189	317.366	320.989	511.753	NaN	177.918	341.7	NaN	NaN	NaN	55.5865	NaN	NaN	21.8205	22.5523
NaN	1261.94	NaN	NaN	NaN	2121.57	NaN	NaN	NaN	223.483	119.287	172.428	132.07	150.015	261.641	649.691	528.073	791.348	750.589	851.844	608.739	NaN	NaN	NaN	NaN	NaN	NaN	NaN	NaN	NaN	128.013	122.563	158.025	178.106	114.27	389.563	267.529	179.155	500.949	418.674	398.64	419.437	NaN	67.1048	118.241	144.119	NaN	NaN	NaN	NaN
NaN	1446.03	NaN	NaN	NaN	NaN	NaN	NaN	NaN	258.058	91.4449	213.945	257.426	143.749	212.186	768.806	765.089	NaN	NaN	660.492	572.089	NaN	NaN	NaN	NaN	NaN	196.378	322.121	NaN	NaN	140.862	220.985	526.872	478.816	256.133	207.976	169.233	255.544	362.622	262.03	NaN	310.791	180.679	149.947	169.5	313.36	294.619	261.372	95.6703	NaN
NaN	1769.78	NaN	NaN	NaN	578.313	NaN	NaN	166.76	162.568	87.8361	364.544	417.62	562.345	NaN	NaN	NaN	NaN	NaN	NaN	524.011	NaN	92.609	124.283	189.276	353.467	385.072	1062.73	1290.33	706.804	227.699	282.279	430.063	396.239	244.941	NaN	348.798	302.735	NaN	NaN	505.634	NaN	684.032	546.307	NaN	NaN	NaN	NaN	65.3669	NaN
NaN	2592.43	3180.12	3195.02	1926.01	408.331	74.3696	97.6924	134.486	93.7584	84.0402	113.173	420.016	652.297	861.173	1902	2911.93	2540.98	NaN	NaN	NaN	117.252	138.264	245.622	318.854	329.998	708.204	1675.13	NaN	1124.1	NaN	324.245	358.702	NaN	NaN	NaN	NaN	NaN	NaN	NaN	NaN	NaN	868.203	804.389	NaN	NaN	NaN	NaN	223.147	103.88
NaN	NaN	2713.14	2658.05	1476.51	420.977	NaN	NaN	72.2775	63.5461	59.9556	NaN	293.175	699.269	NaN	NaN	3452.39	2581.95	2398.17	NaN	111.95	128.002	275.426	570.622	410.394	NaN	NaN	2679.22	2831.05	1904.11	1487.28	NaN	NaN	NaN	NaN	NaN	NaN	NaN	NaN	NaN	NaN	NaN	NaN	NaN	NaN	NaN	NaN	1413.25	326.829	259.022
NaN	1331.57	NaN	NaN	927.312	95.8675	35.7509	NaN	132.937	115.325	NaN	67.7168	162.208	326.606	NaN	NaN	3356.74	2987.91	2140.93	366.603	116.484	NaN	544.133	892.549	864.366	NaN	NaN	2713.14	3111.06	NaN	1765.3	NaN	NaN	NaN	NaN	NaN	NaN	NaN	NaN	NaN	NaN	NaN	NaN	NaN	NaN	NaN	NaN	NaN	NaN	183.08
NaN	1051.9	1270.14	975.868	716.701	31.1606	31.6119	308.167	286.347	228.006	NaN	NaN	70.9308	241.751	NaN	1421.21	NaN	1346.53	690.539	253.758	275.253	282.131	360.21	NaN	NaN	NaN	2213.73	NaN	3740.01	3217.06	2217.82	NaN	NaN	NaN	NaN	NaN	2812.07	2019.62	NaN	NaN	NaN	935.113	NaN	NaN	NaN	NaN	NaN	NaN	253.024	85.3847
NaN	440.691	688.066	534.761	137.903	24.8094	40.2035	401.498	384.079	326.412	NaN	NaN	43.8757	102.046	570.714	779.848	481.253	512.465	304.046	219.611	460.637	NaN	NaN	3222.54	3443.98	3558.4	2794.26	NaN	NaN	NaN	NaN	NaN	NaN	NaN	2767.21	2908.63	2824.71	2540.94	NaN	263.959	220.93	421.298	696.356	698.455	NaN	NaN	NaN	NaN	235.404	170.032
NaN	130.461	125.277	NaN	NaN	NaN	NaN	70.1786	144.465	NaN	30.1572	35.0625	NaN	56.1805	120.331	NaN	84.6189	NaN	104.799	129.509	NaN	NaN	2313.34	3230.63	3392.49	2971.94	NaN	NaN	NaN	NaN	NaN	NaN	NaN	NaN	NaN	NaN	2446.92	NaN	NaN	320.241	260.02	173.027	311.166	558.158	NaN	161.351	NaN	NaN	427.728	NaN
NaN	NaN	22.2569	NaN	NaN	NaN	NaN	NaN	34.6734	38.1146	50.6473	41.9306	69.556	NaN	NaN	NaN	NaN	54.4416	205.892	605.677	NaN	NaN	NaN	NaN	2351.96	2100.87	NaN	NaN	NaN	NaN	NaN	NaN	NaN	NaN	NaN	NaN	NaN	NaN	NaN	343.361	435.4	365.132	NaN	292.896	NaN	108.844	101.452	272.028	285.267	484.747
NaN	NaN	NaN	NaN	NaN	NaN	NaN	NaN	NaN	107.855	121.955	NaN	109.584	243.918	NaN	259.159	NaN	76.7893	NaN	1229.18	2368.04	NaN	NaN	NaN	NaN	NaN	NaN	NaN	NaN	NaN	NaN	213.045	185.153	NaN	2609.47	3314.16	2987.32	NaN	NaN	NaN	553.825	461.452	134.83	67.4549	62.4887	58.2222	NaN	36.9004	82.218	150.053
NaN	NaN	NaN	NaN	NaN	NaN	NaN	NaN	NaN	178.909	517.624	773.707	NaN	532.084	NaN	444.272	NaN	181.243	522.4	1813.58	2365.59	NaN	NaN	NaN	NaN	NaN	NaN	753.079	964.178	1127.58	NaN	NaN	NaN	NaN	2020.97	1927.79	2525.38	1387.37	NaN	NaN	455.524	373.401	185.634	93.2289	NaN	NaN	NaN	38.7742	61.9684	NaN
NaN	NaN	NaN	NaN	25.1375	25.6581	NaN	NaN	NaN	NaN	NaN	1066.65	NaN	781.774	752.887	497.065	219.68	387.796	723.749	NaN	2419.19	NaN	1824.9	NaN	NaN	NaN	NaN	451.086	401.495	793.672	NaN	NaN	NaN	NaN	NaN	686.825	839.026	1021.05	NaN	NaN	378.376	243.374	166.449	113.787	NaN	NaN	NaN	54.8941	66.6619	50.1509
NaN	NaN	NaN	36.0416	76.1828	92.7496	NaN	169.793	101.329	281.023	734.981	859.824	NaN	1921.79	1512.67	875.31	343.816	769.16	864.161	NaN	NaN	NaN	NaN	NaN	NaN	NaN	NaN	1055.52	800.148	458.799	NaN	NaN	NaN	NaN	NaN	NaN	NaN	144.576	124.065	136.558	153.831	159.132	131.609	113.152	41.575	NaN	NaN	NaN	52.442	41.7762
NaN	NaN	NaN	NaN	563.363	516.413	566.058	310.669	209.394	370.012	NaN	2841.49	2710.25	2801.7	2069.38	1177.84	NaN	NaN	NaN	NaN	NaN	NaN	NaN	NaN	NaN	NaN	NaN	1493.44	1367.99	NaN	NaN	NaN	NaN	NaN	NaN	NaN	128.366	153.647	165.926	108.265	67.645	40.4389	40.499	41.9812	42.9408	56.9864	52.3523	53.0619	NaN	NaN
NaN	53.9629	144.796	455.18	555.346	404.813	438.945	538.168	NaN	NaN	NaN	3123.41	2565.42	NaN	NaN	NaN	NaN	NaN	NaN	NaN	NaN	NaN	NaN	NaN	NaN	NaN	NaN	1132.68	NaN	NaN	NaN	NaN	NaN	359.249	NaN	NaN	126.315	127.195	195.751	146.686	59.75	37.2064	36.6758	37.4327	42.2297	NaN	47.5803	55.4985	NaN	29.512
NaN	91.1958	172.611	268.945	539.91	379.336	NaN	NaN	NaN	NaN	NaN	2909.62	NaN	NaN	NaN	NaN	NaN	NaN	NaN	NaN	NaN	NaN	NaN	NaN	NaN	704.075	1164.99	1053.75	NaN	NaN	NaN	814.252	500.902	209.872	NaN	397.186	141.855	186.799	203.592	NaN	NaN	44.0705	36.6104	NaN	31.8162	27.9034	31.9628	35.4476	32.7377	28.3483
NaN	99.8882	352.479	464.516	570.445	780.561	NaN	NaN	NaN	NaN	NaN	2594.24	NaN	NaN	NaN	NaN	NaN	1914.41	1645.91	NaN	NaN	NaN	706.528	442.659	174.135	323.989	351.922	NaN	NaN	NaN	2416.79	1125.01	1091.63	420.442	604.57	596.229	460.18	233.228	131.414	NaN	NaN	251.994	NaN	28.5812	NaN	NaN	25.8717	26.2014	27.3476	28.5092
NaN	113.384	NaN	924.886	693.877	NaN	NaN	NaN	NaN	NaN	NaN	NaN	NaN	NaN	NaN	NaN	NaN	1705.45	1299.73	NaN	NaN	NaN	834.391	205.351	156.145	NaN	228.751	426.547	483.809	703.471	1997.09	2292.23	1018.3	720.247	677.764	734.996	308.605	96.2809	NaN	NaN	NaN	216.945	29.3749	27.254	27.0806	26.6463	26.4217	24.7377	26.2004	31.6708
NaN	226.139	400.554	1037.85	1376.58	NaN	NaN	NaN	NaN	NaN	NaN	NaN	NaN	NaN	NaN	NaN	NaN	NaN	NaN	NaN	NaN	NaN	NaN	342.145	89.5677	31.2472	81.6617	152.355	329.825	427.911	841.263	1396.87	963.263	804.546	979.301	784.966	313.608	32.8436	31.7356	NaN	NaN	NaN	NaN	NaN	NaN	26.6449	26.627	25.5922	26.589	140.702
791.789	1297.51	NaN	998.827	1342.96	2033.57	NaN	NaN	NaN	NaN	NaN	NaN	NaN	1300.28	2095.41	2588.04	2019.12	NaN	NaN	510.67	292.687	516.055	440.381	207.82	64.6114	27.6531	32.0114	49.6924	85.1919	145.77	293.363	263.699	NaN	1477.63	1013.62	573.54	259.115	30.1129	25.1534	NaN	NaN	25.7614	27.6936	NaN	NaN	42.4852	42.0386	43.3338	64.2593	341.374
NaN	2558.63	NaN	NaN	NaN	NaN	NaN	NaN	NaN	NaN	NaN	154.079	120.615	545.916	1012.36	1539.52	1927.52	NaN	655.049	494.377	NaN	171.66	296.787	82.3536	30.6208	NaN	NaN	NaN	32.1641	62.6077	58.8154	291.037	966.455	1825.75	574.922	330.871	61.1176	NaN	NaN	NaN	25.4133	28.3189	32.7321	NaN	192.937	284.019	272.363	293.599	NaN	247.081
NaN	2998.91	3521.5	NaN	NaN	NaN	NaN	NaN	NaN	NaN	NaN	161.754	57.2657	168.145	NaN	733.556	807.89	NaN	522.979	1203.77	177.699	269.349	NaN	NaN	NaN	NaN	30.989	NaN	NaN	NaN	45.6033	153.727	NaN	490.997	678.238	136.686	NaN	NaN	28.3015	26.5238	25.5518	36.0018	39.6425	NaN	NaN	NaN	NaN	364.665	141.819	89.4517
2901.61	2864.03	3191.1	NaN	NaN	NaN	NaN	NaN	1588.28	NaN	491.414	263.702	NaN	NaN	52.33	127.214	330.249	NaN	527.612	1959.46	1914.46	1988.62	1174.04	276.227	39.7273	NaN	31.1444	27.0607	NaN	25.6743	27.4938	63.2417	NaN	191.688	254.245	63.8165	37.621	31.1631	NaN	NaN	28.0726	NaN	39.1658	40.5821	253.17	507.429	335.292	178.633	115.544	NaN
NaN	2122.4	3756.85	NaN	NaN	NaN	NaN	NaN	729.991	533.651	180.625	130.689	54.7562	47.5619	72.8821	72.86	138.649	450.975	649.718	1402.71	3204.49	3670.3	2081.83	534.635	67.9663	NaN	53.9965	34.5395	NaN	29.3327	27.7144	134.841	186.702	232.223	NaN	NaN	89.7316	45.8346	NaN	NaN	36.9688	NaN	36.0785	85.292	305.592	326.409	250.556	366.429	250.639	67.409
NaN	409.084	NaN	NaN	NaN	NaN	NaN	NaN	308.94	858.076	1322.33	1180.81	218.281	401.865	223.664	NaN	220.095	308.24	471.458	524.153	1204.12	2381.19	1608.41	470.694	78.596	NaN	NaN	32.3015	NaN	NaN	392.006	287.551	NaN	1044.22	NaN	NaN	269.988	336.61	104.929	110.338	49.6905	NaN	NaN	122.529	NaN	619.216	472.795	726.782	444.747	84.6452
NaN	374.794	NaN	NaN	NaN	226.07	NaN	501.907	1504.77	2606.82	NaN	NaN	NaN	529.894	340.579	NaN	66.017	NaN	118.441	343.45	532.427	862.733	768.647	181.472	NaN	31.9106	24.842	29.8476	48.4436	287.102	408.451	NaN	NaN	1363.47	NaN	NaN	NaN	343.549	66.2648	37.3731	34.9536	NaN	66.0532	720.196	NaN	1366	1322.68	1219.88	NaN	68.8542
NaN	1196.66	NaN	NaN	177.1	211.437	120.866	240.475	1295.24	2885.71	NaN	NaN	NaN	269.343	87.0314	NaN	NaN	NaN	28.7174	35.9202	457.831	447.126	NaN	111.484	60.3709	NaN	23.4117	37.4834	109.902	421.875	NaN	NaN	NaN	NaN	NaN	NaN	NaN	123.094	47.5177	33.9087	33.2655	60.8211	295.253	776.932	NaN	3633.83	3139.17	2108.89	NaN	86.3464
NaN	2095.1	1390.46	141.475	126.737	100.881	NaN	86.4248	148.867	NaN	NaN	NaN	NaN	172.861	40.4388	29.1525	NaN	27.6162	26.5751	49.6997	103.451	232.601	340.1	240.606	105.216	74.3632	30.8245	53.5963	167.366	450.221	486.366	NaN	NaN	NaN	NaN	NaN	133.727	71.9672	46.8926	NaN	33.8605	54.5203	193.263	793.134	NaN	NaN	3259.62	NaN	NaN	103.888
NaN	1572.74	405.503	147.495	59.5069	44.7946	NaN	NaN	60.6337	124.061	192.859	165.37	NaN	107.265	71.3795	27.5547	NaN	NaN	38.114	42.7617	46.8111	46.4008	75.8347	166.905	NaN	44.8605	38.2581	44.9774	84.0777	173.472	82.7556	NaN	NaN	NaN	NaN	NaN	173.176	129.245	78.3751	35.8886	32.2922	47.1969	317.349	975.544	885.467	3304.47	NaN	NaN	NaN	NaN
NaN	572.213	213.858	NaN	NaN	NaN	NaN	33.3296	29.0984	33.6832	34.65	117.406	NaN	124.757	62.2597	34.6482	NaN	28.2182	34.1574	43.5872	29.1369	24.6352	39.9844	49.4132	34.9194	NaN	81.0429	NaN	42.9351	57.6309	107.578	344.762	NaN	NaN	144.23	160.639	199.61	419.393	NaN	47.0555	32.0884	NaN	98.4427	561.631	787.509	NaN	NaN	NaN	NaN	NaN
NaN	267.995	NaN	85.7414	104.413	137.868	131.921	57.9746	25.7539	26.8654	28.4223	37.1162	118.24	91.8048	52.913	44.2291	34.1063	29.942	32.0147	35.693	NaN	23.3234	25.1147	26.4735	36.8294	56.6195	75.4073	65.8937	75.6748	90.0128	85.8262	202.005	NaN	NaN	92.5609	67.4549	202.52	306.433	NaN	67.9621	40.627	31.1861	40.8344	107.881	443.011	333.4	NaN	NaN	NaN	NaN
NaN	NaN	76.0592	87.2372	105.479	198.755	91.3501	NaN	24.6242	25.583	24.908	26.0707	29.5409	27.8658	45.6001	42.4673	26.231	24.7107	27.9818	27.7454	28.3054	32.4704	39.4228	37.4247	40.7103	43.9285	40.8711	76.729	214.638	121.89	57.7108	80.5171	74.3422	86.4329	53.0255	40.8873	35.6221	56.5518	61.4495	76.9608	38.2839	30.3361	50.875	146.991	655.598	NaN	NaN	NaN	2701.85	2516.21
NaN	NaN	48.9389	81.8158	119.241	176.702	NaN	44.8554	30.1091	32.9583	30.2565	NaN	24.6382	28.8605	37.9662	34.4037	25.2418	25.5583	27.0209	53.2076	NaN	85.0532	46.2268	NaN	29.8186	32.3869	33.4116	119.416	131.073	41.4525	36.1519	44.4695	51.9189	47.7559	39.6709	31.8114	30.8255	32.4918	36.0416	NaN	59.3276	NaN	64.4648	154.457	1906.83	NaN	NaN	NaN	NaN	NaN
NaN	62.9167	NaN	314.971	324.04	569.92	870.403	324	143.979	195.057	75.786	47.9169	48.5748	47.6589	NaN	26.9603	23.1627	NaN	28.9253	88.1425	450.537	202.184	40.8523	26.142	NaN	NaN	NaN	114.789	118.949	NaN	32.5991	33.7004	37.5399	38.3249	57.2998	125.238	349.161	347.209	115.679	NaN	43.53	42.0753	53.6696	171.602	2797.06	NaN	NaN	NaN	NaN	2382.38
NaN	391.076	1074.73	770.672	405.011	1451.37	1885.59	NaN	1375.3	908.139	NaN	631.855	141.944	NaN	27.4431	27.3749	24.2751	NaN	28.1448	146.43	224.427	181.714	30.0879	28.372	35.9958	74.4698	88.53	NaN	NaN	77.8105	93.0345	NaN	NaN	44.9609	71.2112	442.059	992.499	834.336	541.402	NaN	41.1246	55.2782	130.681	191.144	354.73	NaN	NaN	NaN	NaN	NaN
NaN	431.061	719.406	NaN	149.689	335.855	1132.25	1124.01	1720.96	2113.93	NaN	1724.81	325.336	NaN	27.8756	28.5954	30.6493	31.3183	28.6287	30.8442	33.9038	42.5004	33.9082	37.9349	NaN	48.5684	74.3797	36.3346	40.2288	NaN	NaN	236.041	147.93	66.3446	64.8791	148.575	163.727	NaN	112.37	101	NaN	38.1821	96.8424	140.879	188.968	359.183	NaN	NaN	NaN	1974.84
NaN	203.205	256.194	82.8014	NaN	147.541	247.641	605.849	1170.19	1894.84	1859.18	1189.35	286.517	53.4325	31.9363	28.3892	27.6349	NaN	29.5685	29.989	35.394	41.6204	40.5125	NaN	318.532	100.615	39.0094	40.9053	39.5172	51.5042	115.205	190.136	117.772	NaN	80.2576	125.554	115.188	56.0777	79.9814	53.2531	36.4007	37.1992	51.3315	NaN	77.256	249.448	552.517	507.82	NaN	1443.08
NaN	75.3236	44.3754	NaN	26.933	33.4674	99.7203	394.314	341.758	152.135	641.688	647.441	347.776	93.0853	41.306	46.0886	37.2215	37.3118	32.2359	35.7669	34.639	42.7081	350.771	711.166	562.287	133.88	48.7906	46.1726	43.8129	40.6328	52.4232	44.2269	55.0065	34.6774	62.9486	41.6069	33.9288	33.177	37.6431	39.5246	41.2084	42.5958	38.0684	NaN	45.8701	98.7071	230.604	270.048	467.059	463.413
NaN	287.013	64.4063	39.4019	56.4591	75.8636	63.946	NaN	98.37	97.452	164.198	184.871	191.552	117.902	46.4278	36.355	50.0229	52.8882	51.1992	54.4562	69.7842	238.569	657.812	527.652	263.116	186.952	74.3359	NaN	39.6927	38.1788	NaN	30.912	33.1714	31.7962	34.1638	33.6387	36.4371	35.1559	39.139	40.4305	46.8907	NaN	NaN	41.3962	40.6899	47.9955	67.1063	188.959	369.615	354.555
NaN	458.86	175.069	236.586	200.456	166.937	129.926	70.4669	NaN	152.935	NaN	NaN	43.7059	57.0062	35.6323	41.6259	50.1186	69.1277	NaN	442.452	695.164	679.574	NaN	193.66	164.074	231.822	143.824	NaN	40.9482	38.5125	33.7169	31.4327	31.2564	30.2028	42.1466	75.2778	53.6567	39.6721	45.7351	39.0883	40.5569	NaN	60.5538	NaN	46.6973	42.3809	42.2671	79.7001	91.4228	NaN
NaN	901.323	NaN	NaN	424.049	280.408	NaN	96.5878	312.937	184.573	55.3393	62.8957	44.1561	34.2896	33.0116	35.2074	NaN	91.6415	318.566	633.563	1507.89	872.187	538.374	220.024	194.175	85.3157	67.586	38.5847	37.0027	36.9098	36.215	32.1323	30.205	34.6586	34.5606	NaN	54.2554	32.4017	36.2375	34.7133	NaN	NaN	78.9546	61.6128	44.1737	39.5613	41.7128	46.5659	60.0476	63.7543
NaN	1677.93	NaN	NaN	975.026	685.094	199.023	121.57	101.65	105.512	60.2055	76.8997	57.5069	37.9783	30.7319	30.3002	NaN	102.823	372.256	1130.84	NaN	NaN	NaN	938.601	557.635	188.877	36.8609	45.0459	36.9023	45.5587	42.1538	32.803	31.9822	44.4971	31.3634	38.4662	35.8538	30.2433	35.9214	67.167	36.6846	83.522	71.0607	56.3877	37.8141	38.5941	NaN	41.5693	48.3343	56.2431
NaN	1164.43	1096.05	663.998	665.6	606.958	304.93	53.824	50.9106	48.9579	NaN	69.1928	NaN	43.1765	32.8481	31.9802	96.9924	NaN	1595.36	1760.53	NaN	2490.56	1789.47	627.196	NaN	83.4455	38.7336	121.19	347.198	270.762	NaN	34.8588	32.798	32.9187	33.6664	33.1951	33.3741	34.2578	54.7167	371.411	261.259	127.976	56.039	39.0914	35.8818	38.4464	NaN	41.3941	44.6975	49.6783
NaN	641.919	859.149	NaN	454.495	NaN	NaN	NaN	49.8502	NaN	34.6325	NaN	NaN	36.7817	34.7586	37.5364	374.978	484.771	NaN	NaN	2075.63	2292.73	2215.86	410.102	112.764	39.2673	39.0278	212.601	679.705	471.913	57.477	NaN	33.1893	34.3469	35.0358	45.5017	76.6003	61.55	227.515	436.269	NaN	NaN	48.0922	44.189	40.8719	NaN	NaN	39.6016	44.6748	51.3749
NaN	182.322	347.054	205.577	288.966	154.35	NaN	45.74	35.8174	31.4863	31.0049	32.0471	NaN	32.3582	31.9179	51.014	58.3076	688.979	775.727	1605.02	1892.34	1633.29	1154.64	734.856	121.866	34.8488	34.8893	143.399	651.602	562.532	114.301	40.8865	34.3924	34.672	79.9717	268.367	341.592	145.696	116.916	352.923	381.521	135.897	93.283	38.7513	NaN	NaN	NaN	41.8081	44.7382	47.9929
NaN	66.1351	50.9941	38.4575	30.0929	NaN	44.3558	32.3774	29.328	27.8669	29.6393	28.6252	29.4096	30.7414	37.0076	37.5389	57.0245	NaN	110.628	1006.97	1234.82	1101.61	343.569	139.76	63.7957	38.5996	55.2084	154.652	810.376	1151.55	220.467	45.0031	39.7704	52.7162	187.762	549.093	NaN	160.076	151.603	89.6578	80.4964	46.8703	37.1064	34.0703	78.4082	NaN	42.1773	42.9638	NaN	74.9871
NaN	37.6812	305.716	NaN	31.141	30.9054	NaN	29.7038	29.1993	26.9686	29.4201	29.6649	27.4365	NaN	36.7024	NaN	54.9908	82.8638	153.473	418.204	257.248	NaN	74.8403	46.0668	42.135	40.294	39.9286	NaN	364	836.49	209.855	57.4544	61.2369	71.6601	88.8823	NaN	NaN	NaN	50.2165	43.96	41.3939	38.5126	37.0612	36.197	39.5823	33.7262	37.5183	40.2439	48.0751	48.0991
NaN	90.4555	212.196	219.629	33.2198	31.7245	NaN	NaN	30.3266	30.3101	27.2418	31.2735	29.4347	33.2778	NaN	83.0756	150.861	364.595	238.703	NaN	181.462	114.743	66.5216	44.6731	57.422	66.3726	52.3729	NaN	395.505	614.799	156.323	60.7411	71.853	74.8536	NaN	NaN	75.4808	41.9489	42.9822	47.9321	42.1022	71.465	48.9716	39.8388	38.3743	39.2915	37.4073	41.316	45.2944	52.5998
NaN	30.5734	32.209	61.9323	35.7746	55.4199	40.1939	25.9167	29.6792	29.6722	33.8804	32.3134	29.4514	35.2643	155.672	918.44	639.121	974.697	1466.78	NaN	180.725	105.794	66.3013	49.9357	92.2096	142.645	69.005	36.0013	59.4574	102.408	55.6105	46.3709	39.0192	41.5228	NaN	42.9262	43.0438	38.5966	49.9661	72.411	NaN	178.531	88.9026	102.314	107.067	69.6065	79.2502	44.6125	45.9151	42.5306
NaN	29.0845	30.4092	31.2019	38.458	43.0508	34.8199	31.2231	32.2686	36.0734	NaN	35.9846	32.3215	46.9683	163.23	1536.42	1531.23	NaN	2238.9	NaN	174.323	99.1394	65.1699	54.6422	111.363	92.1518	NaN	34.7762	43.1982	52.981	61.3759	39.4977	35.9582	35.6221	NaN	NaN	41.19	45.7369	76.5058	114.975	205.768	292.258	249.488	484.583	207.637	NaN	162.602	109.732	NaN	50.3608
NaN	31.3953	29.8548	27.7221	27.4864	31.5041	30.4296	NaN	NaN	55.1267	54.4252	42.8524	39.2316	50.0912	166.566	1177.6	1998.92	NaN	NaN	NaN	182.651	117.242	61.2898	68.9139	56.4709	NaN	62.7684	37.2664	NaN	117.404	138.398	69.8234	36.2016	35.8063	34.63	38.0374	41.0434	62.1704	87.014	NaN	340.008	NaN	1400.75	1450.05	1398.07	NaN	318.894	136.979	82.1222	68.8352
NaN	32.6398	41.0649	41.7046	36.8503	32.4557	31.7189	38.7923	68.8303	193.468	191.118	120.704	69.0079	79.1968	395.486	NaN	1882.98	1438.56	859.553	982.773	157.638	96.9316	95.454	182.774	NaN	NaN	81.5152	70.9808	137.027	278.714	361.62	336.692	53.0264	36.6515	36.0083	39.8262	128.156	190.463	192.404	330.251	403.172	818.181	1784.17	1918.05	1434.61	593.957	353.452	199.191	126.191	75.4267
NaN	233.969	270.592	76.5292	40.8782	48.2631	59.6959	90.6322	269.918	446.935	935.045	415.966	192.874	154.185	687.803	887.667	1251.51	716.396	580.324	176.749	81.8324	79.0096	175.898	599.392	859.523	556.507	109.668	69.3581	106.256	201.743	793.939	749.707	NaN	36.4338	38.3304	41.7411	262.698	455.192	473.747	435.384	538.063	NaN	1784.7	1816.41	570.047	355.553	196.664	180.56	161.407	325.313
NaN	962.974	991.964	NaN	56.9454	93.3662	122.656	182.315	1343.89	2368.1	NaN	1250.33	216.905	112.86	NaN	615.062	NaN	NaN	NaN	76.5469	66.3426	56.2932	78.1054	161.184	NaN	NaN	55.4164	47.5573	53.346	67.0786	461.259	261.047	161.4	33.4782	36.9405	NaN	277.665	506.691	NaN	NaN	NaN	NaN	NaN	NaN	NaN	358.703	237.466	159.324	214.254	325.786
NaN	2423.23	NaN	NaN	74.48	118.993	122.109	NaN	1614.7	3675.97	2516.16	1771.46	NaN	NaN	207.814	548.725	168.523	246.779	139.632	44.7816	40.0376	44.0137	34.7137	101.312	NaN	58.7807	47.4446	40.1854	35.0381	34.5203	78.6593	50.3344	78.1128	47.9292	37.2422	48.4696	206.028	600.96	1060.14	NaN	NaN	NaN	NaN	NaN	NaN	NaN	475.656	200.514	146.994	181.734
NaN	2335.56	NaN	NaN	NaN	NaN	840.212	1586.15	2703.01	3682.82	NaN	NaN	658.021	254.688	190.709	NaN	99.6679	130.699	NaN	38.234	33.6607	32.3736	33.5888	NaN	NaN	56.8117	49.5479	40.6933	39.9129	45.4768	36.9885	47.6613	49.2931	41.6189	39.383	47.4447	88.1142	467.448	871.606	NaN	NaN	NaN	NaN	NaN	NaN	NaN	544.24	506.103	113.069	114.047
NaN	1990.97	NaN	NaN	NaN	NaN	NaN	NaN	2968.6	385.052	313.148	305.692	348.717	266.183	140.823	65.6038	48.8362	40.1976	NaN	32.4278	32.8574	33.1874	NaN	63.9696	55.9009	45.8824	41.4004	61.8495	68.2986	117.003	155.27	NaN	102.165	42.1775	74.4395	62.8803	97.527	243.891	802.686	903.374	445.704	415.188	481.706	NaN	NaN	NaN	NaN	906.708	157.091	115.509
NaN	2751	NaN	NaN	NaN	3179.2	NaN	NaN	2369.82	565.067	283.934	156.749	NaN	NaN	NaN	39.6493	41.4684	42.8479	NaN	34.3215	33.4277	33.2975	34.8402	119.987	124.665	43.6816	NaN	56.8599	NaN	NaN	353.184	502.416	316.936	152.166	210.796	NaN	476.895	473.435	517.202	690.024	269.305	215.467	358.749	NaN	NaN	NaN	1605.51	1359.51	231.728	NaN
NaN	3042.15	NaN	NaN	NaN	3233.15	NaN	1493.11	1749.62	502.135	220.393	90.1894	57.8132	48.8642	42.8621	40.3921	42.2484	NaN	49.7871	40.9809	35.7756	36.8813	46.0826	53.2923	143.865	52.4205	42.3573	38.7529	51.137	69.277	403.8	886.999	572.001	331.354	291.64	420.164	952.24	944.729	1163.11	1097.71	545.696	173.995	657.643	1137.24	1884.21	NaN	1207.18	1269.58	362.007	532.436
NaN	2260.79	NaN	NaN	NaN	NaN	NaN	1048.22	858.798	345.274	170.25	87.7982	48.8527	43.8015	41.7893	39.1178	38.4541	NaN	NaN	37.3342	34.0077	35.1086	48.989	67.9116	53.1949	51.3905	39.5373	49.7164	69.0432	171.292	567.764	1405.53	1210.4	691.951	220.426	335.643	842.502	1527.69	NaN	407.922	210.177	253.814	440.117	836.311	2203.39	2944.41	3383.93	NaN	NaN	679.686
NaN	1153.8	1964.58	2022.56	1990.33	1331.79	685.136	470.247	530.463	487.894	166.589	49.5333	49.4064	NaN	NaN	40.5166	NaN	NaN	40.0701	34.4025	NaN	NaN	51.7285	54.8472	47.2406	41.7176	38.8436	81.5959	138.967	267.054	451.812	NaN	NaN	NaN	NaN	NaN	918.184	1906.12	1384.39	709.37	296.171	133.734	186.6	425.172	1960.83	3129.63	3976.74	4098.8	2626.33	NaN
NaN	441.186	NaN	1576.79	1674.4	891.428	300.84	217.51	104.008	223.859	126.825	46.9316	52.7687	59.0647	NaN	NaN	43.9111	36.1229	36.3612	37.4718	37.2946	NaN	54.0548	49.8761	NaN	36.6677	45.7624	124.716	NaN	NaN	649.055	1763.38	2516.19	NaN	NaN	NaN	566.162	1158.04	1555.25	866.28	367.706	123.142	180.189	418.007	1566.93	3499.81	3952.1	4210.8	3055.83	1300.83
NaN	270.628	508.831	345.792	895.908	616.463	186.067	NaN	NaN	113.394	66.0473	37.2339	47.9268	NaN	52.2622	44.6398	41.5802	37.9014	36.2275	39.1616	38.6944	41.8575	37.2484	36.8827	33.5964	34.963	60.3771	208.026	223.3	125.106	284.86	1620.25	NaN	NaN	NaN	NaN	775.134	1413.13	793.4	177.478	115.261	129.354	233.696	331.759	808.708	2033.42	3304.97	3633.85	2798.51	1225.78
NaN	236.647	136.987	138.471	195.91	131.245	67.149	189.997	NaN	92.4225	51.8707	33.347	36.4458	NaN	54.0628	58.528	45.1021	44.5967	40.1565	37.5905	36.002	42.1704	42.3083	36.7096	37.3398	37.5214	38.813	70.4361	68.38	233.041	390.129	1324.69	2967.41	1988.65	NaN	NaN	421.019	915.452	279.114	155.683	78.5878	117.472	236.015	365.195	324.772	665.777	NaN	2689.5	2210.95	NaN
NaN	196.612	103.226	82.4658	75.2811	51.9881	46.8308	68.8932	663.862	229.056	NaN	31.3351	34.1338	NaN	92.0302	153.956	159.438	90.5066	50.272	36.9269	38.2495	42.6342	39.7198	39.3474	40.4365	42.0297	38.5182	42.2598	42.1446	186.858	594.426	1053.99	2493.61	1096.08	NaN	NaN	261.186	267.818	238.996	84.939	63.0822	85.5946	131.57	212.051	242.755	524.825	770.773	1797.29	1176.69	393.279
NaN	210.038	84.1356	65.1437	51.3616	49.486	48.333	59.4384	336.022	110.689	31.6374	NaN	NaN	82.8667	277.493	1057.29	1584.3	1012.39	73.2939	53.2924	37.9318	38.9578	42.4105	42.7026	41.0805	41.3624	37.6243	NaN	38.739	NaN	774.13	1212.55	1257.38	660.37	NaN	139.074	139.852	194.36	276.996	81.7357	55.3187	66.0539	78.9447	107.644	171.02	NaN	324.857	1307.26	1411.81	763.066
NaN	252.179	77.4203	69.4114	77.8183	149.489	148.707	69.4147	67.2508	44.3379	35.8168	NaN	NaN	NaN	NaN	4452.77	3508.6	2435.95	1332.51	92.8369	40.0404	54.2282	47.7872	49.8323	38.7843	38.9042	35.4322	NaN	38.4591	65.3344	NaN	432.147	416.938	307.545	257.773	141.6	128.605	117.533	124.883	102.423	73.8096	50.3737	53.3585	61.1947	59.8442	65.6851	NaN	103.672	1143.54	1459.53
NaN	233.374	101.481	NaN	213.43	217.489	738.907	NaN	143.611	76.0979	NaN	43.3517	NaN	93.3222	NaN	NaN	1333.74	NaN	1608.4	113.013	70.6272	71.6308	65.9854	41.49	39.7347	NaN	NaN	NaN	NaN	83.0843	NaN	159.854	102.062	124.944	NaN	95.3573	86.856	NaN	74.5216	71.2422	64.4805	79.9216	81.4733	80.0889	71.7269	72.9793	NaN	93.1448	130.436	172.208
NaN	115.652	104.909	86.484	147.758	NaN	658.383	371.982	NaN	133.141	64.9425	96.7749	95.9789	93.546	104.42	165.909	410.749	NaN	412.63	NaN	112.445	139	235.897	43.3209	NaN	37.6765	37.0372	NaN	48.4157	99.543	69.4643	57.325	82.8792	73.852	NaN	NaN	NaN	NaN	NaN	NaN	303.408	332.621	252.518	137.695	126.953	74.8428	70.6506	NaN	NaN	NaN
NaN	109.35	382.716	129.862	217.841	NaN	244.242	245.568	279.464	207.09	69.0625	80.0757	94.771	66.0812	58.8898	64.7104	67.9226	47.0076	83.1524	60.7149	203.608	513.422	473.209	NaN	40.2031	39.5533	37.9215	41.3463	62.5079	74.256	49.0414	47.0658	59.4948	73.0309	NaN	49.9444	57.7184	58.6794	53.7965	77.9803	592.693	1154.98	786.564	296.031	130.878	NaN	63.1668	54.0644	46.9307	44.7659
NaN	609.661	1178.88	1091.41	NaN	NaN	NaN	NaN	369.938	207.615	65.5031	51.1439	43.2823	39.3203	37.0999	36.038	41.5005	71.4434	67.1381	60.2592	217.259	458.403	435.117	159.625	42.8272	48.1456	42.0422	38.6541	NaN	40.8279	38.2075	38.8453	53.9823	84.1292	65.7716	43.753	46.4636	51.5587	54.0343	84.8212	780.908	1957.19	1612.19	710.298	129.657	68.5463	NaN	40.3301	43.9321	44.3383
NaN	1145.4	1766.65	NaN	1297.04	722.449	NaN	NaN	493.717	344.587	92.4866	42.3724	41.3014	44.3051	48.23	38.273	41.2895	115.281	101.286	80.3612	117.366	119.312	54.6683	45.9091	NaN	55.1554	46.0721	39.3524	NaN	NaN	NaN	39.192	50.9078	66.932	58.0755	42.975	42.7501	47.8234	61.5499	150.662	1316.75	1777.11	1493.98	376.39	141.536	68.0797	45.2275	42.2661	47.5267	46.5236
NaN	1193.51	1054.13	1119.55	1276.58	1084.05	2109.6	2292.03	1349.76	411.992	41.4292	38.3902	NaN	52.6992	56.8644	48.3152	63.735	77.7126	73.356	64.2879	NaN	NaN	52.4658	39.2328	45.3237	47.2871	70.2408	186.69	NaN	91.0379	41.1638	NaN	100.189	89.2231	44.2182	43.5841	NaN	NaN	91.57	269.879	1246.29	1444.99	517.327	303.953	118.777	80.5347	44.9469	43.6863	45.3795	NaN
NaN	1511.45	NaN	245.998	1087.37	1029.84	1870.65	1023.76	363.705	49.9279	41.8292	34.7923	33.9564	46.9433	48.7886	45.0418	39.6285	NaN	73.4227	66.5371	NaN	NaN	NaN	NaN	39.9121	NaN	144.284	NaN	172.412	89.1785	60.1565	66.0567	146.35	157.786	62.4632	39.1255	43.2581	52.1222	95.9212	262.28	878.36	808.221	293.943	158.353	98.4519	80.9443	90.0701	130.106	63.8168	40.3433
NaN	1736.08	350.541	151.94	154.222	569.293	682.655	200.796	103.298	65.0229	44.2355	39.1057	32.7103	36.9469	38.0805	36.8659	40.9754	41.0365	72.5849	60.4736	41.2301	NaN	38.8541	44.1949	NaN	67.0607	103.094	NaN	NaN	NaN	NaN	55.7701	88.4621	93.256	55.3099	59.5229	133.936	63.7959	50.8142	100.047	NaN	NaN	198.972	121.939	158.666	119.012	150.052	273.561	174.683	68.7412
NaN	1098.53	304.464	82.6018	145.217	190.463	165.425	120.334	122.34	93.4033	62.8984	53.243	36.6077	36.4703	40.7738	48.8287	52.1357	44.4058	48.4296	NaN	39.1888	39.4072	NaN	45.588	63.556	NaN	214.593	NaN	NaN	114.454	105.83	57.5206	NaN	78.3348	259.097	412.041	NaN	83.8903	45.3728	56.7713	106.636	118.383	108.622	NaN	NaN	NaN	NaN	360.955	256.614	112.471
NaN	190.489	56.9175	67.2007	76.8824	102.548	113.235	156.53	232.212	224.953	157.749	79.7885	40.7032	38.6833	73.7775	66.8405	51.7288	43.7334	46.0272	NaN	NaN	39.4638	NaN	NaN	74.7209	74.2097	130.703	NaN	121.277	NaN	111.307	58.8415	58.9074	55.293	NaN	1063.46	717.482	157.96	45.2273	40.32	57.2327	102.737	140.385	168.95	176.786	231.098	NaN	298.5	275.764	274.314
55.2441	57.9538	46.1379	105.067	67.1378	NaN	NaN	333.772	661.764	426.641	351.285	447.163	59.1589	55.2072	79.7499	59.329	46.1506	41.7971	50.3941	74.284	NaN	52.4741	55.2482	47.9081	50.2455	49.3758	57.3099	74.0934	92.4961	NaN	106.357	67.5274	NaN	NaN	720.986	620.925	658.566	376.836	45.3927	82.2374	150.913	173.621	204.449	258.807	268.431	NaN	429.69	272.286	169.102	408.464
NaN	142.091	NaN	231.045	73.1442	88.7736	139.177	731.359	1448.26	NaN	3280.14	1991.48	686.95	139.874	NaN	66.3603	55.0024	50.317	73.1081	136.76	NaN	111.73	NaN	51.7234	41.0034	40.0714	45.0083	52.1227	49.2151	58.6426	NaN	NaN	NaN	61.6309	112.635	378.366	NaN	NaN	54.9828	186.534	400.818	NaN	NaN	441.266	342.748	NaN	302.879	NaN	135.75	200.506
NaN	211.794	244.428	145.702	71.3239	88.0059	239.764	906.808	1466.48	3579.45	4148.9	3044.41	1153.89	NaN	NaN	89.7562	NaN	42.4128	55.2393	60.9534	NaN	46.9462	68.2354	NaN	43.0036	35.6856	39.9483	42.8421	45.7509	NaN	NaN	NaN	46.6395	NaN	45.5348	59.9962	89.589	75.4772	NaN	252.43	792.316	1016.64	924.217	465.863	265.135	184.095	195.022	158.798	158.355	NaN
NaN	105.643	111.174	92.6796	72.9922	224.515	650.449	1743.2	2986.63	2889.93	2092.24	680.31	324.636	86.4093	74.1569	56.8487	NaN	38.6771	39.8661	40.9212	NaN	42.0966	NaN	69.9254	54.1267	46.5445	45.9231	61.8896	117.04	NaN	55.1202	NaN	43.1274	NaN	NaN	43.6223	53.5136	53.862	99.8579	133.083	425.627	816.968	940.423	538.888	246.355	216.422	309.961	232.758	237.055	231.281
NaN	74.7836	95.5365	NaN	109.167	313.248	846.032	1766.8	2711.65	2078.39	267.79	109.771	66.0493	55.943	NaN	68.8867	NaN	NaN	37.8383	40.0101	NaN	NaN	NaN	NaN	72.5729	48.8933	51.7715	67.0612	291.46	NaN	46.3218	NaN	43.6498	NaN	NaN	42.1635	47.4986	56.6739	NaN	133.433	622.855	1857.24	1766.9	652.385	233.314	339.641	380.111	366.37	769.602	544.899
NaN	35.7525	54.1557	57.0289	62.8683	708.648	1498.24	1768.57	2078.24	778.909	126.026	61.3951	45.0046	41.3693	55.6233	104.527	NaN	NaN	40.2215	34.2786	33.3406	54.9066	44.7964	40.3555	NaN	39.3458	46.1392	NaN	NaN	117.174	43.3098	38.3042	NaN	36.7859	38.36	NaN	NaN	71.5666	68.634	190.822	984.59	2290.8	1772.62	699.127	119.073	145.09	182.461	542.411	1446	968.569
NaN	38.5279	37.2985	NaN	204.699	NaN	1839.08	1547.01	1397.83	391.891	104.286	52.4482	NaN	38.5345	53.089	59.8658	50.7585	41.0584	44.7274	41.9001	42.6256	45.3793	56.0942	40.972	NaN	35.7199	NaN	NaN	NaN	65.0193	36.9259	39.3424	35.1771	41.1723	60.5136	83.8363	NaN	NaN	NaN	367.773	1276.29	1975.94	1356.72	645.432	217.992	80.8176	104.862	364.611	1264.21	1278.9
NaN	59.7697	43.9819	38.5064	NaN	463.782	238.43	518.687	425.687	199.98	60.3922	46.7667	39.8148	37.1972	39.4785	47.3951	NaN	NaN	NaN	97.5609	118.892	240.848	197.189	118.169	41.5316	42.5737	61.4522	59.4536	43.288	37.5264	36.2693	NaN	39.6236	43.6679	56.9629	67.363	NaN	211.076	450.955	783.46	1146.59	866.278	685.339	495.33	254.134	177.063	256.618	411.58	1081.54	1520.25
51.7683	63.3858	42.5752	NaN	NaN	98.9772	NaN	169.003	199.143	114.753	50.2089	NaN	37.5155	36.6829	41.3023	NaN	NaN	NaN	NaN	154.248	203.874	437.513	553.723	185.681	43.974	43.8859	62.6352	43.3511	42.2841	40.3377	37.5072	NaN	40.773	42.4608	47.8082	61.7413	NaN	703.409	918.81	1334.97	1118.6	560.11	514.592	563.552	305.63	326.994	481.408	491.098	782.991	861.94
NaN	NaN	NaN	NaN	NaN	NaN	NaN	NaN	NaN	NaN	NaN	NaN	NaN	NaN	43.4692	NaN	NaN	114.916	NaN	NaN	NaN	NaN	484.858	NaN	NaN	40.8964	NaN	40.3633	NaN	NaN	NaN	NaN	43.6759	NaN	NaN	NaN	NaN	NaN	NaN	NaN	NaN	NaN	NaN	NaN	NaN	NaN	NaN	NaN	NaN	NaN
0	0	0	0	0	0	0	0	0	0	0	0	0	0	0	0	0	0	0	0	0	0	0	0	0	0	0	0	0	0	0	0	0	0	0	0	0	0	0	0	0	0	0	0	0	0	0	0	0	0
[truncated: 51 more columns]

## Sheet: Panel G
Neighborhood cell packing	Normalized Curli Transcription (AU)	Normalized Curli Immunostaining (AU)	Lysogen Population (From Figure 1 Panel E)
0	0.000185033	0.000402598	0.004604
0.010101	0.0004638	0.000464247	0.010147
0.020202	0.00062386	0.000408657	0.007328
0.030303	0.00082826	0.000454414	0.017099
0.040404	0.000923213	0.000452144	0.01926
0.0505051	0.00106613	0.000496616	0.03307
0.0606061	0.00122535	0.000526247	0.031473
0.0707071	0.0014207	0.000578651	0.030909
0.0808081	0.00152777	0.000607035	0.027339
0.0909091	0.00167299	0.000653074	0.02546
0.10101	0.0018746	0.000686029	0.025179
0.111111	0.00200262	0.000724815	0.035701
0.121212	0.00210185	0.000816779	0.034949
0.131313	0.0022432	0.000903684	0.034667
0.141414	0.00238328	0.000974318	0.031097
0.151515	0.00246323	0.00101521	0.03711
0.161616	0.00258002	0.00112448	0.038238
0.171717	0.00269417	0.00117262	0.038519
0.181818	0.00280047	0.00125447	0.033352
0.191919	0.00283941	0.00133473	0.034104
0.20202	0.00293492	0.00146105	0.030158
0.212121	0.00303755	0.00155059	0.027433
0.222222	0.00310978	0.00166479	0.025554
0.232323	0.00317747	0.00178823	0.021702
0.242424	0.00326073	0.00190012	0.01832
0.252525	0.00334182	0.0020102	0.018696
0.262626	0.00341558	0.00222353	0.015126
0.272727	0.00352448	0.00231669	0.015596
0.282828	0.00364856	0.00246142	0.015032
0.292929	0.00372484	0.00257559	0.014562
0.30303	0.0038275	0.00258206	0.01879
0.313131	0.00394413	0.00264021	0.019072
0.323232	0.00403834	0.00274927	0.018414
0.333333	0.00414692	0.0029154	0.015408
0.343434	0.00425738	0.00307432	0.016253
0.353535	0.00442319	0.00320391	0.014186
0.363636	0.00455916	0.00336516	0.016065
0.373737	0.00469449	0.00365947	0.016347
0.383838	0.00485734	0.00383281	0.013059
0.393939	0.00500176	0.00395803	0.010428
0.40404	0.00516734	0.00420576	0.008174
0.414141	0.00535417	0.00449461	0.007986
0.424242	0.00551932	0.00469066	0.006295
0.434343	0.00570727	0.00495373	0.006389
0.444444	0.00595173	0.00529562	0.004697
0.454545	0.00614202	0.00560467	0.00404
0.464646	0.00640378	0.00595918	0.003758
0.474747	0.00663295	0.0061353	0.003664
0.484848	0.00689549	0.00669903	0.004416
0.494949	0.00710907	0.00707468	0.002818
0.505051	0.00745928	0.00723876	0.002818
0.515152	0.00771823	0.00779465	0.002818
0.525253	0.0080236	0.00801183	0.001973
0.535354	0.00839222	0.00855007	0.002349
0.545455	0.0087115	0.00873902	0.001973
0.555556	0.00907016	0.00880512	0.002255
0.565657	0.00942762	0.00904482	0.001785
0.575758	0.00978111	0.00942115	0.001409
0.585859	0.0102234	0.00967475	0.001409
0.59596	0.0105901	0.0100539	0.001127
0.606061	0.0109919	0.0102359	0.001221
0.616162	0.0114289	0.0103755	0.001503
0.626263	0.0118355	0.0106359	0.000282
0.636364	0.0123026	0.0113387	0.000752
0.646465	0.0126868	0.0112729	0.00047
0.656566	0.0131766	0.0116505	0.000376
0.666667	0.0136073	0.0121177	0.000752
0.676768	0.0140359	0.0124829	0.000564
0.686869	0.0144751	0.0126598	0.000658
0.69697	0.0149396	0.0130132	0.001033
0.707071	0.0153652	0.0136461	0.001597
0.717172	0.0157983	0.0139592	0.001033
0.727273	0.0162806	0.0143654	0.001409
0.737374	0.01674	0.0147024	0.001503
0.747475	0.0171518	0.0154826	0.001409
0.757576	0.0176157	0.0161858	0.000282
0.767677	0.0180669	0.0169608	0.000282
0.777778	0.0185039	0.0176204	0.000282
0.787879	0.0189697	0.0190406	0.000282
0.79798	0.0193435	0.0206207	0.000564
0.808081	0.0197689	0.0227126	0.000376
0.818182	0.0201667	0.0247096	0.00047
0.828283	0.0205518	0.0271561	0.000564
0.838384	0.020927	0.0293441	0.000188
0.848485	0.0213274	0.0326648	0.000188
0.858586	0.0216105	0.0343814	0
0.868687	0.0218496	0.0359432	0
0.878788	0.0219522	0.0366568	0
0.888889	0.0219757	0.0363284	0
0.89899	0.0220273	0.0352831	0
0.909091	0.0220336	0.034139	0
0.919192	0.0221434	0.0315441	0
0.929293	0.0227599	0.026046	0
0.939394	0.02388	0.0235895	0
0.949495	0.0256832	0.020841	0
0.959596	0.0273703	0.0197373	0
0.969697	0.0278937	0.0223071	0
0.979798	0.0273023	0.0188489	0
0.989899	0.0243373	NA	0
1	NA	NA	0
