# Supplementary material for: Spatial propagation of temperate phages within and among biofilms
Source: Proc Natl Acad Sci U S A. 2025 Feb 4;122(6):e2417058122. doi: 10.1073/pnas.2417058122 (PMC11831127; doi:10.1073/pnas.2417058122)
Supplement: Supplementary file 2 — Dataset S01 (ZIP) [file pnas.2417058122.sd01.zip › Data for Lambda 1 - PNAS Revision/Figure 2.xlsx]

## Sheet: Panel B
NaN	NaN	NaN	NaN	NaN	NaN	NaN	NaN	0.0320122	NaN	0.0126464	0.0226968	0.0268595	0.0212492	NaN	NaN	0.0422532	0.00781091	NaN	NaN	NaN	NaN	NaN	NaN	0.0145738	NaN	NaN	0.0165534	NaN	0.0229367	NaN	0.33713	0.287925	0.306613	0.307921	0.28939	0.276024	NaN	NaN	NaN	NaN	NaN	NaN	0.095997	0.267011	0.0945076	NaN	NaN	0.121243	0.201406
NaN	NaN	NaN	NaN	NaN	NaN	NaN	NaN	0.0317947	0.034656	0.035437	0.0231183	0.0213914	0.0202797	0.0214685	NaN	NaN	NaN	NaN	0.00889218	NaN	NaN	NaN	NaN	NaN	NaN	NaN	NaN	NaN	NaN	0.306319	0.292699	0.280392	0.2839	0.355869	0.312915	0.262927	0.197409	NaN	NaN	NaN	NaN	NaN	0.022637	0.0229911	NaN	NaN	NaN	0.279351	0.263301
NaN	NaN	NaN	NaN	NaN	NaN	NaN	NaN	NaN	NaN	0.0332028	0.0364572	NaN	0.0206538	0.0226781	NaN	NaN	NaN	NaN	NaN	NaN	NaN	NaN	0.146766	0.167417	0.115219	0.219291	0.272342	0.302519	0.327662	0.300871	0.287547	0.289485	0.283695	0.292671	0.287368	0.322243	0.271722	0.376808	0.395506	0.376985	0.283897	0.230618	NaN	NaN	NaN	NaN	0.263278	0.275777	0.288647
NaN	0.0295424	NaN	NaN	0.0258696	0.0260763	NaN	NaN	NaN	NaN	NaN	NaN	NaN	NaN	NaN	NaN	NaN	NaN	NaN	NaN	NaN	NaN	NaN	0.159	0.170927	0.0799608	0.0737363	0.1672	NaN	NaN	0.332272	0.340607	0.312092	0.318636	0.30513	0.308316	0.350577	0.269764	0.34953	0.406575	0.328558	0.289448	0.226592	NaN	NaN	0.368187	0.302854	0.279735	0.280466	0.272768
NaN	0.0280212	NaN	NaN	0.025656	0.0245266	NaN	NaN	NaN	NaN	NaN	NaN	NaN	NaN	NaN	NaN	NaN	NaN	NaN	NaN	NaN	NaN	NaN	0.164827	0.189849	NaN	0.196377	0.038319	NaN	NaN	0.341777	0.35156	0.357477	0.360346	0.358323	0.311733	0.293623	0.433814	0.410363	0.410008	0.370734	0.34993	NaN	0.394399	0.384753	0.362328	0.270471	0.242757	0.250006	0.25495
NaN	NaN	NaN	NaN	NaN	NaN	NaN	NaN	NaN	NaN	NaN	NaN	NaN	NaN	NaN	NaN	NaN	NaN	NaN	NaN	NaN	NaN	NaN	0.198209	0.235109	NaN	0.211135	NaN	NaN	0.381023	0.360139	0.333116	0.373093	0.36726	0.37974	0.36733	0.370864	0.44282	0.422227	0.419581	0.384294	0.23935	0.422324	0.394732	0.380216	0.301531	0.26212	0.277638	0.280016	0.238136
NaN	0.0158541	0.0178628	NaN	NaN	NaN	NaN	NaN	NaN	NaN	NaN	NaN	NaN	NaN	NaN	NaN	NaN	0.101009	0.122851	NaN	NaN	NaN	NaN	0.216903	0.275914	0.32112	0.190371	NaN	0.433781	0.439739	0.424974	0.309695	0.406819	0.41107	0.413199	0.3453	0.372829	0.408671	0.442438	0.383478	0.296441	0.425802	0.425061	0.412641	0.39475	0.379249	0.334884	0.267679	0.231261	0.186587
NaN	0.0159339	0.017141	0.018465	NaN	NaN	NaN	NaN	NaN	0.0216499	0.0239277	NaN	NaN	NaN	NaN	NaN	0.0823831	0.100248	0.126353	0.147192	0.165098	0.174819	0.198258	0.216207	0.281341	0.342949	NaN	NaN	0.471098	0.463638	0.457025	0.359173	0.408969	0.501322	0.515346	0.394127	0.350479	0.42462	0.46198	0.412686	0.395094	0.440301	0.443991	0.431897	0.424796	0.416759	0.339907	0.287013	0.292005	0.269506
NaN	0.0160132	0.0161096	NaN	NaN	NaN	NaN	NaN	NaN	0.0191072	0.0219811	NaN	NaN	NaN	NaN	NaN	NaN	0.108687	0.13589	0.156242	0.178625	0.199515	0.217681	0.256395	0.279073	NaN	NaN	0.466513	0.48007	0.501717	0.389509	0.443626	0.444315	0.378362	0.453268	0.443428	0.411944	0.433222	0.495791	0.466075	0.38934	0.418182	0.476249	0.459047	0.447313	0.405614	0.33764	0.329095	0.340207	0.322141
NaN	NaN	NaN	NaN	NaN	NaN	NaN	NaN	NaN	NaN	NaN	NaN	NaN	NaN	NaN	0.0864783	NaN	NaN	0.137752	0.158218	0.191315	0.225644	0.248688	0.290898	0.249359	0.121337	NaN	0.467788	0.41765	0.467991	0.473518	0.478232	0.474808	NaN	0.415713	0.447903	0.505856	0.529487	0.539035	0.523299	0.423088	0.521632	0.519384	0.501274	0.467609	0.409797	0.358533	0.371573	0.369479	0.346875
NaN	NaN	NaN	NaN	NaN	NaN	NaN	0.0108784	0.0095307	NaN	NaN	NaN	NaN	0.0247806	NaN	0.0893612	0.0933482	NaN	0.172225	0.0936327	0.212622	NaN	0.279694	0.297051	0.4042	0.42808	0.398834	0.396294	0.451366	0.453516	0.472147	0.478678	0.537644	0.468513	0.503011	0.580548	0.551063	0.568891	0.568498	0.559136	0.573827	0.404616	0.548525	0.507024	0.453866	0.374987	0.390075	0.392931	0.449802	0.221897
NaN	NaN	NaN	NaN	NaN	NaN	NaN	NaN	NaN	NaN	NaN	NaN	NaN	0.0212945	NaN	NaN	NaN	0.148998	0.143137	0.134285	NaN	NaN	0.277212	0.295181	0.355529	0.418998	0.403264	0.427013	0.411528	0.4623	0.404829	0.398929	0.526546	0.440193	0.548328	0.603326	0.589096	0.563167	0.567642	0.573358	0.608859	0.307431	0.553017	0.487254	0.41073	0.38887	0.360464	0.384979	0.464595	0.460833
NaN	0.0102425	0.00754117	NaN	NaN	NaN	NaN	NaN	NaN	NaN	NaN	NaN	NaN	NaN	NaN	NaN	NaN	NaN	0.186563	0.0936867	NaN	0.30568	0.314526	0.260034	0.307529	0.391727	0.377585	0.440793	0.405708	0.365621	0.420514	0.493197	0.474344	0.567707	0.590037	0.549585	0.517597	0.527777	0.55658	0.573993	0.590594	0.548261	0.548036	0.501375	0.443049	0.427984	0.429207	0.489614	0.473389	0.458892
NaN	NaN	NaN	NaN	NaN	NaN	NaN	NaN	NaN	NaN	NaN	NaN	NaN	NaN	NaN	0.0810845	0.0800489	NaN	NaN	NaN	NaN	0.19445	0.326372	0.346808	0.372295	0.365157	0.400471	0.419188	0.437785	0.460228	0.457508	0.539286	0.563753	0.638046	0.565652	0.461225	0.513722	0.530615	0.530854	0.558009	0.563581	0.604447	0.5439	0.428147	0.404627	0.530092	0.463472	0.437943	0.461318	0.445593
NaN	NaN	NaN	NaN	NaN	NaN	NaN	NaN	NaN	NaN	NaN	NaN	NaN	NaN	NaN	NaN	0.0711045	0.0651359	0.0594404	0.203137	0.222318	0.229775	0.317189	NaN	0.439081	0.452394	0.452793	0.422429	0.402	0.437026	0.483356	0.559033	0.626634	0.599287	0.572758	0.545719	0.624036	0.471868	0.497665	0.598261	0.587842	0.522194	0.533066	0.523833	0.54186	0.536933	0.390234	0.385622	0.439378	0.45829
NaN	NaN	NaN	NaN	NaN	NaN	NaN	NaN	NaN	NaN	NaN	NaN	NaN	NaN	NaN	NaN	NaN	NaN	0.0831973	0.116372	0.21396	0.267879	0.210765	0.343338	0.441433	0.432292	0.436341	0.437458	0.376065	0.370308	0.487612	0.564728	0.608136	0.632278	0.539176	0.545302	0.579765	0.51007	0.557157	0.534299	0.527595	0.621703	0.6251	0.603103	0.425716	0.544499	0.526657	0.522487	0.460915	0.370243
NaN	NaN	NaN	NaN	NaN	NaN	NaN	NaN	NaN	NaN	NaN	NaN	NaN	0.0417663	NaN	NaN	NaN	NaN	NaN	NaN	0.213776	0.232267	0.249028	0.333088	0.388938	0.420275	0.458796	0.453314	0.520666	0.545147	0.46228	0.457069	0.561538	0.604634	0.632614	0.627442	0.542342	0.490236	0.571354	0.492378	0.527086	0.617669	0.594256	0.623091	0.549742	0.476628	0.400261	NaN	0.392741	0.238071
NaN	NaN	NaN	NaN	NaN	0.00878096	NaN	NaN	NaN	NaN	NaN	NaN	NaN	0.0380634	0.0448332	NaN	NaN	NaN	NaN	0.0179455	NaN	0.0336053	0.268459	0.260067	NaN	0.413087	0.393542	NaN	0.503688	0.491111	0.49561	0.452066	0.492367	0.632134	0.641358	0.576984	0.505166	0.520775	0.545639	0.566275	0.588137	0.546941	0.506055	0.523689	0.609787	0.542672	0.559592	NaN	0.261286	0.312621
NaN	NaN	NaN	NaN	NaN	0.00803689	0.00768925	NaN	NaN	NaN	NaN	NaN	NaN	NaN	0.0466385	NaN	NaN	NaN	NaN	0.147906	0.0737563	NaN	0.235624	0.250232	NaN	NaN	0.425268	0.460586	0.431001	0.408646	0.473048	0.531154	0.554583	0.566401	0.65112	0.615421	0.519373	0.504279	0.460118	0.647902	0.621823	0.600439	0.631907	0.58856	0.475219	0.593415	0.630502	0.551878	0.525024	0.532547
NaN	0.0162889	NaN	NaN	NaN	NaN	NaN	NaN	NaN	NaN	NaN	NaN	NaN	NaN	NaN	NaN	NaN	NaN	0.115524	0.128824	0.149066	NaN	0.0192376	0.271265	NaN	0.409863	0.419311	0.38815	0.392209	0.464054	0.5209	0.531269	0.563962	0.529958	0.558827	0.695307	0.653822	0.594029	0.636674	0.644585	0.612789	0.587435	0.672002	0.654961	0.655878	0.641962	0.655077	0.656502	0.588744	0.49789
NaN	0.01675	0.0156507	NaN	NaN	NaN	NaN	0.00777653	NaN	NaN	NaN	NaN	NaN	NaN	NaN	NaN	NaN	NaN	0.118674	0.136045	0.123826	0.202142	NaN	NaN	NaN	NaN	NaN	0.412021	0.422611	0.463215	0.519974	0.53555	0.545278	0.589464	0.632604	0.718612	0.698085	0.613147	0.606892	0.687	0.658145	0.616722	0.63241	0.626158	0.692248	0.686768	0.688596	0.63492	0.558943	0.625005
NaN	0.0190431	NaN	NaN	NaN	NaN	NaN	0.00862964	0.00980485	NaN	NaN	NaN	NaN	0.0233951	0.0284603	0.0403169	0.0637924	NaN	NaN	NaN	NaN	NaN	NaN	NaN	NaN	NaN	NaN	0.453092	0.47234	0.510355	0.530582	0.49941	0.562171	0.60485	0.634807	0.620175	0.620167	0.636519	0.651563	0.681535	0.629505	0.626609	0.642019	0.599395	0.691457	0.613121	0.711504	0.702529	0.661218	0.643678
NaN	0.0195659	0.019196	NaN	NaN	NaN	NaN	NaN	NaN	NaN	NaN	NaN	NaN	NaN	NaN	NaN	NaN	NaN	NaN	NaN	NaN	NaN	0.108329	NaN	0.049732	NaN	0.178426	0.321785	NaN	NaN	NaN	0.563802	0.576932	0.605322	0.537334	0.576292	0.766018	0.672371	0.706535	0.733388	0.741203	0.719518	0.657552	0.623528	0.579227	0.711104	0.76452	0.758668	0.583131	0.543041
NaN	NaN	NaN	NaN	NaN	NaN	NaN	NaN	NaN	NaN	NaN	NaN	NaN	NaN	NaN	NaN	NaN	NaN	NaN	NaN	0.17118	0.200234	0.132667	0.224461	0.194935	0.332884	0.376322	0.371175	0.480289	0.488653	0.57195	0.595164	0.609852	0.652463	0.626277	0.672097	0.551203	0.645131	0.590935	0.578297	0.663031	0.662089	0.708103	0.69466	0.690014	0.617726	0.618002	0.704367	0.648136	0.579689
NaN	NaN	NaN	NaN	NaN	NaN	0.0103804	NaN	NaN	NaN	NaN	NaN	NaN	NaN	NaN	NaN	NaN	NaN	NaN	NaN	0.162469	0.195434	0.233785	0.224111	0.207214	0.314146	0.431281	0.487603	0.420371	0.483745	0.595842	0.550414	0.652606	0.666248	0.550583	0.615428	0.629354	0.685292	0.711589	0.706432	0.686831	0.694517	0.704353	0.746957	0.818136	0.796248	0.75214	0.756196	0.773585	0.72175
NaN	NaN	NaN	NaN	NaN	0.0106916	0.0112236	NaN	NaN	NaN	NaN	NaN	0.0171901	NaN	NaN	NaN	NaN	NaN	NaN	0.0868598	0.145637	0.134585	0.214721	NaN	NaN	NaN	0.408836	0.422309	0.413751	0.505284	0.613424	0.68381	0.654858	0.704488	0.710961	0.711387	0.76025	0.765034	0.747125	0.736891	0.714358	0.742215	0.807085	0.74793	0.781645	0.808555	0.811554	0.748875	0.733992	0.749466
NaN	NaN	NaN	NaN	NaN	NaN	0.0107125	NaN	NaN	NaN	NaN	NaN	0.0172474	NaN	NaN	NaN	NaN	0.0763317	0.0989936	0.10737	NaN	NaN	0.28609	0.322701	0.366868	0.442314	0.486622	0.469383	0.494468	0.52379	0.613496	0.675514	0.580219	0.706735	0.649454	0.759113	0.77879	0.800863	0.836072	0.821132	0.770187	0.814893	0.785395	0.843063	0.814623	0.732099	0.745031	0.775998	0.7263	0.746546
NaN	NaN	NaN	NaN	NaN	0.0117285	0.0114321	NaN	NaN	NaN	NaN	NaN	NaN	NaN	NaN	NaN	NaN	NaN	NaN	0.118419	0.124103	0.203079	0.290174	0.360931	0.43474	0.47671	0.508273	0.551229	0.535762	0.526661	0.577211	0.550969	0.668693	0.715554	0.77102	0.696564	0.734332	0.749629	0.815353	0.840092	0.815175	0.837221	0.812428	0.816127	0.850126	0.840309	0.837246	0.818231	0.812985	0.825601
NaN	NaN	NaN	NaN	NaN	0.00296067	0.00834426	0.013278	NaN	NaN	NaN	NaN	NaN	NaN	NaN	NaN	NaN	NaN	0.167547	0.13808	0.15966	NaN	0.346175	0.405895	0.460039	0.454426	0.502477	0.60436	0.554578	0.50371	0.602988	0.603217	0.68214	0.629335	0.723097	0.702847	0.714755	0.81426	0.826992	0.87917	0.86486	0.872352	0.872101	0.877819	0.799515	0.786028	0.796866	0.780869	0.780866	0.767636
NaN	NaN	NaN	NaN	NaN	NaN	NaN	0.0136274	NaN	NaN	NaN	NaN	NaN	NaN	NaN	NaN	NaN	0.168703	0.164647	0.205588	0.224774	NaN	NaN	0.430171	NaN	0.407953	0.497155	NaN	0.473201	0.534198	0.570025	0.64117	0.696527	0.796389	0.804197	0.754679	0.771765	0.77101	0.799713	0.900673	0.873694	0.85892	0.855086	0.864111	0.840648	0.811949	0.806827	0.866285	0.895983	0.853432
NaN	0.0109145	NaN	NaN	0.0156944	0.015958	NaN	NaN	NaN	NaN	NaN	NaN	NaN	NaN	NaN	NaN	0.138113	0.159886	0.182886	0.20242	0.249336	0.327608	0.396415	NaN	NaN	0.462919	0.498207	0.494463	0.563158	0.658652	0.696661	0.695608	0.708734	0.704347	0.787858	0.813561	0.783586	0.810147	0.830554	0.846964	0.844122	0.872858	0.926994	0.896089	0.832946	0.835583	0.807172	0.809446	0.881201	0.882898
NaN	0.0120916	NaN	NaN	NaN	NaN	NaN	NaN	NaN	NaN	NaN	NaN	NaN	NaN	NaN	NaN	NaN	0.173247	NaN	NaN	0.282391	0.359994	0.432944	NaN	0.510976	0.542313	0.509607	0.60681	0.61106	0.623224	0.76797	0.691032	0.694379	0.778099	0.752048	0.827788	0.799977	0.821412	0.856782	0.875136	0.861502	0.867089	0.911576	0.868691	0.845785	0.834137	0.828977	0.876629	0.878598	0.838691
NaN	NaN	NaN	NaN	NaN	NaN	NaN	NaN	NaN	NaN	NaN	NaN	NaN	NaN	NaN	NaN	NaN	0.213437	0.251378	NaN	0.356028	0.394037	NaN	0.441104	0.531306	0.549881	0.535196	0.703586	0.723322	0.673623	0.708368	0.853246	0.784291	0.764857	0.766896	0.788725	0.809626	0.835479	0.853512	0.90004	0.868104	0.915605	0.881212	0.867201	0.85138	0.84439	0.825145	0.823736	0.868182	0.901224
NaN	NaN	NaN	NaN	NaN	NaN	0.00727022	0.0140569	0.0145859	NaN	NaN	NaN	NaN	NaN	NaN	NaN	0.200269	0.227277	0.269622	0.302257	0.352373	0.400452	0.455148	0.52751	0.60704	0.593841	0.647374	0.676482	0.665307	0.707228	0.803365	0.879633	0.881495	0.828054	0.762975	0.806098	0.821767	0.840065	0.88907	0.873888	0.879099	0.866518	0.890241	0.888991	0.874883	0.85737	0.86414	0.844506	0.82357	0.82886
NaN	NaN	NaN	NaN	NaN	NaN	NaN	0.00968458	0.0104972	0.0142893	NaN	NaN	NaN	NaN	NaN	0.179695	0.2383	0.248669	0.279472	0.33417	0.357154	0.409347	0.501161	0.428271	0.69174	0.592738	0.705928	0.671508	0.741521	0.696517	0.681287	0.865243	0.768424	0.854665	0.819525	0.835903	0.821529	0.843863	0.855828	0.868623	0.908534	0.881591	0.892794	0.92207	0.900995	0.853183	0.834054	0.832041	0.826431	0.827886
NaN	NaN	NaN	NaN	NaN	NaN	NaN	NaN	0.00935985	0.0141774	NaN	NaN	NaN	0.121174	0.151871	NaN	0.270079	0.158538	0.326396	0.380874	0.359087	0.46436	0.509909	0.487164	0.522689	0.700338	0.722524	0.693312	0.772611	0.734194	0.715142	0.759241	0.797046	0.871228	0.841585	0.820185	0.835211	0.849876	0.877274	0.885394	0.929209	0.919114	0.919765	0.913361	0.891542	0.879253	0.853321	0.85478	0.854139	0.871092
NaN	NaN	NaN	NaN	NaN	NaN	NaN	NaN	NaN	0.0169019	NaN	NaN	0.0148395	0.131164	0.179304	0.218176	0.279315	0.289922	NaN	0.444496	0.402949	0.49705	0.425064	0.58076	0.497855	0.656736	0.755074	0.7216	0.815525	0.80232	0.799344	0.822679	0.810779	0.87399	0.857262	0.816066	0.843413	0.866356	0.875862	0.887317	0.897188	0.895042	0.903705	0.918849	0.922235	0.897885	0.901611	0.883021	0.853104	0.849482
NaN	NaN	NaN	NaN	NaN	NaN	NaN	NaN	NaN	NaN	NaN	NaN	NaN	NaN	0.184814	0.239205	NaN	0.237622	0.154443	NaN	0.482445	0.489355	0.53439	0.592515	0.621355	0.639942	0.754815	0.725651	0.814411	0.812293	0.824613	0.870264	0.834847	0.888532	0.896014	0.847748	0.857534	0.881859	0.890629	0.897867	0.908037	0.909658	0.899655	0.9139	0.89403	0.890938	0.90005	0.921467	0.876131	0.862505
NaN	NaN	NaN	NaN	NaN	NaN	NaN	NaN	NaN	0.0511301	0.0607618	NaN	NaN	NaN	0.19252	0.244273	0.28484	0.312266	0.38952	0.370286	0.507465	0.421914	0.598652	0.666952	0.689111	0.685996	0.689007	0.701512	0.826327	0.841975	0.844618	0.848169	0.797644	0.819538	0.83591	0.860343	0.876172	0.88831	0.902693	0.905298	0.909849	0.926579	0.903463	0.930672	0.906013	0.895325	0.894107	0.888376	0.893247	0.918745
NaN	NaN	NaN	NaN	NaN	NaN	NaN	NaN	NaN	0.0530294	0.0604487	NaN	NaN	0.163992	0.201366	0.257997	0.314519	0.389031	0.426857	0.366554	0.391546	0.491807	0.5268	0.744241	0.725262	0.716436	0.761647	0.782736	0.746174	0.872493	0.786898	0.801094	0.830787	0.823011	0.850214	0.864238	0.86811	0.886919	0.908667	0.902528	0.906866	0.919788	0.918887	0.902505	0.923744	0.896557	0.895119	0.889123	0.887936	0.879773
NaN	NaN	NaN	NaN	NaN	NaN	NaN	NaN	NaN	0.0608241	NaN	NaN	NaN	NaN	0.153544	0.265915	0.322848	0.371973	0.418104	0.476209	0.514651	0.542373	0.510091	0.708427	0.69596	0.672851	0.829367	0.869629	0.782417	0.768696	0.815715	0.865182	0.871786	0.837692	0.864171	0.863849	0.889008	0.917895	0.928754	0.908607	0.910718	0.917841	0.911503	0.912463	0.910275	0.901605	0.901201	0.900511	0.895426	0.89529
NaN	NaN	NaN	NaN	NaN	NaN	NaN	NaN	NaN	0.0626575	0.074992	NaN	0.14815	0.178568	0.187736	NaN	0.370694	0.384416	0.412816	0.478048	0.529716	0.527486	0.5034	0.634948	0.724268	0.690627	0.738119	0.841106	0.854814	0.807046	0.831593	0.848165	0.886321	0.84313	0.89183	0.879183	0.913836	0.944737	0.937319	0.908022	0.925713	0.916977	0.910702	0.922717	0.925652	0.909779	0.903726	0.908826	0.905316	0.908318
NaN	NaN	NaN	NaN	NaN	NaN	NaN	NaN	0.0391708	NaN	NaN	NaN	NaN	0.204292	0.231195	0.290523	0.364785	0.423403	0.474829	0.495245	0.555593	0.619919	0.666997	0.67428	0.812024	0.790489	0.733872	0.790753	0.791609	0.871842	0.838405	0.833182	0.921385	0.851717	0.907827	0.870236	0.883274	0.922789	0.928909	0.910359	0.925189	0.913995	0.909796	0.916465	0.907183	0.908751	0.910384	0.913321	0.906794	0.915762
NaN	NaN	NaN	NaN	NaN	NaN	NaN	NaN	NaN	NaN	NaN	NaN	NaN	0.230299	0.267145	0.323911	NaN	0.429554	0.472539	0.536533	0.582796	0.619396	0.621088	0.672772	0.660434	0.690815	0.873983	0.725636	0.80173	0.872777	0.829392	0.877597	0.863111	0.845914	0.866743	0.879317	0.888359	0.902058	0.905524	0.907066	0.909534	0.911898	0.913149	0.91705	0.912672	0.913	0.920119	0.917439	0.909967	0.909492
NaN	NaN	NaN	NaN	NaN	NaN	NaN	NaN	NaN	NaN	NaN	NaN	NaN	NaN	0.324238	0.34902	0.389589	0.429074	0.471825	0.537467	0.581779	0.622049	0.63195	0.702633	0.633846	0.848997	0.730573	0.770477	0.822844	0.83654	0.875879	0.906802	0.854556	0.837018	0.863415	0.881454	0.887291	0.894136	0.897987	0.905605	0.908915	0.913455	0.91826	0.917039	0.917076	0.918175	0.92066	0.918497	0.916148	0.915003
NaN	NaN	NaN	NaN	NaN	NaN	NaN	NaN	NaN	NaN	NaN	NaN	NaN	0.291711	0.339316	0.40004	0.423492	0.414193	0.467084	0.544812	0.629311	0.684015	0.69704	0.699574	0.715522	0.749565	0.778056	0.801577	0.744947	0.791566	0.854282	0.905342	0.906142	0.831566	0.882675	0.886512	0.880493	0.88762	0.894313	0.901438	0.908579	0.911799	0.918559	0.919969	0.924666	0.924794	0.929175	0.923557	0.920031	0.915794
NaN	NaN	NaN	NaN	NaN	NaN	NaN	NaN	0.0966854	0.118399	0.161356	0.204574	0.276238	NaN	0.377475	0.40154	0.435425	0.463096	0.51321	0.573461	0.657284	0.701734	0.717912	0.675751	0.64853	0.786494	0.734797	0.799248	0.769222	0.799563	0.800556	0.862944	0.85925	0.861158	0.889811	0.887168	0.864903	0.883727	0.887826	0.895564	0.90179	0.90902	0.916501	0.920069	0.925636	0.942783	0.933703	0.935978	0.923449	0.917969
NaN	NaN	NaN	NaN	NaN	NaN	NaN	0.0741797	0.0963065	0.136425	0.178358	0.219652	0.277494	0.328166	0.398182	0.419556	0.453189	0.464582	0.531537	0.576002	0.602186	0.662539	0.734616	0.663063	0.626594	0.730611	0.847493	0.882134	0.754559	0.78986	0.832057	0.855809	0.840044	0.873675	0.916651	0.875747	0.864371	0.892957	0.9104	0.888184	0.895439	0.902801	0.914209	0.917696	0.922845	0.944339	0.934128	0.924557	0.922035	0.920519
NaN	NaN	NaN	NaN	NaN	NaN	NaN	0.0832389	0.0984748	0.140206	NaN	0.243268	0.273426	0.327952	0.375888	0.408092	0.427147	0.44897	0.516975	0.5105	0.552253	0.672477	0.700705	0.728875	0.740439	0.655968	0.741159	0.809796	0.821035	0.786331	0.843791	0.83733	0.844039	0.903028	0.920632	0.867941	0.862617	0.873358	0.880218	0.884321	0.894708	0.899217	0.91297	0.940468	0.932219	0.940857	0.929755	0.921178	0.918145	0.920446
NaN	NaN	NaN	NaN	NaN	NaN	NaN	0.0982875	0.120898	NaN	NaN	0.219682	0.287425	0.293469	0.349318	0.373219	0.390258	0.393435	0.408521	0.51416	0.621146	0.657025	0.670233	0.674168	0.701813	0.790397	0.649698	0.776187	0.815442	0.835785	0.857234	0.867357	0.867876	0.880223	0.893914	0.828889	0.848674	0.856423	0.873012	0.875805	0.881929	0.889213	0.91133	0.953031	0.941127	0.92259	0.917501	0.926953	0.924131	0.913934
NaN	NaN	NaN	NaN	NaN	NaN	0.0908715	0.100215	0.117988	0.126514	NaN	0.220369	0.266988	0.282468	0.319	0.351401	0.37504	0.402727	0.416342	0.533249	0.618832	0.689877	0.600474	0.607239	0.642267	0.773883	0.718284	0.793969	0.789174	0.80765	0.929457	0.925053	0.894036	0.895948	0.903213	0.820083	0.856047	0.862151	0.864126	0.87287	0.876042	0.884926	0.909332	0.919534	0.913805	0.905711	0.914254	0.926651	0.910441	0.910105
NaN	NaN	NaN	NaN	NaN	NaN	0.0904597	0.106795	NaN	0.131416	NaN	0.249884	0.25662	0.261054	0.343681	0.359826	0.342092	0.40257	0.41994	0.523413	0.558178	0.640844	0.621526	0.683033	0.689944	0.768157	0.810238	0.806874	0.717903	0.801408	0.899442	0.924774	0.863473	0.881308	0.842193	0.847402	0.863622	0.85406	0.86297	0.888617	0.890444	0.885053	0.903862	0.887702	0.893744	0.901599	0.901223	0.910545	0.905288	0.902532
NaN	NaN	NaN	NaN	NaN	NaN	0.0965527	0.1112	0.125884	NaN	0.139704	0.197763	0.202041	0.277408	0.312188	0.309937	0.278208	0.420161	0.469277	0.547736	0.649286	0.672293	0.579093	0.677394	0.705178	0.779626	0.78078	0.798257	0.726741	0.775286	0.834194	0.878588	0.820215	0.844657	0.859183	0.857535	0.886514	0.849776	0.871122	0.849548	0.853867	0.86131	0.887265	0.890481	0.910186	0.914426	0.889994	0.893718	0.899743	0.899566
NaN	NaN	NaN	NaN	NaN	NaN	0.0965407	0.114368	0.132607	NaN	0.142738	0.18404	0.214482	0.291705	0.310317	0.360876	0.401464	0.416794	0.512185	0.591274	0.648267	0.586715	0.61457	0.567223	0.650428	0.72759	0.734264	0.770033	0.821856	0.811263	0.848738	0.794503	0.790665	0.815614	0.820954	0.85686	0.908799	0.878959	0.840352	0.835342	0.840916	0.849553	0.904445	0.912333	0.882208	0.881251	0.883464	0.894162	0.891518	0.906495
NaN	NaN	NaN	NaN	NaN	NaN	NaN	NaN	0.0875105	0.110482	0.139143	0.179715	0.216128	0.267683	0.308655	0.339254	0.420457	0.438921	0.51336	0.575408	0.623367	0.637361	0.702105	0.598079	0.674697	0.719667	0.747839	0.80936	0.766946	0.836381	0.811885	0.764844	0.754782	0.784967	0.81071	0.811023	0.816574	0.838623	0.852225	0.825007	0.829189	0.845957	0.882392	0.900817	0.858257	0.861369	0.886748	0.895288	0.876991	0.885343
NaN	NaN	NaN	NaN	NaN	NaN	NaN	NaN	0.0763406	0.0982571	0.180888	0.16996	0.232567	0.259408	0.293569	0.310705	0.365521	0.456774	0.507332	0.530745	0.567687	0.628868	0.686263	0.687853	0.625283	0.716354	0.755388	0.802625	0.672305	0.768905	0.776712	0.786766	0.741814	0.812647	0.821595	0.800598	0.844393	0.853339	0.867354	0.824603	0.835081	0.87704	0.877515	0.862858	0.840033	0.855552	0.879947	0.903646	0.887978	0.8726
NaN	NaN	NaN	NaN	0.0299932	0.0401369	NaN	NaN	NaN	NaN	0.176	NaN	0.242594	NaN	0.287375	0.32649	0.330766	0.419735	0.424074	0.474163	0.487409	0.542292	0.630988	0.683272	0.598524	0.704318	0.781898	0.710278	0.751225	0.780113	0.760798	0.769342	0.815738	0.851971	0.847492	0.848131	0.872647	0.85008	0.849866	0.862565	0.805431	0.856687	0.87677	0.840592	0.827113	0.837067	0.852103	0.873517	0.882527	0.866801
NaN	NaN	NaN	NaN	NaN	0.039458	NaN	NaN	NaN	NaN	NaN	NaN	0.19926	0.22159	0.237618	NaN	0.342007	0.367148	0.360349	0.429832	0.418211	0.463231	0.577373	0.637129	0.596459	0.728242	0.73855	0.764286	0.736612	0.784341	0.785525	0.795666	0.856764	0.851685	0.834963	0.831101	0.82275	0.838275	0.834213	0.840351	0.839744	0.866175	0.850909	0.811248	0.810551	0.842271	0.867167	0.856841	0.878899	0.883921
NaN	NaN	NaN	NaN	NaN	NaN	NaN	NaN	NaN	NaN	NaN	NaN	0.179374	0.201046	0.230697	0.206614	0.313951	0.328187	0.306335	0.321822	0.346638	0.466509	0.542647	0.611446	0.592693	0.675408	0.740838	0.730467	0.74496	0.798565	0.778069	0.792739	0.833057	0.796174	0.747562	0.782959	0.830351	0.8171	0.804358	0.782798	0.838066	0.798212	0.80784	0.811579	0.824926	0.870142	0.862003	0.827752	0.841852	0.883023
NaN	NaN	NaN	NaN	NaN	NaN	NaN	NaN	NaN	NaN	NaN	NaN	NaN	NaN	0.20625	0.224764	NaN	0.305313	0.323908	0.246396	0.255799	0.425576	0.476828	0.601005	0.620041	0.589725	0.674396	0.696325	0.732399	0.719031	0.714749	0.773692	0.880028	0.792904	0.739548	0.770697	0.869207	0.819943	0.818336	0.817256	0.801786	0.762605	0.794034	0.815162	0.816965	0.835907	0.856553	0.820108	0.823475	0.837898
NaN	NaN	NaN	NaN	NaN	NaN	NaN	NaN	NaN	NaN	NaN	NaN	NaN	NaN	NaN	0.198136	0.254546	NaN	0.190793	0.252792	0.325797	0.402453	0.468019	0.59426	0.528016	0.507791	0.654352	0.686809	0.746832	0.662078	0.703026	0.774733	0.828266	0.796245	0.727788	0.756451	0.781663	0.793391	0.864608	0.877707	0.759087	0.742908	0.795098	0.805673	0.78334	0.834076	0.851624	0.805595	0.815067	0.830443
NaN	NaN	NaN	NaN	NaN	NaN	NaN	NaN	NaN	NaN	NaN	NaN	NaN	0.111619	NaN	NaN	NaN	0.25724	0.20095	0.268672	0.338335	0.394857	0.415235	0.564275	0.590945	0.523359	0.623243	0.686469	0.657719	0.777947	0.787216	0.757595	0.705165	0.733011	0.726787	0.725707	0.790317	0.758009	0.874096	0.842549	0.713492	0.718621	0.757174	0.810719	0.797285	0.802582	0.83937	0.777766	0.810579	0.85032
NaN	NaN	NaN	NaN	NaN	NaN	NaN	NaN	NaN	NaN	NaN	NaN	NaN	0.094871	NaN	0.157091	NaN	NaN	NaN	NaN	0.320367	0.367474	0.422495	0.542022	0.575621	0.604974	0.639472	0.5882	0.68353	0.674875	0.665599	0.682099	0.686469	0.744846	0.783788	0.758135	0.768067	0.746596	0.830698	0.750109	0.696187	0.715857	0.774056	0.818387	0.803401	0.792107	0.783499	0.775655	0.793776	0.875053
NaN	NaN	NaN	NaN	NaN	NaN	NaN	NaN	NaN	NaN	NaN	NaN	NaN	0.0837411	NaN	NaN	NaN	NaN	0.20893	NaN	NaN	0.345466	NaN	0.51281	0.515239	0.546012	0.607744	0.557278	0.636834	0.601351	0.620442	0.665475	0.651936	0.682959	0.76557	0.78706	0.765411	0.738619	0.820336	0.754702	0.704757	0.699934	0.718673	0.802974	0.805885	0.792878	0.764615	0.787786	0.835041	0.893496
NaN	NaN	NaN	NaN	NaN	NaN	NaN	NaN	NaN	NaN	NaN	NaN	NaN	NaN	0.0589908	NaN	NaN	NaN	0.192627	NaN	NaN	0.330487	0.378352	0.439334	0.457621	0.516282	0.547662	0.561298	0.669979	0.64596	0.650974	0.633756	0.709616	0.704391	0.693661	0.70907	0.762278	0.716903	0.707213	0.798786	0.769722	0.688045	0.710051	0.777005	0.786788	0.794102	0.7946	0.847188	0.84166	0.810331
NaN	NaN	NaN	NaN	NaN	NaN	NaN	NaN	NaN	NaN	NaN	NaN	NaN	NaN	0.0492414	0.0544821	NaN	NaN	0.150194	0.184762	NaN	0.316546	NaN	0.389093	0.3721	0.478999	0.489061	0.490135	0.637994	0.55714	0.638628	0.688387	0.746476	0.744889	0.630991	0.589163	0.695935	0.694688	0.655115	0.735249	0.746766	0.740802	0.653404	0.795204	0.80699	0.782577	0.77808	0.758203	0.753303	0.75267
NaN	NaN	NaN	NaN	0.000710432	NaN	NaN	NaN	NaN	NaN	NaN	NaN	NaN	NaN	0.0371516	0.0407942	NaN	NaN	0.11646	0.141826	0.152702	0.295565	NaN	0.355549	0.306817	0.39117	0.435136	0.512277	0.583262	0.450679	0.520566	0.646205	0.580682	0.671997	0.56633	0.548287	0.688094	0.671171	0.665574	0.720265	0.790507	0.765272	0.775811	0.813243	0.77187	0.761601	0.758462	0.732577	0.730109	0.76683
NaN	NaN	NaN	NaN	0.000681619	NaN	NaN	NaN	NaN	NaN	NaN	NaN	NaN	NaN	NaN	0.0301493	0.0371983	NaN	0.0935772	0.120652	0.121618	NaN	NaN	NaN	0.299246	0.298517	0.360869	0.478406	0.541027	0.529018	0.55691	0.632107	0.488635	0.61994	0.544094	0.594175	0.665209	0.568806	0.662297	0.725542	0.795071	0.746881	0.777243	0.767607	0.725681	0.689932	0.715014	0.742739	0.7185	0.760408
NaN	NaN	NaN	NaN	NaN	NaN	NaN	NaN	NaN	NaN	NaN	NaN	NaN	NaN	NaN	0.0219625	0.0270884	NaN	NaN	NaN	NaN	NaN	0.218497	NaN	NaN	0.261262	0.379089	0.419202	0.487135	0.512513	0.510512	0.582537	0.457866	0.541453	0.578916	0.6143	0.60734	0.637313	0.642304	0.666381	0.689294	0.648919	0.728129	0.767309	0.705652	0.728878	0.69471	0.726296	0.698333	0.731346
NaN	NaN	NaN	NaN	NaN	NaN	NaN	NaN	NaN	NaN	NaN	NaN	NaN	NaN	NaN	NaN	NaN	NaN	NaN	0.068569	NaN	NaN	0.198317	NaN	0.176576	0.133726	0.325006	0.339935	0.430197	0.422096	0.452583	0.524729	0.30289	0.545063	0.508492	0.598616	0.659972	0.600341	0.603251	0.660402	0.655652	0.616378	0.711767	0.718173	0.671593	0.678888	0.706437	0.669648	0.7051	0.693825
NaN	0.000923862	NaN	NaN	NaN	NaN	NaN	NaN	NaN	NaN	NaN	NaN	NaN	NaN	NaN	NaN	NaN	NaN	NaN	0.0571643	NaN	NaN	NaN	NaN	0.211088	NaN	0.290215	0.284707	0.366342	0.37759	0.344938	NaN	0.428813	0.523105	0.451385	0.43426	0.528798	0.496592	0.495289	0.567615	0.623087	0.586751	0.586566	0.649092	0.683063	0.636821	0.653833	0.692258	0.659722	0.659562
NaN	0.000981607	0.000872184	NaN	NaN	NaN	NaN	NaN	NaN	NaN	NaN	NaN	NaN	NaN	NaN	NaN	NaN	NaN	NaN	NaN	NaN	NaN	NaN	NaN	0.183979	NaN	0.252263	0.245136	0.289936	NaN	0.174704	NaN	0.381767	0.407776	0.417952	0.379125	0.386198	0.349857	0.525469	0.559577	0.584602	0.559114	0.595018	0.650322	0.632511	0.624444	0.585652	0.635368	0.646632	0.631346
NaN	NaN	NaN	NaN	NaN	NaN	NaN	NaN	NaN	NaN	NaN	NaN	NaN	NaN	NaN	NaN	NaN	NaN	NaN	NaN	NaN	NaN	NaN	NaN	NaN	NaN	NaN	0.210169	0.228721	0.263558	NaN	0.336821	0.360474	0.34658	0.415104	0.452469	0.492907	0.483012	0.536024	0.504782	0.571154	0.601298	0.575624	0.609793	0.559022	0.612607	0.547349	0.554867	0.638253	0.630487
NaN	NaN	NaN	NaN	NaN	NaN	NaN	NaN	NaN	NaN	NaN	NaN	NaN	NaN	0.00876755	NaN	NaN	NaN	NaN	NaN	NaN	NaN	NaN	NaN	NaN	NaN	NaN	NaN	NaN	0.216776	NaN	0.286008	0.3146	0.301118	0.313771	0.391849	0.414276	0.456155	0.473167	0.512918	0.511216	0.518141	0.514357	0.469299	0.562784	0.565784	0.623214	0.612842	0.647653	0.68628
NaN	NaN	NaN	NaN	NaN	NaN	NaN	NaN	NaN	NaN	NaN	NaN	0.00473922	NaN	NaN	NaN	NaN	NaN	NaN	NaN	NaN	NaN	NaN	NaN	NaN	NaN	NaN	NaN	NaN	0.172091	NaN	0.233591	0.258639	0.290636	0.277013	0.306586	0.337251	0.390301	0.424502	0.468256	0.387429	0.401357	0.451949	0.448379	0.4864	0.4665	0.626465	0.638615	0.601804	0.623686
NaN	NaN	NaN	NaN	NaN	NaN	NaN	NaN	NaN	NaN	NaN	0.00352128	0.00363807	NaN	NaN	NaN	NaN	NaN	NaN	NaN	NaN	NaN	NaN	NaN	NaN	NaN	NaN	NaN	NaN	NaN	NaN	0.192035	0.195544	0.221252	0.234551	0.258846	0.172477	0.332888	0.375861	0.408158	0.354531	0.357968	0.414227	0.403667	0.413454	0.423484	0.388934	0.551822	0.541711	0.577009
NaN	NaN	NaN	NaN	NaN	NaN	NaN	NaN	NaN	NaN	NaN	NaN	0.00327912	0.00528668	NaN	NaN	NaN	NaN	NaN	NaN	NaN	NaN	NaN	NaN	NaN	NaN	NaN	NaN	NaN	NaN	NaN	0.157317	0.174453	NaN	NaN	NaN	0.15258	0.284515	0.305675	NaN	0.346094	0.342996	0.367226	0.415408	0.398334	0.42142	0.423337	0.441967	0.445648	0.508413
NaN	NaN	NaN	NaN	NaN	NaN	NaN	NaN	NaN	NaN	NaN	NaN	0.00443885	0.00604053	NaN	NaN	NaN	NaN	NaN	NaN	NaN	NaN	NaN	NaN	NaN	NaN	NaN	NaN	NaN	NaN	0.0960835	0.105577	NaN	NaN	NaN	NaN	NaN	NaN	0.269596	0.258277	NaN	0.302016	0.303572	0.273389	0.382196	0.396003	0.349611	0.324689	0.204115	0.413148
NaN	NaN	NaN	NaN	NaN	NaN	NaN	NaN	NaN	NaN	NaN	NaN	NaN	NaN	NaN	NaN	NaN	NaN	NaN	NaN	NaN	NaN	NaN	NaN	NaN	NaN	NaN	NaN	NaN	NaN	NaN	0.0830075	NaN	NaN	NaN	NaN	NaN	NaN	NaN	NaN	NaN	0.247871	0.258523	0.255164	0.325284	0.324937	0.336131	0.222636	0.278283	0.30901
NaN	NaN	NaN	NaN	NaN	NaN	NaN	NaN	NaN	NaN	NaN	NaN	NaN	NaN	NaN	NaN	NaN	NaN	NaN	NaN	NaN	NaN	NaN	NaN	NaN	NaN	NaN	NaN	NaN	NaN	NaN	0.0649776	0.0656452	NaN	NaN	NaN	NaN	NaN	NaN	NaN	NaN	0.199836	0.219416	0.231994	NaN	NaN	NaN	NaN	0.0901212	0.307838
NaN	NaN	NaN	NaN	NaN	NaN	NaN	NaN	NaN	NaN	NaN	NaN	NaN	NaN	NaN	NaN	NaN	NaN	NaN	NaN	NaN	0.00915598	0.00923606	NaN	NaN	NaN	NaN	NaN	NaN	NaN	NaN	0.0488488	0.0550986	0.0532311	NaN	NaN	0.0831858	NaN	NaN	NaN	NaN	0.159509	0.0147199	NaN	NaN	NaN	NaN	NaN	0.226002	0.243109
NaN	0.00222206	NaN	NaN	NaN	NaN	NaN	NaN	NaN	NaN	NaN	NaN	NaN	NaN	NaN	NaN	NaN	NaN	0.0100836	0.00988644	NaN	NaN	0.00849379	NaN	NaN	NaN	NaN	NaN	NaN	NaN	NaN	0.0346992	0.0358429	0.0465057	NaN	NaN	NaN	NaN	NaN	NaN	NaN	NaN	NaN	NaN	NaN	NaN	NaN	NaN	0.172408	0.180231
0.00210012	0.00227941	NaN	NaN	NaN	NaN	NaN	NaN	NaN	NaN	NaN	NaN	NaN	NaN	NaN	NaN	NaN	NaN	0.00930257	0.00921475	NaN	NaN	0.00869136	0.00940361	NaN	NaN	NaN	NaN	0.0203444	NaN	NaN	NaN	NaN	NaN	NaN	NaN	NaN	NaN	NaN	NaN	NaN	NaN	NaN	NaN	NaN	NaN	NaN	NaN	NaN	0.0519984
NaN	NaN	NaN	NaN	NaN	NaN	NaN	NaN	NaN	NaN	NaN	NaN	NaN	NaN	NaN	NaN	NaN	NaN	NaN	NaN	NaN	NaN	NaN	NaN	NaN	NaN	NaN	NaN	NaN	NaN	NaN	NaN	NaN	NaN	NaN	NaN	NaN	NaN	NaN	NaN	NaN	NaN	0.0307766	0.0420185	NaN	NaN	NaN	NaN	NaN	0.0557232
NaN	NaN	NaN	NaN	NaN	NaN	NaN	NaN	NaN	NaN	NaN	NaN	NaN	NaN	NaN	NaN	NaN	NaN	NaN	NaN	NaN	NaN	NaN	NaN	NaN	NaN	NaN	NaN	NaN	NaN	NaN	NaN	NaN	NaN	NaN	NaN	0.0227601	0.0227472	NaN	NaN	NaN	NaN	NaN	0.0296112	0.0286817	0.0286118	0.0285403	NaN	NaN	NaN
NaN	NaN	NaN	NaN	NaN	NaN	NaN	NaN	NaN	NaN	NaN	NaN	NaN	NaN	NaN	NaN	NaN	NaN	NaN	NaN	NaN	NaN	NaN	NaN	NaN	NaN	NaN	NaN	NaN	0.0195386	NaN	NaN	NaN	NaN	NaN	NaN	0.0201685	NaN	NaN	NaN	NaN	NaN	NaN	NaN	NaN	NaN	NaN	NaN	NaN	NaN
NaN	NaN	NaN	NaN	NaN	NaN	NaN	NaN	NaN	NaN	NaN	NaN	NaN	NaN	NaN	NaN	NaN	NaN	NaN	NaN	NaN	NaN	NaN	NaN	NaN	NaN	NaN	NaN	NaN	NaN	NaN	NaN	NaN	NaN	NaN	NaN	NaN	NaN	NaN	NaN	NaN	NaN	NaN	NaN	NaN	NaN	NaN	NaN	NaN	NaN
NaN	NaN	NaN	NaN	NaN	NaN	NaN	NaN	NaN	NaN	NaN	NaN	NaN	NaN	NaN	NaN	NaN	NaN	NaN	NaN	NaN	NaN	NaN	NaN	NaN	NaN	NaN	NaN	NaN	NaN	NaN	NaN	NaN	NaN	NaN	NaN	NaN	NaN	0.00889422	NaN	NaN	NaN	NaN	NaN	NaN	0.0158117	0.0164657	NaN	NaN	NaN
NaN	NaN	NaN	NaN	NaN	NaN	0.00129139	NaN	NaN	NaN	NaN	NaN	NaN	NaN	NaN	NaN	NaN	NaN	NaN	NaN	NaN	NaN	NaN	NaN	NaN	NaN	NaN	NaN	NaN	NaN	NaN	NaN	NaN	NaN	NaN	NaN	NaN	NaN	0.00918413	0.00970214	NaN	NaN	NaN	NaN	NaN	0.0139396	0.0133048	0.0145558	0.0173356	NaN
NaN	NaN	NaN	NaN	NaN	NaN	NaN	NaN	NaN	NaN	NaN	NaN	NaN	NaN	NaN	NaN	NaN	NaN	NaN	NaN	NaN	NaN	NaN	NaN	NaN	NaN	NaN	NaN	NaN	NaN	NaN	NaN	NaN	NaN	NaN	NaN	NaN	NaN	NaN	NaN	NaN	NaN	NaN	NaN	NaN	NaN	NaN	NaN	NaN	NaN
NaN	NaN	NaN	NaN	NaN	NaN	NaN	NaN	NaN	NaN	NaN	NaN	NaN	NaN	NaN	NaN	NaN	NaN	NaN	NaN	NaN	NaN	NaN	NaN	NaN	NaN	NaN	NaN	NaN	NaN	NaN	NaN	NaN	NaN	NaN	NaN	NaN	NaN	NaN	NaN	NaN	NaN	NaN	NaN	NaN	NaN	NaN	NaN	NaN	NaN
NaN	NaN	NaN	NaN	NaN	NaN	NaN	NaN	NaN	NaN	NaN	NaN	NaN	NaN	NaN	NaN	NaN	NaN	NaN	NaN	NaN	NaN	NaN	NaN	NaN	NaN	NaN	NaN	NaN	NaN	NaN	NaN	NaN	NaN	NaN	NaN	NaN	NaN	NaN	NaN	NaN	NaN	NaN	NaN	NaN	NaN	NaN	NaN	NaN	NaN
NaN	NaN	NaN	NaN	NaN	NaN	NaN	NaN	NaN	NaN	NaN	NaN	NaN	NaN	NaN	NaN	NaN	NaN	NaN	NaN	NaN	NaN	NaN	NaN	NaN	NaN	NaN	NaN	NaN	NaN	NaN	NaN	NaN	0.00625502	NaN	NaN	NaN	NaN	NaN	NaN	NaN	NaN	NaN	NaN	NaN	NaN	NaN	NaN	NaN	NaN
NaN	NaN	NaN	NaN	NaN	NaN	NaN	NaN	NaN	NaN	NaN	NaN	NaN	NaN	NaN	NaN	NaN	NaN	NaN	NaN	NaN	NaN	NaN	NaN	NaN	NaN	NaN	NaN	NaN	NaN	NaN	NaN	NaN	NaN	NaN	NaN	NaN	NaN	NaN	NaN	NaN	NaN	NaN	NaN	NaN	NaN	NaN	NaN	NaN	NaN
NaN	NaN	NaN	NaN	NaN	NaN	NaN	NaN	NaN	NaN	NaN	NaN	NaN	NaN	NaN	NaN	NaN	NaN	NaN	NaN	NaN	NaN	NaN	NaN	NaN	NaN	NaN	NaN	NaN	NaN	NaN	NaN	NaN	NaN	NaN	NaN	NaN	NaN	NaN	NaN	NaN	NaN	NaN	NaN	NaN	NaN	NaN	NaN	NaN	NaN
NaN	NaN	NaN	NaN	NaN	NaN	NaN	NaN	NaN	NaN	NaN	NaN	NaN	0.00502813	0.00606246	NaN	NaN	NaN	NaN	NaN	NaN	0.00673927	NaN	NaN	NaN	NaN	NaN	NaN	NaN	NaN	NaN	NaN	NaN	NaN	NaN	NaN	NaN	NaN	NaN	NaN	NaN	NaN	NaN	NaN	NaN	NaN	NaN	NaN	NaN	NaN
NaN	NaN	NaN	NaN	NaN	NaN	NaN	NaN	NaN	NaN	NaN	NaN	NaN	NaN	NaN	NaN	NaN	NaN	NaN	NaN	NaN	0.00754652	NaN	NaN	NaN	NaN	NaN	NaN	NaN	NaN	NaN	NaN	NaN	NaN	NaN	NaN	0.0109713	0.0111727	NaN	NaN	NaN	NaN	NaN	NaN	NaN	NaN	NaN	NaN	NaN	NaN
NaN	NaN	NaN	NaN	NaN	NaN	NaN	NaN	NaN	NaN	NaN	NaN	NaN	NaN	NaN	NaN	NaN	NaN	0.00595898	NaN	0.00759177	0.00693774	0.00718274	NaN	NaN	NaN	NaN	NaN	NaN	NaN	NaN	NaN	NaN	NaN	NaN	NaN	0.0119475	0.012078	NaN	NaN	NaN	NaN	NaN	NaN	NaN	NaN	NaN	NaN	NaN	0.00396611
NaN	NaN	NaN	NaN	NaN	NaN	NaN	NaN	NaN	NaN	NaN	NaN	NaN	NaN	NaN	NaN	NaN	NaN	NaN	NaN	NaN	NaN	NaN	NaN	NaN	NaN	NaN	NaN	NaN	NaN	NaN	NaN	0.0126552	0.0117967	NaN	NaN	0.011407	0.0111336	NaN	NaN	NaN	NaN	NaN	NaN	NaN	0.00371286	0.00318518	NaN	NaN	NaN
NaN	NaN	NaN	NaN	NaN	NaN	NaN	NaN	NaN	NaN	NaN	NaN	NaN	NaN	NaN	NaN	NaN	NaN	NaN	NaN	NaN	NaN	NaN	NaN	NaN	NaN	NaN	NaN	NaN	0.0121299	NaN	NaN	NaN	NaN	NaN	NaN	NaN	NaN	NaN	NaN	NaN	NaN	NaN	NaN	NaN	NaN	NaN	NaN	NaN	NaN
0	0	0	0	0	0	0	0	0	0	0	0	0	0	0	0	0	0	0	0	0	0	0	0	0	0	0	0	0	0	0	0	0	0	0	0	0	0	0	0	0	0	0	0	0	0	0	0	0	0
[truncated: 51 more columns]

## Sheet: Panel C
Effluent	In chamber, <.2 cells	In chamber, <.3 cells	In chamber, <.4 cells	In chamber, <.5 cells	In chamber, all cells
0.00076241	0.0146959	0.00796614	0.00548611	0.00438069	0.00316107
0.00133748	0.000305743	0.000166976	0.000114728	9.21081e-05	8.02364e-05
0.00239024	0.0236161	0.0124134	0.00728619	0.00479483	0.0018896
0.00247573	0.0216418	0.00662818	0.00279655	0.00157612	0.00080653
0.00440509	0.0081738	0.00171383	0.000666571	0.000456674	0.000421281
0.0535193	0.000453863	0.000288025	0.000219385	0.000184545	0.000156316
0.0129095	0.0295861	0.0145062	0.00713638	0.00396925	0.00108726
0.0249178	0.0118777	0.0111238	0.0110928	0.0110928	0.0110928
0.0477599	0.00051015	0.000500348	0.000498852	0.000498852	0.000498852
0.00168643	0.00787627	0.00745666	0.00744496	0.00744496	0.00744496
0.0076581	0.000728171	0.000727777	0.000727777	0.000727777	0.000727777
0.0594041	0.0199542	0.0129757	0.00877609	0.00659195	0.00393461
0.0107197	0.0127689	0.0045014	0.00205947	0.00120518	0.000607418
0.0171317	0.0066831	0.00473774	0.0043157	0.0042042	0.00417067
0.00128442	0.0226031	0.0217148	0.0217148	0.0217148	0.0217148
0.00983751	0.0186199	0.00881971	0.00523796	0.00356761	0.00178618
0.0107724	0.0381147	0.0234371	0.0168605	0.0126303	0.00629239
0.0207546	0.0111464	0.00505639	0.00309413	0.00225341	0.00158817
0.0162881	0.00240872	0.00135296	0.0010248	0.000863749	0.000700674
0.00885218	0.0105673	0.00810608	0.00775356	0.00775356	0.00775356
0.00825538	0.00427446	0.00322285	0.00292216	0.00277452	0.00276407
0.00379609	0.0231097	0.0102729	0.00659598	0.00512516	0.00397703
0.0307946	0.00817455	0.00465583	0.003494	0.00308089	0.00285918
0.0344331	0.000777164	0.000624415	0.000556225	0.000516587	0.000476156
NA	0.0286805	0.0202706	0.017786	0.0168891	0.0168172
NA	0.00753226	0.00705227	0.00705227	0.00705227	0.00705227

## Sheet: Panel D
Whole Population distance to surface	Lysogen Population distance to surface	Lamba population distance to surface
6.60161	1.83451	2.55262
13.4222	1.23539	3.67754
5.62543	1.85239	1.98487
5.75902	1.37975	1.00165
4.61627	1.43929	2.2735
14.3201	1.05318	2.5609
7.61638	2.52078	3.20341
6.76619	1.20102	2.65106
16.6711	0.724403	3.19972

## Sheet: Panel E
Distance to surface	Uninfected	Lysogen	Phage
0	0.007325	0.20551	0.065675
0.714286	0.012031	0.306776	0.137689
1.42857	0.015372	0.19583	0.168878
2.14286	0.01852	0.162323	0.164737
2.85714	0.02322	0.080417	0.137943
3.57143	0.026278	0.036485	0.11529
4.28571	0.030407	0.010424	0.087567
5	0.031346	0.002234	0.055955
5.71429	0.034987	0	0.036599
6.42857	0.035715	0	0.021046
7.14286	0.035733	0	0.0071
7.85714	0.037497	0	0.001352
8.57143	0.036768	0	0.000169
9.28571	0.036931	0	0
10	0.036034	0	0
10.7143	0.035318	0	0
11.4286	0.034301	0	0
12.1429	0.033314	0	0
12.8571	0.03202	0	0
13.5714	0.030942	0	0
14.2857	0.030208	0	0
15	0.029034	0	0
15.7143	0.027235	0	0
16.4286	0.026488	0	0
17.1429	0.025453	0	0
17.8571	0.023696	0	0
18.5714	0.022588	0	0
19.2857	0.02183	0	0
20	0.02059	0	0
20.7143	0.019549	0	0
21.4286	0.018225	0	0
22.1429	0.017557	0	0
22.8571	0.016263	0	0
23.5714	0.015197	0	0
24.2857	0.014282	0	0
25	0.013386	0	0
25.7143	0.012375	0	0
26.4286	0.009973	0	0
27.1429	0.011171	0	0
27.8571	0.009161	0	0
28.5714	0.00904	0	0
29.2857	0.008553	0	0
30	0.006741	0	0
30.7143	0.007349	0	0
31.4286	0	0	0
32.1429	0	0	0
32.8571	0	0	0
33.5714	0	0	0
34.2857	0	0	0
35	0	0	0

## Sheet: Panel G
delCsgBA Original Chamber 24h (Moment of Dispersal)	WT Original chamber 72 hrs	WT New Chamber downstream 72hrs	WT Original Chamber 24h (Moment of Dispersal)	delcsgBA Original chamber 72hrs	delcsgBA downstream Chamber 72 hrs
0.01107	0.065546	0.500921	0.006261	0.830396	0.803789
0.007283	0.011346	0.05868	8.02e-05	0.720121	0.652948
0.016595	0.187999	0.257639	0.000239	0.839832	0.861571
0.011154	0.024125	0.440067	0.00354	0.876991	0.685162
0.000832	0.004093	0.348981	0.000807	0.900325	0.80406
0.001394	0.019387	0.30103	0.000421	0.903092	0.360526
0.000491817	0.021581	0.032432	0.000156	0.881605	0.61838
0.00930202	0.003018	0.281516	0.001409	0.866394	0.575724
0.00728149	0.001044	0.270045	0.000127	0.638721	0.835393
0.000434813	0.007377	0.238722	0.001012	0.744657	0.565618
0.00236351		0.015085	0.005145	0.614305	0.862279
0.000720048		0.01444	0.000801	0.621235	0.597889
0.000516109		0.013175	0.002142	0.420091	0.964812
0.00094883			0.006913	0.790083	0.454739
0.000246824			0.000127	0.685636	1
0.000103552			0.001012	0.575911	1
0.000260451			0.005145	0.744292	0.899732
0.000280289			0.000801	0.647288
			0.002142	0.727569
				0.548394
