# Supplementary material for: Spatial propagation of temperate phages within and among biofilms
Source: Proc Natl Acad Sci U S A. 2025 Feb 4;122(6):e2417058122. doi: 10.1073/pnas.2417058122 (PMC11831127; doi:10.1073/pnas.2417058122)
Supplement: Supplementary file 2 — Dataset S01 (ZIP) [file pnas.2417058122.sd01.zip › Data for Lambda 1 - PNAS Revision/SI Figure 13 Lambda vir lambda liquid culture.xlsx]

## Sheet: Panel A
Time (min)	Lambda vir			Lambda			No phage
0	0.1	0.12	0.09	0.09	0.11	0.1	0.09	0.11	0.09
25	0.11	0.18	0.12	0.13	0.1	0.11	0.14	0.13	0.11
50	0.18	0.17	0.2	0.17	0.15	0.18	0.14	0.18	0.17
75	0.24	0.26	0.26	0.23	0.21	0.24	0.22	0.27	0.26
100	0.31	0.31	0.33	0.24	0.23	0.22	0.32	0.37	0.35
125	0.34	0.4	0.36	0.18	0.17	0.16	0.44	0.48	0.41
150	0.4	0.45	0.44	0.19	0.18	0.18	0.53	0.59	0.47
175	0.44	0.49	0.47	0.2	0.17	0.17	0.62	0.68	0.6
200	0.25	0.29	0.3	0.19	0.17	0.18	0.74	0.83	0.7
225	0.11	0.12	0.12	0.2	0.15	0.19	0.87	0.92	0.83
250	0.12	0.16	0.11	0.24	0.21	0.21	0.93	1.02	0.81
275	0.1	0.14	0.1	0.27	0.26	0.28	1.05	1.16	0.89
300	0.07	0.09	0.08	0.37	0.34	0.3	1.1	1.25	1.05
390	0.04	0.06	0.07	0.82	0.61	0.77	1.46	1.51	1.41
