# Supplementary material for: Spatial propagation of temperate phages within and among biofilms
Source: Proc Natl Acad Sci U S A. 2025 Feb 4;122(6):e2417058122. doi: 10.1073/pnas.2417058122 (PMC11831127; doi:10.1073/pnas.2417058122)
Supplement: Supplementary file 2 — Dataset S01 (ZIP) [file pnas.2417058122.sd01.zip › Data for Lambda 1 - PNAS Revision/Si Figure 10 manders' overlap lamB and Lyso.xlsx]

## Sheet: Panel C
ΔcsgBA with phage non-adsorbing strain	ΔcsgBA with phage adsorbing strain
0.528622	0.114713
0.484434	0.179783
0.288959	0.331116
0.314943	0.171023
0.479383	0.163212
0.504146
0.576635
0.507598

## Sheet: Panel D
Naive cell frequency LamB Coculture	Naive cell frequency lysogen coculture
0.403518	0.327254
0.383825	0.609343
0.512428	0.531413
0.49678	0.527458
0.383825	0.480932
0.464425	0.550114
0.491027	0.470284
0.404142	0.523656
