# Supplementary material for: Spatial propagation of temperate phages within and among biofilms
Source: Proc Natl Acad Sci U S A. 2025 Feb 4;122(6):e2417058122. doi: 10.1073/pnas.2417058122 (PMC11831127; doi:10.1073/pnas.2417058122)
Supplement: Supplementary file 2 — Dataset S01 (ZIP) [file pnas.2417058122.sd01.zip › Data for Lambda 1 - PNAS Revision/Figure 3.xlsx]

## Sheet: Panel A
Time (h)	New Lysogen - WT																								Uninfected - WT																								Parental Lysogen - WT
0	0	0	0	0	0	0	0	0	0	0	0	0	0	0	0	0									0.873879	0.907389	0.940402	0.824136	0.852416	0.923389	0.948254	0.841141	0.842237	0.91061	0.902651	0.848287	0.904008	0.90655	0.925526	0.831458									0.126121
24	0.00701792	0.00243304	0.0219811	6.49753e-05	3.90611e-06	0.000352659	0.00169647	0.00228723									0.00209904	0.00253464	4.05612e-06	0.00011192	0.0070423	0.000105245	0.000930844		0.848474	0.965476	0.957826	0.889363	0.899048	0.906093	0.940929	0.830809									0.951406	0.879879	0.924823	0.890091	0.88305	0.934966	0.870192		0.151526
48	7.40308e-06	0.0241141	0.0119547	8.24539e-05	0.000160322	0.00544779	0.0103398	0	0.005108	0.007818	0.027166	0.032187	0.012233	0.00052	0.003705	0.052125									0.851042	0.83126	0.932003	0.725128	0.915664	0.91216	0.954609	0.972559	0.793977	0.84415	0.846641	0.800574	0.84726	0.859206	0.901544	0.76463									0.148951
72	0.0052611	0.000235236	0.0141811	3.44727e-05	0.000303183	0.00275293	0.0001153	0	0.0230691	0.00719648	0.00415107	0.00139602	0.0032334	0.000283448		0									0.972415	0.938392	0.885426	0.947594	0.867853	0.893433	0.978284	0.920484	0.900804	0.888681	0.931518	0.907978	0.931317	0.944697		0.922588									0.022324
96	0.0217212			0.000232468	0.00750225	0.000104463	0.000300378	0	0.0026342	0.0345793	0.00220559	0.00058355	0.000776548	0.000681438											0.937289			0.921801	0.955572	0.94371	0.813844	0.940912	0.86223	0.720949	0.898573	0.904657	0.933072	0.961576											0.0409899
120	0.0077526		0.00012731	0.00377901	0				0.0202466	0.0104138	0.0248305	0.0023508	0.00587242	0.0349427	0.000956181	0.00998229									0.975611			0.923946	0.928795	0.740753			0.906074	0.884229	0.896602	0.890402	0.918377	0.847014	0.897204	0.886372									0.0166368
[truncated: 15 more columns]

## Sheet: Panel D
Time (h)	New Lysogen Frequency - ΔcsgBA																								Parental Lysogen Frequency - ΔcsgBA																								Uninfected cell frequency - ΔcsgBA
0	0	0	0	0	0	0	0	0	0	0	0	0	0	0	0	0									0.0155773	0.0109587	0.0791319	0.018104	0.0191812	0.0555885	0.00910458	0.0479205	0.186312	0.134213	0.0793783	0.0412311	0.0905664	0.171644	0.0447102	0.180255									0.984423
24	0.0151098	0.0152035	0.0127529	0.0640857	0.010458	0.0457611	0.108197	0.063865									0.00012294	0.000237713	0.000363406	0.000824259	0.000140248	0.000383835		0.000411247	0.0119035	0.00562561	0.00376724	0.0579797	8.369e-05	0.00287323	0.00993287	0.010716									0.0833868	0.0267258	0.0174724	0.0323995	0.111892	0.13286		0.0465728	0.972987
48	0.383118	0.611704	0.441039	0.467397	0.486719	0.521874	0.609175	0.357651	0.169866	0.483312	0.608902	0.422556	0.35649	0.21568	0.558363	0.105102	0.031037	0.171062	0.025211	0.119238	0.039483	0.076656	0.434419		0.0682766	0.0282831	0.0117639	0.0636857	0.0988847	0.0480885	0.0984624	0.123714	0.0271562	0.0442084	0.0699222	0.0938274	0.223745	0.0756545	0.0633688	0.0665353	0.0427317	0.0333039	0.0205424	0.133261	0.051359	0.148068	0.188025		0.548606
72	0.557427	0.663011	0.641708	0.771776	0.626957	0.731941	0.82992	0.799472	0.624821	0.894964	0.923991	0.850705	0.674684	0.654493	0.860669	0.158706	0.217552	0.393749	0.213181	0.120399	0.265563	0.344491	0.390142		0.14036	0.11873	0.101961	0.124908	0.177719	0.0568625	0.0529601	0.0948385	0.0254932	0.00841087	0.0202798	0.00845112	0.0995663	0.0666289	0.0150925	0.0330254	0.377158	0.229523	0.587404	0.782542	0.0890671	0.0629523	0.0626252		0.302213
96	0.911524	0.872058	0.837107	0.899232	0.591298	0.798493	0.798576	0.893464	0.516592	0.606461	0.868613	0.408659	0.586337	0.66868	0.77791	0.68043	0.270402	0.354437	0.231649	0.175893	0.508738	0.436475	0.543562	0.668333	0.0285089	0.0406177	0.00890561	0.015927	0.227889	0.0294076	0.0278772	0.0321628	0.17277	0.137768	0.0149663	0.062693	0.0616738	0.0429752	0.0619411	0.0468266	0.574248	0.260779	0.630404	0.604114	0.223902	0.241652	0.0590787	0.0725186	0.059967
120	0.932208	0.830495	0.835167	0.841904	0.620719	0.782002	0.775612	0.741875	0.882819	0.751303	0.830121	0.573088	0.82707	0.803649	0.824749	0.77906	0.34236	0.470949	0.202736	0.184148	0.273306	0.501454	0.570722	0.800743	0.04	0.0501846	0.0317505	0.06066	0.234835	0.0436567	0.104746	0.139737	0.0263501	0.065399	0.0128164	0.0722309	0.00687827	0.00612631	0.0110767	0.0415381	0.560345	0.343957	0.640587	0.670589	0.0660994	0.219497	0.10542	0.0571375	0.027792
	0.00705064
	0.0039498
	0.0180684
	0.0122085
[truncated: 23 more columns]

## Sheet: Panel B
Total Post Induction WT	Total no induction WT
0.148958	0.183873
0.16874	0.141712
0.067997	0.123056
0.274872	0.163853
0.084336	0.148755
0.08784	0.272888
0.045391	0.136311
0.027585
0.206023
0.15585
0.153359
0.199426
0.15274
0.140794
0.098456
0.23537

## Sheet: Panel C
Parental Post Induction WT	Parental no Induction WT
0.148951	0.183873
0.144626	0.141712
0.0560426	0.123056
0.274789	0.163853
0.0841761	0.148755
0.0823924	0.272888
0.0350508	0.136311
0.022324
0.200915
0.148032
0.126193
0.167239
0.140507
0.140274
0.0947518
0.183245

## Sheet: Panel E
Total no induction - ΔcsgBA	Total Post Induction - ΔcsgBA
0.083284	0.451394
0.047466	0.639987
0.065776	0.452803
0.115707	0.531082
0.08366	0.585604
0.050968	0.569963
0.049825	0.707637
	0.481365
	0.197022
	0.52752
	0.678824
	0.516384
	0.580235
	0.291335
	0.621732
	0.171637
	0.073769
	0.204366
	0.045754
	0.2525
	0.090842
	0.224723
	0.622445

## Sheet: Panel F
Parental no Induction - ΔcsgBA	Parental Post Induction - ΔcsgBA
0.083284	0.0682766
0.047466	0.0282831
0.065776	0.0117639
0.115707	0.0636857
0.08366	0.0988847
0.050968	0.0480885
0.049825	0.0984624
	0.123714
	0.0271562
	0.0442084
	0.0699222
	0.0938274
	0.223745
	0.0756545
	0.0633688
	0.0665353
	0.0427317
	0.0333039
	0.0205424
	0.133261
	0.051359
	0.148068
	0.188025

## Sheet: Panel G
PFU (μL-1) (Lysogen Biovolume-1) WT	PFU (μL-1) (Lysogen Biovolume-1) ΔcsgBA
0.747575	1.57897
0.636383	4.93737
0.518972	4.75695
1.09838	5.64757
0.491647	4.61095
0.488141	4.69322
